# Supplementary material for: Widespread allele-specific topological domains in the human genome are not confined to imprinted gene clusters
Source: Genome Biol. 2023 Mar 3;24:40. doi: 10.1186/s13059-023-02876-2 (PMC9983196; doi:10.1186/s13059-023-02876-2)
Supplement: Supplementary file 3 — Additional file 3: File S1. All Gene Statistical Analysis. [file 13059_2023_2876_MOESM3_ESM.xlsx]

## Sheet: Sheet1
chrom	start	end	orientation	symbol	ID	GM12878-ASE	IMR90-ASE	H1hESC-ASE	Imprinted-Expresion	GM12878-score	IMR90-score	H1hESC-score
chr9	841690	969090	+	DMRT1	ENSG00000137090	Unknown	Unknown	Unknown	Not Imprinted	3.76991	0.855592	-0.2663
chr9	976655	991732	+	DMRT3	ENSG00000064218	Unknown	Unknown	Unknown	Not Imprinted	3.76991	0.855592	-0.2663
chr9	1001858	1001963	-	RNU6-1073P	ENSG00000252991	Unknown	Unknown	Unknown	Not Imprinted	3.76991	0.855592	-0.2663
chr9	1011085	1011799	+	H3P29	ENSG00000228783	Unknown	Unknown	Unknown	Not Imprinted	3.76991	0.855592	1.56449
chr9	1980290	2193624	+	SMARCA2	ENSG00000080503	biallelic	Unknown	monoallelic	Not Imprinted	2.55731	3.11702	3.7837
chr9	2162763	2162953	-	RNU2-25P	ENSG00000222973	Unknown	Unknown	Unknown	Not Imprinted	1.84464	3.11702	3.7837
chr9	2228963	2229241	-	RN7SL592P	ENSG00000264615	Unknown	Unknown	Unknown	Not Imprinted	2.55731	3.11702	3.7837
chr9	2421597	2622457	-	VLDLR-AS1	ENSG00000236404	Unknown	Unknown	Unknown	Not Imprinted	2.55731	3.11702	3.7837
chr9	2541097	2541635	+	RP11-91N2.3	ENSG00000231052	Unknown	Unknown	Unknown	Not Imprinted	2.55731	3.11702	3.7837
chr9	2621182	2660056	+	VLDLR	ENSG00000147852	Unknown	Unknown	Unknown	Not Imprinted	2.55731	3.11702	3.7837
chr9	2652856	2654371	-	RP11-320E16.2	ENSG00000286670	Unknown	Unknown	Unknown	Not Imprinted	2.55731	3.11702	3.7837
chr9	2717510	2730037	+	KCNV2	ENSG00000168263	Unknown	Unknown	Unknown	Not Imprinted	2.55731	3.11702	3.7837
chr9	2720469	2844095	-	PUM3	ENSG00000080608	Unknown	Unknown	Unknown	Not Imprinted	2.55731	3.11702	3.7837
chr9	2875442	2876427	-	GPS2P1	ENSG00000236496	Unknown	Unknown	Unknown	Not Imprinted	1.10444	1.69552	0.0620666
chr9	2900320	2900804	-	ATP5PDP2	ENSG00000229184	Unknown	Unknown	Unknown	Not Imprinted	1.10444	1.69552	0.0620666
chr9	2907073	3053408	-	CARM1P1	ENSG00000227835	Unknown	Unknown	Unknown	Not Imprinted	1.10444	1.69552	0.0620666
chr9	2924323	2924410	-	AL589675.1	ENSG00000221450	Unknown	Unknown	Unknown	Not Imprinted	1.10444	1.69552	0.0620666
chr9	3181342	3200445	+	LINC01231	ENSG00000236511	Unknown	Unknown	Unknown	Not Imprinted	1.10444	1.69552	0.0620666
chr9	3218297	3526004	-	RFX3	ENSG00000080298	Unknown	Unknown	monoallelic	Not Imprinted	1.10444	2.13256	0.0620666
chr9	3364329	3364792	-	RP11-62E14.2	ENSG00000215297	Unknown	Unknown	Unknown	Not Imprinted	1.10444	2.13256	-0.353282
chr9	3526723	3691814	+	RFX3-AS1	ENSG00000232104	Unknown	Unknown	Unknown	Not Imprinted	1.10444	2.13256	-0.0133687
chr9	3630947	3648390	+	RP11-509J21.2	ENSG00000237359	Unknown	Unknown	Unknown	Not Imprinted	1.10444	2.13256	-0.0133687
chr9	3684076	3689626	-	RP11-509J21.4	ENSG00000226669	Unknown	Unknown	Unknown	Not Imprinted	1.10444	2.13256	-0.0133687
chr9	3824127	4348392	-	GLIS3	ENSG00000107249	Unknown	Unknown	Unknown	paternal	1.10444	4.57128	-0.0133687
chr9	3875584	3878809	+	RP11-252M18.3	ENSG00000236724	Unknown	Unknown	Unknown	Not Imprinted	1.10444	4.57128	-0.0133687
chr9	3898642	3901248	+	GLIS3-AS1	ENSG00000237009	Unknown	Unknown	Unknown	Not Imprinted	1.10444	4.57128	-0.0133687
chr9	4070906	4071884	-	RP11-70J12.1	ENSG00000230001	Unknown	Unknown	Unknown	Not Imprinted	1.10444	4.57128	-0.0133687
chr9	4299390	4306046	+	RP11-358M14.2	ENSG00000228322	Unknown	Unknown	Unknown	Not Imprinted	1.10444	4.57128	-0.0133687
chr9	4378423	4378494	-	AL162419.1	ENSG00000221730	Unknown	Unknown	Unknown	Not Imprinted	2.8843	1.69552	0.974253
chr9	4386410	4386556	-	RNU6-694P	ENSG00000200941	Unknown	Unknown	Unknown	Not Imprinted	2.8843	1.69552	0.974253
chr9	4490468	4587469	+	SLC1A1	ENSG00000106688	biallelic	Unknown	Unknown	Not Imprinted	2.8843	1.69552	0.974253
chr9	4553386	4666674	-	SPATA6L	ENSG00000106686	biallelic	Unknown	Unknown	Not Imprinted	2.8843	1.69552	0.974253
chr9	4633027	4633756	+	RP11-6J24.3	ENSG00000225893	Unknown	Unknown	Unknown	Not Imprinted	2.8843	1.69552	0.974253
chr9	4662294	4665258	+	PLPP6	ENSG00000205808	Unknown	Unknown	Unknown	Not Imprinted	2.8843	1.1299	0.974253
chr9	4676600	4679502	-	CDC37L1-DT	ENSG00000273061	Unknown	Unknown	Unknown	Not Imprinted	2.8843	1.1299	0.974253
chr9	4679559	4708399	+	CDC37L1	ENSG00000106993	Unknown	Unknown	monoallelic	Not Imprinted	2.8843	1.1299	0.974253
chr9	4709556	4742043	-	AK3	ENSG00000147853	biallelic	Unknown	Unknown	Not Imprinted	2.8843	1.1299	0.974253
chr9	4741741	4759639	+	RP11-307I14.5	ENSG00000287759	Unknown	Unknown	Unknown	Not Imprinted	2.8843	1.1299	1.09226
chr9	4768617	4769895	-	ECM1P1	ENSG00000270639	Unknown	Unknown	Unknown	Not Imprinted	2.8843	1.1299	1.09226
chr9	4781475	4782078	-	RP11-307I14.2	ENSG00000220105	Unknown	Unknown	Unknown	Not Imprinted	2.8843	1.1299	1.09226
chr9	4792944	4885917	+	RCL1	ENSG00000120158	biallelic	Unknown	Unknown	Not Imprinted	2.8843	1.1299	1.09226
chr9	4803788	4804972	-	KLF4P1	ENSG00000233186	Unknown	Unknown	Unknown	Not Imprinted	2.8843	1.1299	1.09226
chr9	4850291	4850381	+	MIR101-2	ENSG00000199065	Unknown	Unknown	Unknown	Not Imprinted	2.8843	1.1299	1.09226
chr9	4850299	4850373	-	RP11-125K10.5	ENSG00000228165	Unknown	Unknown	Unknown	Not Imprinted	2.8843	1.1299	1.09226
chr9	4944670	4945902	-	HNRNPA1P41	ENSG00000220937	Unknown	Unknown	Unknown	Not Imprinted	2.8843	1.1299	1.09226
chr9	4968097	4968185	+	AL158147.1	ENSG00000238362	Unknown	Unknown	Unknown	Not Imprinted	2.8843	1.1299	1.09226
chr9	4984390	5129948	+	JAK2	ENSG00000096968	Unknown	Unknown	monoallelic	Not Imprinted	2.8843	1.1299	1.09226
chr9	5040945	5041940	+	CSNK1G2P1	ENSG00000234534	Unknown	Unknown	Unknown	Not Imprinted	2.8843	1.1299	1.09226
chr9	5084999	5086112	-	PDSS1P1	ENSG00000182347	Unknown	Unknown	Unknown	Not Imprinted	2.8843	1.1299	1.09226
chr9	5091093	5091604	+	MTND6P5	ENSG00000227730	Unknown	Unknown	Unknown	Not Imprinted	2.8843	1.1299	1.09226
chr9	5094139	5095014	+	MTND1P11	ENSG00000228166	Unknown	Unknown	Unknown	Not Imprinted	2.8843	1.1299	1.09226
chr9	5096666	5098193	+	MTCO1P11	ENSG00000224083	Unknown	Unknown	Unknown	Not Imprinted	2.8843	1.1299	1.09226
chr9	5098341	5099325	+	MTCO2P11	ENSG00000235917	Unknown	Unknown	Unknown	Not Imprinted	2.8843	1.1299	1.09226
chr9	5099560	5100229	+	MTATP6P11	ENSG00000228097	Unknown	Unknown	Unknown	Not Imprinted	2.8843	1.1299	1.09226
chr9	5100236	5101009	+	MTCO3P11	ENSG00000237711	Unknown	Unknown	Unknown	Not Imprinted	2.8843	1.1299	1.09226
chr9	5107937	5109290	+	MTND4P14	ENSG00000236254	Unknown	Unknown	Unknown	Not Imprinted	2.8843	1.1299	1.09226
chr9	5109496	5110762	+	MTND5P14	ENSG00000230225	Unknown	Unknown	Unknown	Not Imprinted	2.8843	1.1299	1.09226
chr9	5110913	5112849	+	TCF3P1	ENSG00000236567	Unknown	Unknown	Unknown	Not Imprinted	2.8843	1.1299	1.09226
chr9	5113549	5114804	+	IGHEP2	ENSG00000254017	Unknown	Unknown	Unknown	Not Imprinted	2.8843	1.1299	1.09226
chr9	5123880	5185647	-	INSL6	ENSG00000120210	Unknown	Unknown	Unknown	Not Imprinted	2.8843	1.1299	1.09226
chr9	5193339	5193558	-	RP11-140C18.2	ENSG00000237553	Unknown	Unknown	Unknown	Not Imprinted	2.8843	1.1299	1.09226
chr9	5231419	5235304	+	INSL4	ENSG00000120211	Unknown	Unknown	Unknown	Not Imprinted	2.8843	1.1299	1.09226
chr9	5299864	5304716	-	RLN2	ENSG00000107014	Unknown	Unknown	Unknown	Not Imprinted	2.8843	1.1299	1.09226
chr9	5311444	5311716	+	HMGN2P31	ENSG00000214195	Unknown	Unknown	Unknown	Not Imprinted	2.8843	1.1299	1.09226
chr9	5334930	5339876	-	RLN1	ENSG00000107018	Unknown	Unknown	Unknown	Not Imprinted	2.8843	1.1299	1.09226
chr9	5351796	5352410	-	RP11-12D24.10	ENSG00000272866	Unknown	Unknown	Unknown	Not Imprinted	2.8843	1.1299	1.09226
chr9	5356312	5356525	-	RP11-12D24.6	ENSG00000231967	Unknown	Unknown	Unknown	Not Imprinted	2.8843	1.1299	1.09226
chr9	5357971	5437925	-	PLGRKT	ENSG00000107020	Unknown	Unknown	Unknown	Not Imprinted	2.8843	1.1299	1.09226
chr9	5418373	5418976	-	RNF152P1	ENSG00000214190	Unknown	Unknown	Unknown	Not Imprinted	2.8843	1.1299	1.09226
chr9	5450503	5470566	+	CD274	ENSG00000120217	biallelic	Unknown	Unknown	Not Imprinted	2.8843	1.1299	1.09226
chr9	5457477	5629748	-	RP11-574F11.4	ENSG00000286162	Unknown	Unknown	Unknown	Not Imprinted	2.8843	1.1299	1.09226
chr9	5510531	5571282	+	PDCD1LG2	ENSG00000197646	biallelic	Unknown	Unknown	Not Imprinted	2.8843	1.1299	1.09226
chr9	5584490	5588994	+	RP11-574F11.3	ENSG00000231509	Unknown	Unknown	Unknown	Not Imprinted	2.8843	1.1299	1.09226
chr9	5629025	5776557	+	RIC1	ENSG00000107036	biallelic	Unknown	monoallelic	Not Imprinted	2.8843	1.1299	0.75901
chr9	5719021	5720244	-	RP11-207C16.4	ENSG00000225408	Unknown	Unknown	Unknown	Not Imprinted	2.8843	0.846381	0.75901
chr9	5765076	5833117	-	ERMP1	ENSG00000099219	biallelic	Unknown	Unknown	Not Imprinted	3.92784	0.846381	0.75901
chr9	5855781	5856426	-	AK4P4	ENSG00000223621	Unknown	Unknown	Unknown	Not Imprinted	3.92784	0.65393	0.282559
chr9	5881596	6008482	-	KIAA2026	ENSG00000183354	biallelic	Unknown	Unknown	Not Imprinted	3.92784	0.65393	0.282559
chr9	5890889	5910606	+	MLANA	ENSG00000120215	Unknown	Unknown	Unknown	Not Imprinted	3.92784	0.65393	0.282559
chr9	6007826	6007904	+	MIR4665	ENSG00000263575	Unknown	Unknown	Unknown	Not Imprinted	3.92784	0.65393	0.282559
chr9	6011025	6015625	-	RANBP6	ENSG00000137040	Unknown	Unknown	Unknown	Not Imprinted	3.92784	0.65393	0.282559
chr9	6047360	6066714	+	RP11-218I7.2	ENSG00000228739	Unknown	Unknown	Unknown	Not Imprinted	3.92784	1.12233	0.282559
chr9	6195934	6197248	+	GTF3AP1	ENSG00000237274	Unknown	Unknown	Unknown	Not Imprinted	3.92784	1.12233	0.282559
chr9	6215786	6257983	+	IL33	ENSG00000137033	Unknown	Unknown	Unknown	Not Imprinted	3.92784	1.12233	0.282559
chr9	6276640	6276974	+	RP11-279E1.1	ENSG00000228132	Unknown	Unknown	Unknown	Not Imprinted	3.92784	1.12233	0.282559
chr9	6278667	6279153	+	SELENOTP1	ENSG00000233846	Unknown	Unknown	Unknown	Not Imprinted	3.92784	1.12233	0.282559
chr9	6328375	6331891	+	TPD52L3	ENSG00000170777	Unknown	Unknown	Unknown	Not Imprinted	3.92784	1.12233	0.282559
chr9	6413151	6507054	+	UHRF2	ENSG00000147854	biallelic	Unknown	Unknown	Not Imprinted	3.92784	1.12233	0.282559
chr9	6415145	6449558	-	RP11-307L3.4	ENSG00000233367	Unknown	Unknown	Unknown	Not Imprinted	3.92784	1.12233	0.282559
chr9	6532467	6645729	-	GLDC	ENSG00000178445	paternal	Unknown	Unknown	Not Imprinted	3.92784	1.12233	0.282559
chr9	6542094	6542350	+	RN7SL25P	ENSG00000264530	Unknown	Unknown	Unknown	Not Imprinted	3.92784	1.12233	0.282559
chr9	6568844	6569360	+	RP11-472F14.4	ENSG00000237158	Unknown	Unknown	Unknown	Not Imprinted	3.92784	1.12233	-0.192093
chr9	6639139	6639604	+	RPL23AP57	ENSG00000206147	Unknown	Unknown	Unknown	Not Imprinted	3.92784	1.12233	-0.192093
chr9	6645956	6670635	+	RP11-390F4.6	ENSG00000236924	Unknown	Unknown	Unknown	Not Imprinted	3.92784	1.12233	-0.192093
chr9	6661651	6661936	+	RN7SL123P	ENSG00000266863	Unknown	Unknown	Unknown	Not Imprinted	3.92784	1.12233	-0.192093
chr9	6662424	6663792	+	RPS3AP54	ENSG00000229057	Unknown	Unknown	Unknown	Not Imprinted	3.92784	1.12233	-0.192093
chr9	6668999	6670008	-	RNF2P1	ENSG00000231381	Unknown	Unknown	Unknown	Not Imprinted	3.92784	1.12233	-0.192093
chr9	6675284	6675614	+	RPL35AP20	ENSG00000232946	Unknown	Unknown	Unknown	Not Imprinted	3.92784	1.12233	-0.192093
chr9	6704270	6707780	+	LINC02851	ENSG00000229611	Unknown	Unknown	Unknown	Not Imprinted	3.92784	1.12233	-0.192093
chr9	6716157	6727438	+	RP11-390F4.3	ENSG00000225489	biallelic	Unknown	Unknown	Not Imprinted	3.92784	1.12233	-0.192093
chr9	6720863	7175648	+	KDM4C	ENSG00000107077	biallelic	Unknown	monoallelic	Not Imprinted	3.92784	1.12233	3.26616
chr9	6734598	6735076	-	PRELID3BP11	ENSG00000231108	Unknown	Unknown	Unknown	Not Imprinted	3.92784	1.12233	-0.192093
chr9	6748703	6748981	-	SNRPEP2	ENSG00000256968	Unknown	Unknown	Unknown	Not Imprinted	3.92784	1.12233	-0.192093
chr9	6834456	6835577	+	ACTG1P14	ENSG00000230581	Unknown	Unknown	Unknown	Not Imprinted	1.01261	0.0582296	3.26616
chr9	6902670	6978859	+	RP11-403H13.1	ENSG00000224972	Unknown	Unknown	Unknown	Not Imprinted	1.01261	0.0582296	3.26616
chr9	7177577	7203458	+	RP11-169L18.2	ENSG00000285688	Unknown	Unknown	Unknown	Not Imprinted	1.01261	0.0582296	3.26616
chr9	7304551	7343556	+	RP11-79K3.1	ENSG00000288042	Unknown	Unknown	Unknown	Not Imprinted	0.33093	0.0582296	3.26616
chr9	7477045	7478320	-	RPL4P5	ENSG00000230207	Unknown	Unknown	Unknown	Not Imprinted	0.33093	0.0582296	3.26616
chr9	7597823	7598377	+	PPIAP33	ENSG00000178654	Unknown	Unknown	Unknown	Not Imprinted	0.33093	0.0582296	1.34542
chr9	7786105	7786688	-	RP11-77E14.2	ENSG00000273056	Unknown	Unknown	Unknown	Not Imprinted	0.33093	0.0582296	1.34542
chr9	7796500	7888380	-	DMAC1	ENSG00000137038	maternal	Unknown	Unknown	Not Imprinted	0.33093	0.0582296	1.34542
chr9	7914514	7961224	-	RP11-29B9.2	ENSG00000231902	Unknown	Unknown	Unknown	Not Imprinted	0.33093	0.0582296	1.34542
chr9	7930827	7935137	-	RP11-29B9.1	ENSG00000226376	Unknown	Unknown	Unknown	Not Imprinted	0.33093	0.0582296	1.34542
chr9	8314246	10613002	-	PTPRD	ENSG00000153707	Unknown	Unknown	monoallelic	Not Imprinted	0.33093	0.0582296	1.34542
chr9	8700595	8701552	-	RP11-134K1.3	ENSG00000235389	Unknown	Unknown	Unknown	Not Imprinted	0.33093	0.0582296	1.34542
chr9	8713311	8713841	+	RP11-134K1.2	ENSG00000212695	Unknown	Unknown	Unknown	Not Imprinted	0.33093	0.0582296	1.34542
chr9	8797135	8797194	+	RNU7-185P	ENSG00000239102	Unknown	Unknown	Unknown	Not Imprinted	0.33093	0.0582296	1.34542
chr9	8858127	8864772	+	PTPRD-AS1	ENSG00000225706	Unknown	Unknown	Unknown	Not Imprinted	0.33093	0.0582296	1.34542
chr9	8936079	8963077	+	RP11-75C9.2	ENSG00000234021	Unknown	Unknown	Unknown	Not Imprinted	0.33093	0.0582296	1.34542
chr9	9090898	9091245	+	RPS26P3	ENSG00000212829	Unknown	Unknown	Unknown	Not Imprinted	0.33093	0.0582296	1.34542
chr9	9425461	9425558	-	AL353733.1	ENSG00000221708	Unknown	Unknown	Unknown	Not Imprinted	0.33093	0.0582296	1.34542
chr9	9442060	9442347	+	RN7SL5P	ENSG00000265735	Unknown	Unknown	Unknown	Not Imprinted	0.33093	0.0582296	1.34542
chr9	9799423	9803784	+	RP11-527D15.1	ENSG00000230920	Unknown	Unknown	Unknown	Not Imprinted	0.33093	0.0582296	1.34542
chr9	10532145	10532411	+	RP11-87N24.1	ENSG00000234360	Unknown	Unknown	Unknown	Not Imprinted	-0.406831	-0.594322	0.878688
chr9	10613202	10620420	+	PTPRD-AS2	ENSG00000226717	Unknown	Unknown	Unknown	Not Imprinted	-0.406831	-0.594322	0.878688
chr9	10631750	10632203	-	RP11-87N24.3	ENSG00000232035	Unknown	Unknown	Unknown	Not Imprinted	-0.406831	-0.594322	0.878688
chr9	10777357	10777525	+	RP11-421B23.2	ENSG00000227138	Unknown	Unknown	Unknown	Not Imprinted	-0.406831	-0.594322	0.878688
chr9	10829752	10830308	-	IMP3P1	ENSG00000230589	Unknown	Unknown	Unknown	Not Imprinted	-0.406831	-0.594322	0.878688
chr9	10948372	10948481	-	RP11-109M17.2	ENSG00000270372	Unknown	Unknown	Unknown	Not Imprinted	-0.406831	-0.594322	0.878688
chr9	11011748	11013096	+	AKAP8P1	ENSG00000234146	Unknown	Unknown	Unknown	Not Imprinted	-0.406831	-0.594322	0.878688
chr9	11275314	11276314	-	RP11-23D5.1	ENSG00000230365	Unknown	Unknown	Unknown	Not Imprinted	-0.406831	-0.594322	0.878688
chr9	11313397	11436244	+	RP11-352F21.1	ENSG00000286474	Unknown	Unknown	Unknown	Not Imprinted	-0.406831	-0.594322	0.878688
chr9	11618496	11618621	-	RP11-32D4.1	ENSG00000275130	Unknown	Unknown	Unknown	Not Imprinted	-0.406831	-0.594322	0.878688
chr9	11618530	12058227	+	RP11-74C3.2	ENSG00000285784	Unknown	Unknown	Unknown	Not Imprinted	-0.406831	-0.594322	0.878688
chr9	12098660	12159148	-	RP11-74C3.1	ENSG00000224935	Unknown	Unknown	Unknown	Not Imprinted	-0.406831	-0.594322	0.878688
chr9	12287320	12288238	+	JKAMPP1	ENSG00000231491	Unknown	Unknown	Unknown	Not Imprinted	-0.406831	-0.594322	0.878688
chr9	12300266	12300451	-	RNU2-47P	ENSG00000222581	Unknown	Unknown	Unknown	Not Imprinted	-0.406831	-0.594322	0.878688
chr9	12685439	12710285	+	TYRP1	ENSG00000107165	Unknown	Unknown	Unknown	Not Imprinted	-0.38552	0.533154	0.878688
chr9	12698554	12814376	-	LURAP1L-AS1	ENSG00000235448	Unknown	Unknown	Unknown	Not Imprinted	-0.38552	0.533154	0.709652
chr9	12764762	12765054	-	RN7SL849P	ENSG00000243115	Unknown	Unknown	Unknown	Not Imprinted	-0.38552	0.533154	0.709652
chr9	12775019	12823059	+	LURAP1L	ENSG00000153714	Unknown	Unknown	Unknown	Not Imprinted	-0.38552	0.533154	0.709652
chr9	12958502	13034325	-	RP11-187K14.1	ENSG00000285637	Unknown	Unknown	Unknown	Not Imprinted	-0.38552	0.533154	0.709652
chr9	12972842	12973437	-	PRDX1P1	ENSG00000214121	Unknown	Unknown	Unknown	Not Imprinted	-0.38552	0.533154	0.709652
chr9	13021693	13022891	-	RP11-382H24.2	ENSG00000234586	Unknown	Unknown	Unknown	Not Imprinted	-0.38552	0.533154	0.709652
chr9	13105705	13279691	-	MPDZ	ENSG00000107186	Unknown	Unknown	monoallelic	Not Imprinted	-0.38552	0.619045	0.701657
chr9	13274509	13279186	-	RP11-272P10.2	ENSG00000234740	Unknown	Unknown	Unknown	Not Imprinted	-0.38552	0.619045	0.701657
chr9	13322805	13323449	-	RP11-272P10.3	ENSG00000223672	Unknown	Unknown	Unknown	Not Imprinted	-0.38552	0.619045	0.701657
chr9	13386129	13836570	+	RP11-536O18.1	ENSG00000226197	Unknown	Unknown	Unknown	Not Imprinted	-0.38552	1.07404	1.07023
chr9	13406379	13488124	-	LINC01235	ENSG00000270547	Unknown	Unknown	Unknown	Not Imprinted	-0.38552	1.07404	1.07023
chr9	13738536	13744190	-	RP11-261H15.1	ENSG00000288556	Unknown	Unknown	Unknown	Not Imprinted	-0.38552	1.07404	1.07023
chr9	13927970	13945609	+	LINC00583	ENSG00000205636	Unknown	Unknown	Unknown	Not Imprinted	-0.38552	1.07404	1.07023
chr9	13986174	13987908	+	PES1P2	ENSG00000229268	Unknown	Unknown	Unknown	Not Imprinted	-0.38552	1.07404	1.07023
chr9	14025970	14030114	+	RP11-284P20.3	ENSG00000235533	Unknown	Unknown	Unknown	Not Imprinted	-0.38552	1.07404	1.07023
chr9	14040715	14041860	-	RPL3P11	ENSG00000223568	Unknown	Unknown	Unknown	Not Imprinted	-0.38552	1.07404	1.07023
chr9	14068931	14069416	+	ATP5PDP3	ENSG00000213954	Unknown	Unknown	Unknown	Not Imprinted	-0.38552	1.07404	1.07023
chr9	14081842	14398982	-	NFIB	ENSG00000147862	Unknown	Unknown	Unknown	Not Imprinted	-0.38552	1.07404	1.07023
chr9	14204247	14205038	+	RP11-280O24.3	ENSG00000234982	Unknown	Unknown	Unknown	Not Imprinted	-0.38552	1.07404	1.07023
chr9	14317072	14358489	+	RP11-120J1.1	ENSG00000225472	Unknown	Unknown	Unknown	Not Imprinted	-0.38552	1.07404	1.07023
chr9	14395790	14472405	+	RP11-120J1.2	ENSG00000287708	Unknown	Unknown	Unknown	Not Imprinted	0.668592	1.07404	1.07023
chr9	14531914	14532040	-	RP11-408A13.2	ENSG00000237137	Unknown	Unknown	Unknown	Not Imprinted	0.668592	0.701437	0.701657
chr9	14586764	14587324	-	RP11-408A13.3	ENSG00000273399	Unknown	Unknown	Unknown	Not Imprinted	0.668592	0.701437	0.701657
chr9	14588795	14590063	-	RP11-408A13.4	ENSG00000272871	Unknown	Unknown	Unknown	Not Imprinted	0.668592	0.701437	0.701657
chr9	14593575	14594198	+	CDCA4P1	ENSG00000229029	Unknown	Unknown	Unknown	Not Imprinted	0.668592	0.701437	0.701657
chr9	14611069	14693430	-	ZDHHC21	ENSG00000175893	biallelic	monoallelic	monoallelic	Not Imprinted	0.668592	0.701437	0.701657
chr9	14719722	14722731	-	CER1	ENSG00000147869	Unknown	Unknown	Unknown	Not Imprinted	0.668592	0.701437	0.701657
chr9	14737150	14910993	-	FREM1	ENSG00000164946	Unknown	Unknown	Unknown	Not Imprinted	0.668592	0.701437	0.842046
chr9	14779928	14784115	+	RP11-265B7.4	ENSG00000286500	Unknown	Unknown	Unknown	Not Imprinted	0.668592	0.701437	0.701657
chr9	14790633	14791156	+	RP11-265B7.1	ENSG00000283647	Unknown	Unknown	Unknown	Not Imprinted	0.668592	0.701437	0.842046
chr9	14850427	14850533	+	RNU6-1260P	ENSG00000199814	Unknown	Unknown	Unknown	Not Imprinted	-0.38552	0.660666	0.842046
chr9	14921011	15146399	-	CLCN3P1	ENSG00000232000	Unknown	Unknown	Unknown	Not Imprinted	-0.38552	0.660666	0.842046
chr9	14921335	14922332	-	LDHAP4	ENSG00000214110	Unknown	Unknown	Unknown	Not Imprinted	-0.38552	0.660666	0.842046
chr9	14993310	15019727	+	RP11-54D18.2	ENSG00000215237	Unknown	Unknown	Unknown	Not Imprinted	-0.38552	0.660666	0.842046
chr9	15055055	15056050	+	PSIP1P1	ENSG00000234297	Unknown	Unknown	Unknown	Not Imprinted	-0.38552	0.660666	0.842046
chr9	15143287	15143384	+	RNU6-559P	ENSG00000251960	Unknown	Unknown	Unknown	Not Imprinted	-0.38552	0.660666	0.842046
chr9	15163620	15307358	-	TTC39B	ENSG00000155158	Unknown	Unknown	Unknown	Not Imprinted	0.904703	3.1663	0.842046
chr9	15348166	15348453	+	RN7SL157P	ENSG00000263817	Unknown	Unknown	Unknown	Not Imprinted	0.904703	3.1663	0.750787
chr9	15361391	15362132	+	RPL7P33	ENSG00000215236	Unknown	Unknown	Unknown	Not Imprinted	0.904703	3.1663	0.750787
chr9	15422702	15465951	+	SNAPC3	ENSG00000164975	Unknown	Unknown	Unknown	Not Imprinted	0.904703	3.1663	0.750787
chr9	15431897	15432004	-	RNU6-319P	ENSG00000251834	Unknown	Unknown	Unknown	Not Imprinted	0.904703	3.1663	0.404926
chr9	15464064	15510993	-	PSIP1	ENSG00000164985	Unknown	Unknown	monoallelic	Not Imprinted	0.904703	3.1663	0.404926
chr9	15524574	15524705	-	RP11-518K17.4	ENSG00000278754	Unknown	Unknown	Unknown	Not Imprinted	0.904703	3.1663	0.404926
chr9	15525782	15526079	-	RN7SL98P	ENSG00000240613	Unknown	Unknown	Unknown	Not Imprinted	0.904703	3.1663	0.404926
chr9	15527131	15527681	-	FTH1P12	ENSG00000213362	Unknown	Unknown	Unknown	Not Imprinted	0.904703	3.1663	0.404926
chr9	15544186	15544292	+	RNU6-246P	ENSG00000207433	Unknown	Unknown	Unknown	Not Imprinted	0.904703	3.1663	0.404926
chr9	15553041	16061661	+	CCDC171	ENSG00000164989	Unknown	Unknown	Unknown	Not Imprinted	2.34227	4.34677	1.98182
chr9	15588353	15588613	+	HMGN2P16	ENSG00000231376	Unknown	Unknown	Unknown	Not Imprinted	0.904703	3.1663	0.404926
chr9	15776179	15776284	-	RNU6-14P	ENSG00000207360	Unknown	Unknown	Unknown	Not Imprinted	2.34227	3.57362	-0.0192664
chr9	16203933	16410988	-	C9orf92	ENSG00000205549	Unknown	Unknown	Unknown	Not Imprinted	2.34227	4.34677	2.03999
chr9	16409501	16870841	-	BNC2	ENSG00000173068	Unknown	Unknown	monoallelic	Not Imprinted	2.34227	4.34677	2.03999
chr9	16473186	16476235	+	RP11-183I6.2	ENSG00000231756	Unknown	Unknown	Unknown	Not Imprinted	2.34227	4.34677	2.03999
chr9	16625674	16626388	+	RP11-62F24.1	ENSG00000230694	Unknown	Unknown	Unknown	Not Imprinted	2.34227	4.34677	2.03999
chr9	16726812	16727522	+	BNC2-AS1	ENSG00000234779	Unknown	Unknown	Unknown	Not Imprinted	2.34227	4.34677	2.03999
chr9	16775571	16775843	-	LSM1P1	ENSG00000233551	Unknown	Unknown	Unknown	Not Imprinted	2.34227	4.34677	2.03999
chr9	16917509	17114120	+	RP11-132E11.2	ENSG00000237153	Unknown	Unknown	Unknown	Not Imprinted	2.34227	4.34677	2.03999
chr9	16982721	16989645	-	RP11-325K2.1	ENSG00000285169	Unknown	Unknown	Unknown	Not Imprinted	2.34227	4.34677	2.03999
chr9	17053899	17054200	+	RN7SL720P	ENSG00000241152	Unknown	Unknown	Unknown	Not Imprinted	2.34227	4.34677	2.03999
chr9	17096299	17096444	-	RPS29P33	ENSG00000226470	Unknown	Unknown	Unknown	Not Imprinted	2.34227	3.96489	2.03999
chr9	17108302	17108602	-	RP11-132E11.4	ENSG00000237083	Unknown	Unknown	Unknown	Not Imprinted	2.34227	3.96489	2.03999
chr9	17134980	17503921	+	CNTLN	ENSG00000044459	Unknown	Unknown	Unknown	Not Imprinted	2.34227	3.96489	2.03999
chr9	17447143	17448541	-	SAMM50P1	ENSG00000224488	Unknown	Unknown	Unknown	Not Imprinted	2.34227	3.96489	2.03999
chr9	17579064	17797122	+	SH3GL2	ENSG00000107295	Unknown	Unknown	Unknown	Not Imprinted	0.767736	0.972347	1.17037
chr9	17589159	17591316	-	PABPC1P11	ENSG00000228810	Unknown	Unknown	Unknown	Not Imprinted	0.767736	0.818686	1.17037
chr9	17906561	18910948	+	ADAMTSL1	ENSG00000178031	Unknown	Unknown	Unknown	Not Imprinted	0.767736	1.95516	1.01016
chr9	18360595	18362218	-	RP11-570H19.2	ENSG00000227167	Unknown	Unknown	Unknown	Not Imprinted	0.767736	1.95516	1.01016
chr9	18573304	18573377	+	MIR3152	ENSG00000264638	Unknown	Unknown	Unknown	Not Imprinted	0.767736	1.95516	1.01016
chr9	18651145	18651448	+	RN7SKP258	ENSG00000252960	Unknown	Unknown	Unknown	Not Imprinted	0.767736	1.95516	1.01016
chr9	18717972	18718524	-	RAP1BP1	ENSG00000236857	Unknown	Unknown	Unknown	Not Imprinted	0.767736	1.95516	1.01016
chr9	18834835	18834925	-	AL158150.1	ENSG00000223211	Unknown	Unknown	Unknown	Not Imprinted	0.767736	1.95516	1.01016
chr9	18858904	19049356	-	SAXO1	ENSG00000155875	Unknown	Unknown	Unknown	Not Imprinted	0.767736	1.95516	1.01016
chr9	19026890	19028127	+	RP11-296P7.4	ENSG00000236680	Unknown	Unknown	Unknown	Not Imprinted	0.767736	1.95516	1.01016
chr9	19049425	19051023	+	RRAGA	ENSG00000155876	Unknown	Unknown	Unknown	Not Imprinted	1.11227	1.95516	1.01016
chr9	19053139	19102902	-	HAUS6	ENSG00000147874	Unknown	Unknown	Unknown	Not Imprinted	1.11227	0.972347	0.623939
chr9	19063654	19063784	-	SCARNA8	ENSG00000251733	Unknown	Unknown	Unknown	Not Imprinted	1.11227	0.972347	0.623939
chr9	19073841	19073944	+	RNU6-264P	ENSG00000252943	Unknown	Unknown	Unknown	Not Imprinted	1.11227	0.972347	0.623939
chr9	19106479	19106788	-	RN7SL158P	ENSG00000264126	Unknown	Unknown	Unknown	Not Imprinted	1.11227	0.972347	0.623939
chr9	19108373	19149288	-	PLIN2	ENSG00000147872	Unknown	Unknown	Unknown	Not Imprinted	1.11227	0.972347	0.623939
chr9	19200333	19201044	-	RP11-146N23.1	ENSG00000232176	Unknown	Unknown	Unknown	Not Imprinted	1.11227	0.972347	0.623939
chr9	19230433	19374279	+	DENND4C	ENSG00000137145	biallelic	monoallelic	Unknown	Not Imprinted	1.11227	0.972347	0.623939
chr9	19291335	19292574	-	RP11-146N23.4	ENSG00000232978	Unknown	Unknown	Unknown	Not Imprinted	1.11227	0.972347	0.623939
chr9	19371384	19371943	-	RP11-513M16.7	ENSG00000272842	Unknown	Unknown	Unknown	Not Imprinted	1.11227	0.972347	0.623939
chr9	19375449	19375994	+	RP11-513M16.8	ENSG00000273226	Unknown	Unknown	Unknown	Not Imprinted	1.11227	0.972347	0.623939
chr9	19375713	19380234	-	RPS6	ENSG00000137154	maternal	Unknown	Unknown	Not Imprinted	1.11227	0.972347	0.623939
chr9	19383215	19383885	-	NDUFA5P3	ENSG00000234853	Unknown	Unknown	Unknown	Not Imprinted	1.11227	0.972347	0.623939
chr9	19386925	19408530	-	RP11-513M16.9	ENSG00000285911	Unknown	Unknown	Unknown	Not Imprinted	1.11227	0.972347	0.623939
chr9	19409007	19452503	+	ACER2	ENSG00000177076	Unknown	Unknown	Unknown	Not Imprinted	1.11227	0.972347	0.623939
chr9	19453207	19455171	+	RP11-363E7.4	ENSG00000260912	Unknown	Unknown	Unknown	Not Imprinted	1.11227	0.972347	0.623939
chr9	19460924	19464522	-	MAP1LC3BP1	ENSG00000231909	Unknown	Unknown	Unknown	Not Imprinted	1.11227	0.972347	0.623939
chr9	19507450	19786926	-	SLC24A2	ENSG00000155886	Unknown	Unknown	monoallelic	Not Imprinted	-0.523751	-0.4811	0.796686
chr9	19705336	19705653	+	C11orf98P1	ENSG00000232158	Unknown	Unknown	Unknown	Not Imprinted	-0.523751	-0.4811	0.796686
chr9	19789177	19894854	+	RP11-471J7.2	ENSG00000286685	Unknown	Unknown	Unknown	Not Imprinted	2.20171	-0.255563	0.796686
chr9	19829751	19829845	+	AL158077.1	ENSG00000266224	Unknown	Unknown	Unknown	Not Imprinted	-0.523751	-0.4811	0.796686
chr9	19895798	19895971	-	RP11-471J7.1	ENSG00000276667	Unknown	Unknown	Unknown	Not Imprinted	2.20171	-0.255563	0.796686
chr9	19926092	19929935	+	RP11-378I6.1	ENSG00000261402	Unknown	Unknown	Unknown	Not Imprinted	2.20171	-0.255563	0.796686
chr9	19957392	19958145	-	RP11-378I6.2	ENSG00000270712	Unknown	Unknown	Unknown	Not Imprinted	2.20171	-0.255563	1.26915
chr9	19967237	19967992	-	RP11-378I6.3	ENSG00000277711	Unknown	Unknown	Unknown	Not Imprinted	2.20171	-0.255563	1.26915
chr9	20295002	20295086	+	AL512635.1	ENSG00000221744	Unknown	Unknown	Unknown	Not Imprinted	2.20171	-0.255563	1.26915
chr9	20331444	20332275	+	RP11-15P13.1	ENSG00000237434	Unknown	Unknown	Unknown	Not Imprinted	2.20171	-0.255563	1.26915
chr9	20341667	20622498	-	MLLT3	ENSG00000171843	Unknown	Unknown	Unknown	Not Imprinted	2.20171	-0.255563	1.26915
chr9	20411146	20411236	-	MIR4473	ENSG00000263790	Unknown	Unknown	Unknown	Not Imprinted	2.20171	-0.255563	1.26915
chr9	20418319	20418425	+	RNU4-26P	ENSG00000222202	Unknown	Unknown	Unknown	Not Imprinted	2.20171	-0.255563	1.26915
chr9	20502263	20502340	-	MIR4474	ENSG00000264941	Unknown	Unknown	Unknown	Not Imprinted	2.20171	-0.255563	1.26915
chr9	20532550	20533337	+	RP11-73E6.2	ENSG00000237088	Unknown	Unknown	Unknown	Not Imprinted	2.20171	-0.255563	1.26915
chr9	20576216	20576300	+	AL163193.1	ENSG00000252324	Unknown	Unknown	Unknown	Not Imprinted	2.20171	-0.255563	1.26915
chr9	20658308	20995954	+	FOCAD	ENSG00000188352	maternal	monoallelic	monoallelic	Not Imprinted	2.20171	-0.255563	1.26915
chr9	20683303	20684687	-	FOCAD-AS1	ENSG00000227071	Unknown	Unknown	Unknown	Not Imprinted	2.20171	-0.255563	1.26915
chr9	20716104	20716187	+	MIR491	ENSG00000207609	Unknown	Unknown	Unknown	Not Imprinted	2.20171	-0.255563	1.26915
chr9	20999508	21031639	-	HACD4	ENSG00000188921	biallelic	Unknown	Unknown	Not Imprinted	2.20171	-0.324866	1.26915
chr9	21058770	21059322	-	IFNNP1	ENSG00000230208	Unknown	Unknown	Unknown	Not Imprinted	2.20171	-0.324866	1.26915
chr9	21077103	21077941	-	IFNB1	ENSG00000171855	Unknown	Unknown	Unknown	Not Imprinted	2.20171	-0.324866	1.26915
chr9	21106542	21106835	+	IFNWP4	ENSG00000225027	Unknown	Unknown	Unknown	Not Imprinted	2.20171	-0.324866	1.26915
chr9	21135597	21136349	-	RP11-113D19.9	ENSG00000275980	Unknown	Unknown	Unknown	Not Imprinted	2.20171	-0.324866	1.26915
chr9	21140631	21141831	-	IFNW1	ENSG00000177047	Unknown	Unknown	Unknown	Not Imprinted	2.20171	-0.324866	1.26915
chr9	21165636	21166659	-	IFNA21	ENSG00000137080	Unknown	Unknown	Unknown	Not Imprinted	1.1107	-0.612609	-0.142868
chr9	21178588	21179187	-	IFNWP15	ENSG00000232281	Unknown	Unknown	Unknown	Not Imprinted	1.1107	-0.612609	-0.142868
chr9	21186693	21187670	-	IFNA4	ENSG00000236637	Unknown	Unknown	Unknown	Not Imprinted	1.1107	-0.612609	-0.142868
chr9	21190653	21191243	-	IFNWP9	ENSG00000226597	Unknown	Unknown	Unknown	Not Imprinted	1.1107	-0.612609	-0.142868
chr9	21201468	21202204	-	IFNA7	ENSG00000214042	Unknown	Unknown	Unknown	Not Imprinted	1.1107	-0.612609	-0.142868
chr9	21206180	21207142	-	IFNA10	ENSG00000186803	Unknown	Unknown	Unknown	Not Imprinted	1.1107	-0.612609	-0.142868
chr9	21209188	21209778	-	IFNWP18	ENSG00000223684	Unknown	Unknown	Unknown	Not Imprinted	1.1107	-0.612609	-0.142868
chr9	21216372	21217310	-	IFNA16	ENSG00000147885	Unknown	Unknown	Unknown	Not Imprinted	1.1107	-0.612609	-0.142868
chr9	21227242	21228221	-	IFNA17	ENSG00000234829	Unknown	Unknown	Unknown	Not Imprinted	1.1107	-0.612609	-0.142868
chr9	21231265	21231852	-	IFNWP5	ENSG00000232138	Unknown	Unknown	Unknown	Not Imprinted	1.1107	-0.612609	-0.142868
chr9	21239001	21240004	-	IFNA14	ENSG00000228083	Unknown	Unknown	Unknown	Not Imprinted	1.1107	-0.612609	-0.142868
chr9	21278049	21278618	-	IFNA22P	ENSG00000224416	Unknown	Unknown	Unknown	Not Imprinted	1.1107	-0.612609	-0.142868
chr9	21304325	21305312	-	IFNA5	ENSG00000147873	Unknown	Unknown	Unknown	Not Imprinted	1.1107	-0.612609	-0.142868
chr9	21321299	21321826	+	IFNA20P	ENSG00000226393	Unknown	Unknown	Unknown	Not Imprinted	1.1107	-0.612609	-0.142868
chr9	21329664	21335403	-	KLHL9	ENSG00000198642	Unknown	Unknown	Unknown	Not Imprinted	1.1107	-0.612609	-0.142868
chr9	21349834	21351377	-	IFNA6	ENSG00000120235	Unknown	Unknown	Unknown	Not Imprinted	1.1107	-0.612609	-0.142868
chr9	21367423	21368961	-	IFNA13	ENSG00000233816	Unknown	Unknown	Unknown	Not Imprinted	1.1107	-0.612609	-0.142868
chr9	21384254	21385397	-	IFNA2	ENSG00000188379	Unknown	Unknown	Unknown	Not Imprinted	1.1107	-0.612609	-0.142868
chr9	21394887	21396345	-	RP11-354P17.15	ENSG00000261696	Unknown	Unknown	Unknown	Not Imprinted	1.1107	-0.612609	-0.142868
chr9	21398613	21399138	-	IFNA11P	ENSG00000231195	Unknown	Unknown	Unknown	Not Imprinted	1.1107	-0.612609	-0.142868
chr9	21403080	21403650	+	IFNA12P	ENSG00000235108	Unknown	Unknown	Unknown	Not Imprinted	1.1107	-0.612609	-0.142868
chr9	21409116	21410184	+	IFNA8	ENSG00000120242	Unknown	Unknown	Unknown	Not Imprinted	1.1107	-0.612609	-0.142868
chr9	21410968	21422959	-	RP11-354P17.16	ENSG00000288541	Unknown	Unknown	Unknown	Not Imprinted	1.1107	-0.612609	-0.142868
chr9	21420233	21420812	+	IFNWP2	ENSG00000237691	Unknown	Unknown	Unknown	Not Imprinted	1.1107	-0.612609	-0.142868
chr9	21440438	21441315	+	IFNA1	ENSG00000197919	Unknown	Unknown	Unknown	Not Imprinted	1.1107	-0.612609	-0.142868
chr9	21453801	21559899	-	MIR31HG	ENSG00000171889	Unknown	Unknown	Unknown	Not Imprinted	1.1107	1.16772	-0.142868
chr9	21455483	21456048	+	IFNWP19	ENSG00000238271	Unknown	Unknown	Unknown	Not Imprinted	1.1107	1.16772	-0.142868
chr9	21480838	21482312	-	IFNE	ENSG00000184995	Unknown	Unknown	Unknown	Not Imprinted	1.1107	1.16772	-0.142868
chr9	21512114	21512184	-	MIR31	ENSG00000199177	Unknown	Unknown	Unknown	Not Imprinted	1.1107	1.16772	-0.142868
chr9	21638284	21638675	+	H3P30	ENSG00000227443	Unknown	Unknown	Unknown	Not Imprinted	1.1107	1.16772	-0.142868
chr9	21695175	21696942	+	KHSRPP1	ENSG00000229835	Unknown	Unknown	Unknown	Not Imprinted	1.1107	1.16772	-0.142868
chr9	21699313	21699569	+	RN7SL151P	ENSG00000244230	Unknown	Unknown	Unknown	Not Imprinted	1.1107	1.16772	-0.142868
chr9	21802635	22029593	+	RP11-145E5.5	ENSG00000264545	biallelic	Unknown	Unknown	Not Imprinted	0.519598	1.16772	0.0139625
chr9	21802635	21937650	+	MTAP	ENSG00000099810	Unknown	Unknown	Unknown	Not Imprinted	0.519598	1.16772	0.0139625
chr9	21808057	21808123	-	AL359922.1	ENSG00000266732	Unknown	Unknown	Unknown	Not Imprinted	0.519598	1.16772	-0.142868
chr9	21811620	21812346	-	TUBB8P1	ENSG00000229298	Unknown	Unknown	Unknown	Not Imprinted	0.519598	0.370835	0.0139625
chr9	21858909	21861925	-	RP11-70L8.4	ENSG00000265194	Unknown	Unknown	Unknown	Not Imprinted	0.519598	0.370835	0.0139625
chr9	21892187	21893856	+	RP11-70L8.5	ENSG00000279670	Unknown	Unknown	Unknown	Not Imprinted	0.519598	0.370835	0.0139625
chr9	21929456	21931072	+	ERVFRD-3	ENSG00000264801	Unknown	Unknown	Unknown	Not Imprinted	0.519598	0.370835	0.0139625
chr9	21966928	21967750	+	CDKN2A-DT	ENSG00000224854	Unknown	Unknown	Unknown	Not Imprinted	0.519598	0.370835	0.0139625
chr9	21967751	21995300	-	CDKN2A	ENSG00000147889	Unknown	Unknown	Unknown	Not Imprinted	0.519598	0.370835	0.0139625
chr9	21994138	22128102	+	CDKN2B-AS1	ENSG00000240498	Unknown	Unknown	Unknown	Not Imprinted	0.519598	0.370835	0.0139625
chr9	21995481	21996012	+	RP11-149I2.4	ENSG00000266446	Unknown	Unknown	Unknown	Not Imprinted	0.519598	0.370835	0.0139625
chr9	22002902	22009304	-	CDKN2B	ENSG00000147883	Unknown	Unknown	Unknown	Not Imprinted	0.519598	0.370835	0.0139625
chr9	22012154	22012535	+	UBA52P6	ENSG00000215221	Unknown	Unknown	Unknown	Not Imprinted	0.519598	0.370835	0.0139625
chr9	22203989	22214671	-	RP11-408N14.1	ENSG00000236921	Unknown	Unknown	Unknown	Not Imprinted	0.519598	0.370835	0.0139625
chr9	22446823	22455739	+	DMRTA1	ENSG00000176399	Unknown	Unknown	Unknown	Not Imprinted	-0.920483	-0.235495	-0.256645
chr9	26746951	26786872	+	RP11-18A15.1	ENSG00000254261	Unknown	Unknown	Unknown	Not Imprinted	-0.105471	1.07557	0.0971902
chr9	26801731	26805860	+	RP11-337A23.6	ENSG00000253400	Unknown	Unknown	Unknown	Not Imprinted	-0.105471	1.07557	0.0971902
chr9	26840683	26892801	-	CAAP1	ENSG00000120159	Unknown	Unknown	Unknown	Not Imprinted	-0.0337224	1.07557	0.0971902
chr9	26880176	26880547	-	H3P31	ENSG00000232466	Unknown	Unknown	Unknown	Not Imprinted	-0.0337224	1.07557	-0.629181
chr9	26895676	26895968	+	RN7SL100P	ENSG00000240306	Unknown	Unknown	Unknown	Not Imprinted	-0.0337224	1.07557	-0.629181
chr9	26903370	26947240	-	PLAA	ENSG00000137055	Unknown	Unknown	Unknown	Not Imprinted	-0.0337224	1.07557	-0.629181
chr9	26947037	27066132	+	IFT74	ENSG00000096872	Unknown	Unknown	monoallelic	Not Imprinted	-0.0337224	1.07557	0.404927
chr9	26955778	26956293	-	IFT74-AS1	ENSG00000234676	Unknown	Unknown	Unknown	Not Imprinted	-0.0337224	1.07557	-0.629181
chr9	26993134	27005670	-	LRRC19	ENSG00000184434	Unknown	Unknown	Unknown	Not Imprinted	-0.0337224	1.07557	-0.629181
chr9	27102628	27104726	+	RP11-56F10.3	ENSG00000254396	Unknown	Unknown	Unknown	Not Imprinted	-0.0680595	1.07557	0.404927
chr9	27109139	27230172	+	TEK	ENSG00000120156	Unknown	Unknown	Unknown	Not Imprinted	-0.0680595	1.07557	0.404927
chr9	27198285	27198399	+	RNA5SP280	ENSG00000223162	Unknown	Unknown	Unknown	Not Imprinted	-0.0680595	1.07557	0.404927
chr9	27210325	27210624	+	RP11-179D22.1	ENSG00000232867	Unknown	Unknown	Unknown	Not Imprinted	-0.0680595	1.07557	0.404927
chr9	27245678	27284867	-	LINC00032	ENSG00000283945	Unknown	Unknown	Unknown	Not Imprinted	-0.0680595	1.07557	1.56385
chr9	27284652	27297148	-	EQTN	ENSG00000120160	Unknown	Unknown	Unknown	Not Imprinted	2.99447	1.07557	1.56385
chr9	27325207	27529812	-	MOB3B	ENSG00000120162	Unknown	Unknown	Unknown	Not Imprinted	2.99447	1.3023	1.56385
chr9	27391732	27397561	+	RP11-298E2.2	ENSG00000237734	Unknown	Unknown	Unknown	Not Imprinted	2.99447	1.3023	1.56385
chr9	27495855	27498249	-	RP11-27J8.4	ENSG00000287355	Unknown	Unknown	Unknown	Not Imprinted	2.99447	1.3023	1.56385
chr9	27524288	27526496	+	IFNK	ENSG00000147896	Unknown	Unknown	Unknown	Not Imprinted	2.99447	1.3023	1.56385
chr9	27529083	27543900	+	RP11-27J8.3	ENSG00000285103	Unknown	Unknown	Unknown	Not Imprinted	2.99447	1.3023	1.56385
chr9	27535638	27573864	-	C9orf72	ENSG00000147894	biallelic	Unknown	Unknown	Not Imprinted	2.99447	1.3023	1.56385
chr9	32384601	32454767	+	ACO1	ENSG00000122729	biallelic	Unknown	Unknown	Not Imprinted	0.0742537	0.0583922	0.141184
chr9	32455300	32526206	-	DDX58	ENSG00000107201	biallelic	Unknown	Unknown	Not Imprinted	0.0742537	0.0583922	0.141184
chr9	32455321	32552601	-	RP11-205M20.8	ENSG00000288684	Unknown	Unknown	Unknown	Not Imprinted	0.0742537	0.0583922	0.141184
chr9	32540542	32552584	-	TOPORS	ENSG00000197579	Unknown	Unknown	Unknown	Not Imprinted	0.0742537	0.0583922	0.141184
chr9	32551142	32568619	+	SMIM27	ENSG00000235453	Unknown	Unknown	Unknown	Not Imprinted	0.0742537	0.0583922	0.141184
chr9	32552997	32573160	-	NDUFB6	ENSG00000165264	Unknown	Unknown	Unknown	Not Imprinted	0.0742537	0.0583922	0.141184
chr9	32566146	32567124	-	DFFBP1	ENSG00000232303	Unknown	Unknown	Unknown	Not Imprinted	0.0742537	0.0583922	0.141184
chr9	32629452	32635667	-	TAF1L	ENSG00000122728	Unknown	Unknown	Unknown	Not Imprinted	-0.139309	-0.171257	-0.625875
chr9	32633452	32648683	+	RP11-555J4.4	ENSG00000223440	Unknown	Unknown	Unknown	Not Imprinted	-0.139309	-0.171257	-0.625875
chr9	32643101	32645024	-	RP11-555J4.3	ENSG00000230516	Unknown	Unknown	Unknown	Not Imprinted	-0.139309	-0.171257	-0.625875
chr9	32676061	32676518	-	SNRPCP1	ENSG00000238001	Unknown	Unknown	Unknown	Not Imprinted	-0.139309	-0.171257	-0.625875
chr9	32727067	32727520	-	RP11-462B18.1	ENSG00000230867	Unknown	Unknown	Unknown	Not Imprinted	-0.139309	-0.171257	-0.625875
chr9	32764294	32764420	+	AL157884.1	ENSG00000221696	Unknown	Unknown	Unknown	Not Imprinted	-0.139309	-0.171257	-0.625875
chr9	32783538	32789199	+	TMEM215	ENSG00000188133	Unknown	Unknown	Unknown	Not Imprinted	-0.139309	-0.171257	-0.625875
chr9	32836573	32869593	-	RP11-462B18.3	ENSG00000236796	Unknown	Unknown	Unknown	Not Imprinted	-0.139309	-0.171257	-0.625875
chr9	32840596	32841760	-	RP11-462B18.2	ENSG00000231193	Unknown	Unknown	Unknown	Not Imprinted	-0.139309	-0.171257	-0.625875
chr9	32886599	33025128	-	APTX	ENSG00000137074	Unknown	Unknown	Unknown	Not Imprinted	0.0859416	-0.171257	-0.261063
chr9	32926049	32926448	+	BOLA3P4	ENSG00000223807	Unknown	Unknown	Unknown	Not Imprinted	-0.139309	-0.171257	-0.625875
chr9	32945994	32947220	+	ASS1P12	ENSG00000237437	Unknown	Unknown	Unknown	Not Imprinted	-0.139309	-0.171257	-0.625875
chr9	32979558	32980401	-	TCEA1P4	ENSG00000236184	Unknown	Unknown	Unknown	Not Imprinted	-0.139309	-0.171257	-0.625875
chr9	33019680	33020163	-	LAGE3P1	ENSG00000225693	Unknown	Unknown	Unknown	Not Imprinted	0.0859416	-0.714656	-0.261063
chr9	33025271	33039905	+	DNAJA1	ENSG00000086061	Unknown	Unknown	Unknown	Not Imprinted	0.0859416	-0.714656	-0.261063
chr9	33041763	33076672	-	SMU1	ENSG00000122692	Unknown	Unknown	Unknown	Not Imprinted	0.0859416	-0.714656	-0.261063
chr9	33042107	33042214	-	AL162590.1	ENSG00000222169	Unknown	Unknown	Unknown	Not Imprinted	0.0859416	-0.714656	-0.261063
chr9	33104080	33167354	-	B4GALT1	ENSG00000086062	Unknown	Unknown	Unknown	Not Imprinted	0.0859416	-0.714656	-0.261063
chr9	33166946	33182863	+	B4GALT1-AS1	ENSG00000233554	Unknown	Unknown	Unknown	Not Imprinted	0.0859416	-0.714656	-0.261063
chr9	33174168	33174293	+	RNU4ATAC15P	ENSG00000252224	Unknown	Unknown	Unknown	Not Imprinted	0.0859416	-0.714656	-0.261063
chr9	33218363	33248565	+	SPINK4	ENSG00000122711	Unknown	Unknown	Unknown	Not Imprinted	0.0859416	-0.714656	-0.261063
chr9	33247818	33264718	-	BAG1	ENSG00000107262	Unknown	Unknown	Unknown	Not Imprinted	0.0859416	-0.714656	0.754391
chr9	33264877	33282068	+	CHMP5	ENSG00000086065	Unknown	Unknown	Unknown	Not Imprinted	0.994748	0.135613	0.754391
chr9	33290510	33371155	+	NFX1	ENSG00000086102	Unknown	Unknown	Unknown	Not Imprinted	0.994748	0.135613	0.754391
chr9	33383177	33402680	-	AQP7	ENSG00000165269	Unknown	Unknown	Unknown	Not Imprinted	0.994748	0.135613	0.754391
chr9	33401476	33410551	+	RP11-311H10.4	ENSG00000286322	Unknown	Unknown	Unknown	Not Imprinted	0.994748	0.135613	0.754391
chr9	33441154	33447594	-	AQP3	ENSG00000165272	Unknown	Unknown	Unknown	Not Imprinted	0.994748	0.135613	0.754391
chr9	33449753	33449939	+	RP11-311H10.7	ENSG00000270542	Unknown	Unknown	Unknown	Not Imprinted	0.994748	0.135613	0.754391
chr9	33461351	33473928	-	NOL6	ENSG00000165271	Unknown	Unknown	Unknown	Not Imprinted	0.994748	0.135613	0.754391
chr9	33503653	33510709	-	SUGT1P1	ENSG00000226823	Unknown	Unknown	Unknown	Not Imprinted	0.994748	0.135613	0.174046
chr9	33512957	33514771	-	RP11-255A11.2	ENSG00000228072	Unknown	Unknown	Unknown	Not Imprinted	0.994748	0.135613	0.174046
chr9	33524392	33573007	+	ANKRD18B	ENSG00000230453	Unknown	Unknown	Unknown	Not Imprinted	0.994748	0.135613	0.174046
chr9	33574359	33574586	-	RP11-255A11.4	ENSG00000225123	Unknown	Unknown	Unknown	Not Imprinted	0.994748	0.135613	0.174046
chr9	33576378	33577012	+	SNX18P7	ENSG00000234373	Unknown	Unknown	Unknown	Not Imprinted	0.994748	0.135613	0.174046
chr9	33580693	33607872	+	CYP4F26P	ENSG00000226562	Unknown	Unknown	Unknown	Not Imprinted	0.994748	0.135613	0.174046
chr9	33613846	33614007	-	PRSS3P4	ENSG00000204982	Unknown	Unknown	Unknown	Not Imprinted	0.994748	1.73858	0.777128
chr9	33617760	33618504	+	TRBV20OR9-2	ENSG00000205274	Unknown	Unknown	Unknown	Not Imprinted	0.994748	1.73858	0.777128
chr9	33624272	33625291	+	ANXA2P2	ENSG00000231991	Unknown	Unknown	Unknown	Not Imprinted	0.994748	1.73858	0.777128
chr9	33629119	33629584	+	TRBV21OR9-2	ENSG00000183938	Unknown	Unknown	Unknown	Not Imprinted	0.994748	1.73858	0.777128
chr9	33634109	33634244	+	TRBV22OR9-2	ENSG00000234122	Unknown	Unknown	Unknown	Not Imprinted	0.994748	1.73858	0.777128
chr9	33638033	33638492	+	TRBV23OR9-2	ENSG00000229063	Unknown	Unknown	Unknown	Not Imprinted	0.994748	1.73858	0.777128
chr9	33649045	33649612	+	TRBV24OR9-2	ENSG00000215206	Unknown	Unknown	Unknown	Not Imprinted	0.994748	1.73858	0.777128
chr9	33662164	33662661	+	TRBV25OR9-2	ENSG00000240215	Unknown	Unknown	Unknown	Not Imprinted	0.994748	1.73858	0.777128
chr9	33673502	33677497	-	PTENP1	ENSG00000237984	Unknown	Unknown	Unknown	Not Imprinted	0.994748	1.73858	0.777128
chr9	33676783	33688009	+	PTENP1-AS	ENSG00000281128	Unknown	Unknown	Unknown	Not Imprinted	0.994748	1.73858	0.777128
chr9	33695765	33696057	+	TRBV26OR9-2	ENSG00000231165	Unknown	Unknown	Unknown	Not Imprinted	0.994748	1.73858	0.777128
chr9	33697457	33700984	+	RP11-384P7.7	ENSG00000260947	Unknown	Unknown	Unknown	Not Imprinted	0.994748	1.73858	0.777128
chr9	33706677	33710713	+	RP11-384P7.10	ENSG00000287063	Unknown	Unknown	Unknown	Not Imprinted	0.994748	1.73858	0.777128
chr9	33719688	33722553	+	RP11-384P7.5	ENSG00000227301	Unknown	Unknown	Unknown	Not Imprinted	0.994748	1.73858	0.777128
chr9	33730343	33734038	+	RP11-384P7.9	ENSG00000287495	Unknown	Unknown	Unknown	Not Imprinted	0.994748	0.212911	0.72607
chr9	33732973	33738414	-	LINC01251	ENSG00000233776	Unknown	Unknown	Unknown	Not Imprinted	0.994748	0.212911	0.72607
chr9	33750677	33799229	+	PRSS3	ENSG00000010438	Unknown	Unknown	Unknown	Not Imprinted	1.92657	0.212911	0.72607
chr9	33775181	33818793	-	UBE2R2-AS1	ENSG00000235481	Unknown	Unknown	Unknown	Not Imprinted	1.92657	0.212911	0.72607
chr9	33786219	33786826	+	TRBV29OR9-2	ENSG00000223394	Unknown	Unknown	Unknown	Not Imprinted	1.92657	0.212911	0.72607
chr9	33817158	33920397	+	UBE2R2	ENSG00000107341	Unknown	Unknown	monoallelic	Not Imprinted	1.92657	0.212911	0.848998
chr9	33868538	33868663	+	RNU4ATAC11P	ENSG00000251748	Unknown	Unknown	Unknown	Not Imprinted	1.92657	0.212911	0.72607
chr9	33921691	34049386	-	UBAP2	ENSG00000137073	Unknown	Unknown	monoallelic	Not Imprinted	1.92657	0.491542	0.848998
chr9	33934294	33934374	-	SNORD121B	ENSG00000238300	Unknown	Unknown	Unknown	Not Imprinted	1.92657	0.491542	0.848998
chr9	33952767	33952848	-	SNORD121A	ENSG00000238886	Unknown	Unknown	Unknown	Not Imprinted	1.92657	0.491542	0.848998
chr9	33968069	33968516	-	OSTCP8	ENSG00000226801	Unknown	Unknown	Unknown	Not Imprinted	1.92657	0.491542	0.848998
chr9	34018258	34018319	-	RNU7-36P	ENSG00000252406	Unknown	Unknown	Unknown	Not Imprinted	1.92657	0.491542	0.848998
chr9	34049964	34050242	+	RN7SKP114	ENSG00000222259	Unknown	Unknown	Unknown	Not Imprinted	1.92657	0.491542	0.848998
chr9	34084330	34096223	+	RP11-537H15.3	ENSG00000228352	Unknown	Unknown	Unknown	Not Imprinted	1.92657	0.62824	0.848998
chr9	34086385	34127397	-	DCAF12	ENSG00000198876	biallelic	Unknown	Unknown	Not Imprinted	1.92657	0.62824	0.848998
chr9	34109169	34109966	-	TUBB4BP2	ENSG00000224802	Unknown	Unknown	Unknown	Not Imprinted	1.92657	0.62824	0.848998
chr9	34133155	34134694	-	RP11-537H15.4	ENSG00000239392	Unknown	Unknown	Unknown	Not Imprinted	1.92657	0.62824	0.848998
chr9	34179003	34252521	+	UBAP1	ENSG00000165006	Unknown	Unknown	Unknown	Not Imprinted	1.92657	0.62824	0.848998
chr9	34191553	34191879	+	RPL35AP2	ENSG00000227383	Unknown	Unknown	Unknown	Not Imprinted	1.92657	0.62824	0.848998
chr9	34201271	34201513	-	ENSG00000279336	ENSG00000279336	Unknown	Unknown	Unknown	Not Imprinted	1.92657	0.62824	0.848998
chr9	34206132	34206239	-	RNA5SP282	ENSG00000252164	Unknown	Unknown	Unknown	Not Imprinted	1.92657	0.62824	0.848998
chr9	34223982	34224626	-	RP11-571F15.3	ENSG00000233668	Unknown	Unknown	Unknown	Not Imprinted	1.92657	0.62824	0.848998
chr9	34252378	34329266	-	KIF24	ENSG00000186638	Unknown	Unknown	Unknown	Not Imprinted	1.92657	0.62824	0.728139
chr9	34282526	34282668	-	RNU2-50P	ENSG00000222426	Unknown	Unknown	Unknown	Not Imprinted	1.92657	0.62824	0.728139
chr9	34296377	34296428	+	AL353662.4	ENSG00000266881	Unknown	Unknown	Unknown	Not Imprinted	1.92657	0.62824	0.728139
chr9	34318405	34319653	+	SERPINH1P1	ENSG00000229207	Unknown	Unknown	Unknown	Not Imprinted	1.92657	0.62824	0.728139
chr9	34329504	34343709	+	NUDT2	ENSG00000164978	Unknown	Unknown	Unknown	Not Imprinted	1.92657	0.62824	0.728139
chr9	34366664	34376896	-	MYORG	ENSG00000164976	Unknown	Unknown	Unknown	Not Imprinted	1.92657	1.23915	0.728139
chr9	34379017	34397808	-	C9orf24	ENSG00000164972	Unknown	Unknown	Unknown	Not Imprinted	1.92657	1.23915	0.789374
chr9	34398182	34458568	-	FAM219A	ENSG00000164970	Unknown	Unknown	Unknown	Not Imprinted	0.0736592	1.23915	0.789374
chr9	34457412	34520986	+	DNAI1	ENSG00000122735	Unknown	Unknown	Unknown	Not Imprinted	0.0736592	1.23915	0.789374
chr9	34478620	34478903	+	RN7SKP24	ENSG00000251697	Unknown	Unknown	Unknown	Not Imprinted	0.0736592	1.23915	0.789374
chr9	34521041	34522988	-	ENHO	ENSG00000168913	Unknown	Unknown	Unknown	Not Imprinted	0.0736592	1.23915	0.789374
chr9	34521525	34524239	+	RP11-296L22.8	ENSG00000230729	Unknown	Unknown	Unknown	Not Imprinted	0.0736592	1.23915	0.789374
chr9	34546522	34546994	-	RP11-296L22.7	ENSG00000232983	Unknown	Unknown	Unknown	Not Imprinted	0.0736592	1.23915	0.789374
chr9	34551430	34590138	-	CNTFR	ENSG00000122756	Unknown	Unknown	Unknown	Not Imprinted	0.0736592	1.23915	0.789374
chr9	34568010	34583070	+	CNTFR-AS1	ENSG00000237159	Unknown	Unknown	Unknown	Not Imprinted	0.0736592	1.23915	0.789374
chr9	34610483	34612101	-	RPP25L	ENSG00000164967	Unknown	Unknown	Unknown	Not Imprinted	0.0736592	1.23915	0.789374
chr9	34613542	34620520	-	DCTN3	ENSG00000137100	Unknown	Unknown	Unknown	Not Imprinted	0.0736592	1.23915	0.789374
chr9	34621376	34628083	-	ARID3C	ENSG00000205143	Unknown	Unknown	Unknown	Not Imprinted	0.0736592	1.23915	0.789374
chr9	34634719	34637841	-	SIGMAR1	ENSG00000147955	Unknown	Unknown	Unknown	Not Imprinted	0.0736592	1.23915	0.789374
chr9	34638130	34651032	+	GALT	ENSG00000213930	Unknown	Unknown	Unknown	Not Imprinted	0.0736592	1.23915	0.789374
chr9	34646642	34657110	+	RP11-195F19.29	ENSG00000258728	Unknown	Unknown	Unknown	Not Imprinted	0.0736592	1.23915	0.789374
chr9	34650699	34661899	+	IL11RA	ENSG00000137070	Unknown	Unknown	Unknown	Not Imprinted	0.0736592	1.23915	-0.791798
chr9	34661877	34664045	-	CCL27	ENSG00000213927	Unknown	Unknown	Unknown	Not Imprinted	0.0736592	1.23915	-0.791798
chr9	34661900	34666026	-	RP11-195F19.30	ENSG00000261215	Unknown	Unknown	Unknown	Not Imprinted	0.0736592	1.23915	-0.791798
chr9	34664160	34666109	-	RP11-195F19.5	ENSG00000187186	Unknown	Unknown	Unknown	Not Imprinted	0.0736592	1.23915	-0.791798
chr9	34665604	34681978	+	RP11-195F19.9	ENSG00000230074	Unknown	Unknown	Unknown	Not Imprinted	0.0736592	1.23915	-0.791798
chr9	34689567	34691273	-	CCL19	ENSG00000172724	Unknown	Unknown	Unknown	Not Imprinted	-0.605597	-0.528365	-0.791798
chr9	34702950	34774463	+	RP11-195F19.31	ENSG00000288583	Unknown	Unknown	Unknown	Not Imprinted	-0.605597	-0.528365	-0.791798
chr9	34709002	34710133	-	CCL21	ENSG00000137077	Unknown	Unknown	Unknown	Not Imprinted	-0.605597	-0.528365	-0.791798
chr9	34723050	34729485	-	FAM205A	ENSG00000205108	Unknown	Unknown	Unknown	Not Imprinted	-0.605597	-0.528365	-0.791798
chr9	34810017	34895172	+	RP11-392A14.11	ENSG00000287368	Unknown	Unknown	Unknown	Not Imprinted	-0.605597	-0.528365	-0.791798
chr9	34832292	34838583	-	FAM205BP	ENSG00000257198	Unknown	Unknown	Unknown	Not Imprinted	-0.605597	-0.528365	-0.791798
chr9	34889063	34895761	-	FAM205C	ENSG00000187791	Unknown	Unknown	Unknown	Not Imprinted	-0.605597	-0.528365	-0.791798
chr9	34917172	34918293	+	GLULP4	ENSG00000178723	Unknown	Unknown	Unknown	Not Imprinted	-0.605597	-0.528365	-0.791798
chr9	34922181	34922918	-	YWHAZP6	ENSG00000215199	Unknown	Unknown	Unknown	Not Imprinted	-0.605597	-0.528365	-0.791798
chr9	34957605	34982541	+	PHF24	ENSG00000122733	Unknown	Unknown	Unknown	Not Imprinted	-0.605597	-0.528365	-0.791798
chr9	34985407	34989376	-	DNAJB5-DT	ENSG00000281491	Unknown	Unknown	Unknown	Not Imprinted	-0.605597	-0.528365	-0.791798
chr9	34989638	34998897	+	DNAJB5	ENSG00000137094	Unknown	Unknown	Unknown	Not Imprinted	-0.605597	-0.528365	-0.791798
chr9	35001339	35002991	-	RP11-392A14.9	ENSG00000273597	Unknown	Unknown	Unknown	Not Imprinted	-0.605597	-0.528365	-0.791798
chr9	35001910	35003660	+	RP11-392A14.8	ENSG00000279489	Unknown	Unknown	Unknown	Not Imprinted	-0.605597	-0.528365	-0.791798
chr9	35010700	35011282	+	SYF2P2	ENSG00000233148	Unknown	Unknown	Unknown	Not Imprinted	-0.605597	-0.528365	-0.791798
chr9	35012960	35016073	-	RP11-392A14.12	ENSG00000286782	Unknown	Unknown	Unknown	Not Imprinted	-0.605597	-0.528365	-0.791798
chr9	35023837	35025399	-	RP11-392A14.13	ENSG00000287868	Unknown	Unknown	Unknown	Not Imprinted	-0.605597	-0.528365	-0.791798
chr9	35038622	35044323	-	RP11-182N22.9	ENSG00000279608	Unknown	Unknown	Unknown	Not Imprinted	-0.605597	-0.528365	-0.791798
chr9	35041092	35045983	+	C9orf131	ENSG00000174038	Unknown	Unknown	Unknown	Not Imprinted	-0.605597	-0.528365	-0.791798
chr9	35049268	35049558	+	RN7SL338P	ENSG00000241568	Unknown	Unknown	Unknown	Not Imprinted	-0.605597	-0.528365	-0.791798
chr9	35053925	35072665	-	VCP	ENSG00000165280	Unknown	Unknown	Unknown	Not Imprinted	-0.605597	-0.528365	-0.791798
chr9	35065336	35074172	-	RP11-182N22.10	ENSG00000288699	Unknown	Unknown	Unknown	Not Imprinted	-0.605597	-0.528365	-0.791798
chr9	35073832	35079939	-	FANCG	ENSG00000221829	Unknown	Unknown	Unknown	Not Imprinted	-0.605597	-0.528365	-0.791798
chr9	35088685	35096598	-	PIGO	ENSG00000165282	Unknown	Unknown	Unknown	Not Imprinted	-0.605597	-0.528365	-0.791798
chr9	35096375	35098138	+	RP11-182N22.8	ENSG00000234181	Unknown	Unknown	Unknown	Not Imprinted	-0.605597	-0.528365	-0.791798
chr9	35099773	35103192	-	STOML2	ENSG00000165283	Unknown	Unknown	Unknown	Not Imprinted	-0.605597	-0.528365	-0.791798
chr9	35104109	35116338	-	FAM214B	ENSG00000005238	Unknown	Unknown	Unknown	Not Imprinted	-0.605597	-0.528365	-0.23055
chr9	35147407	35149181	-	RP11-182N22.7	ENSG00000215198	Unknown	Unknown	Unknown	Not Imprinted	-0.605597	-0.528365	-0.23055
chr9	35161989	35405335	+	UNC13B	ENSG00000198722	Unknown	Unknown	Unknown	Not Imprinted	-0.605597	-0.528365	-0.23055
chr9	35360537	35362051	-	RP11-395N21.2	ENSG00000279083	Unknown	Unknown	Unknown	Not Imprinted	-0.605597	-0.528365	-0.564625
chr9	35406752	35483032	+	ATP8B5P	ENSG00000179766	Unknown	Unknown	Unknown	Not Imprinted	-0.605597	-0.528365	0.0169913
chr9	35449745	35450349	+	ZFAND6P1	ENSG00000244213	Unknown	Unknown	Unknown	Not Imprinted	-0.605597	-0.528365	-0.564625
chr9	35490108	35561895	+	RUSC2	ENSG00000198853	Unknown	Unknown	monoallelic	Not Imprinted	-0.605597	-0.591867	0.0169913
chr9	35491130	35491966	-	RP11-156G14.7	ENSG00000287287	Unknown	Unknown	Unknown	Not Imprinted	-0.605597	-0.591867	0.0169913
chr9	35507561	35507870	+	RPL36AP33	ENSG00000235619	Unknown	Unknown	Unknown	Not Imprinted	-0.605597	-0.591867	0.0169913
chr9	35561828	35563896	-	FAM166B	ENSG00000215187	Unknown	Unknown	Unknown	Not Imprinted	-0.605597	-0.591867	0.0169913
chr9	35592783	35592948	+	RPS29P17	ENSG00000227852	Unknown	Unknown	Unknown	Not Imprinted	1.56354	-0.591867	0.405468
chr9	35603434	35605136	-	RP11-331F9.11	ENSG00000288586	Unknown	Unknown	Unknown	Not Imprinted	1.56354	-0.591867	0.405468
chr9	35605259	35610038	+	TESK1	ENSG00000107140	Unknown	Unknown	Unknown	Not Imprinted	1.56354	1.55285	0.405468
chr9	35608091	35608156	+	MIR4667	ENSG00000263892	Unknown	Unknown	Unknown	Not Imprinted	1.56354	-0.591867	0.405468
chr9	35609976	35646807	-	CD72	ENSG00000137101	Unknown	Unknown	Unknown	Not Imprinted	1.56354	1.55285	0.405468
chr9	35642511	35643514	+	RP11-331F9.3	ENSG00000231393	Unknown	Unknown	Unknown	Not Imprinted	1.56354	1.55285	0.405468
chr9	35646267	35647096	+	RP11-331F9.4	ENSG00000227933	Unknown	Unknown	Unknown	Not Imprinted	1.56354	1.55285	0.405468
chr9	35649292	35650947	-	SIT1	ENSG00000137078	Unknown	Unknown	Unknown	Not Imprinted	1.56354	1.55285	0.405468
chr9	35657748	35658015	-	RMRP	ENSG00000269900	Unknown	Unknown	Unknown	Not Imprinted	1.56354	1.55285	0.405468
chr9	35658287	35661508	+	CCDC107	ENSG00000159884	biallelic	Unknown	Unknown	Not Imprinted	1.56354	1.55285	0.405468
chr9	35658872	35675863	-	ARHGEF39	ENSG00000137135	biallelic	Unknown	Unknown	Not Imprinted	1.56354	1.55285	0.405468
chr9	35671773	35672039	+	RN7SL22P	ENSG00000243136	Unknown	Unknown	Unknown	Not Imprinted	1.56354	1.55285	0.405468
chr9	35673915	35681156	+	CA9	ENSG00000107159	Unknown	Unknown	Unknown	Not Imprinted	1.56354	1.55285	0.405468
chr9	35681989	35690053	-	TPM2	ENSG00000198467	Unknown	Unknown	Unknown	Not Imprinted	1.56354	1.55285	0.405468
chr9	35696945	35732192	-	TLN1	ENSG00000137076	paternal	Unknown	Unknown	Not Imprinted	1.56354	1.55285	0.405468
chr9	35732595	35736996	+	CREB3	ENSG00000107175	Unknown	Unknown	Unknown	Not Imprinted	1.56354	1.55285	0.405468
chr9	35736863	35749225	-	GBA2	ENSG00000070610	biallelic	Unknown	Unknown	Not Imprinted	1.56354	1.55285	0.405468
chr9	35749284	35758582	+	RGP1	ENSG00000107185	Unknown	Unknown	monoallelic	Not Imprinted	1.56354	2.70801	0.512156
chr9	35752987	35756610	-	MSMP	ENSG00000215183	Unknown	Unknown	monoallelic	Not Imprinted	1.56354	2.70801	0.512156
chr9	35756709	35757937	-	RP11-112J3.15	ENSG00000228843	Unknown	Unknown	Unknown	Not Imprinted	1.56354	2.70801	0.512156
chr9	35772160	35790429	+	RP11-112J3.16	ENSG00000227388	Unknown	Unknown	Unknown	Not Imprinted	1.56354	2.70801	0.512156
chr9	35791588	35809729	+	NPR2	ENSG00000159899	Unknown	Unknown	Unknown	Not Imprinted	1.56354	2.70801	0.512156
chr9	35808042	35812269	-	SPAG8	ENSG00000137098	Unknown	Unknown	Unknown	Not Imprinted	1.56354	2.70801	0.512156
chr9	35811473	35811547	-	AL133410.1	ENSG00000263448	Unknown	Unknown	Unknown	Not Imprinted	1.56354	2.70801	0.512156
chr9	35812957	35815351	-	HINT2	ENSG00000137133	Unknown	Unknown	Unknown	Not Imprinted	1.56354	2.70801	0.512156
chr9	35812957	35828729	-	RP11-112J3.21	ENSG00000285645	Unknown	Unknown	Unknown	Not Imprinted	1.56354	2.70801	0.512156
chr9	35814448	35865515	+	TMEM8B	ENSG00000137103	biallelic	Unknown	Unknown	Not Imprinted	1.56354	2.70801	0.512156
chr9	35816388	35828744	-	FAM221B	ENSG00000204930	Unknown	Unknown	Unknown	Not Imprinted	1.56354	2.70801	0.512156
chr9	35859052	35859977	-	OR13E1P	ENSG00000236083	Unknown	Unknown	Unknown	Not Imprinted	1.56354	2.70801	0.512156
chr9	35869460	35870398	-	OR13J1	ENSG00000168828	Unknown	Unknown	Unknown	Not Imprinted	1.56354	2.70801	0.512156
chr9	35874807	35875191	-	NDUFA5P4	ENSG00000233659	Unknown	Unknown	Unknown	Not Imprinted	1.56354	2.70801	0.512156
chr9	35906199	35907133	+	HRCT1	ENSG00000196196	Unknown	Unknown	Unknown	Not Imprinted	1.56354	2.70801	0.512156
chr9	35909487	35937150	+	SPAAR	ENSG00000235387	Unknown	Unknown	Unknown	Not Imprinted	1.56354	2.98506	1.11929
chr9	35922156	35925551	-	RP11-327L3.7	ENSG00000287986	Unknown	Unknown	Unknown	Not Imprinted	0.446692	2.98506	1.11929
chr9	35943207	35943931	-	PGAM1P2	ENSG00000225639	Unknown	Unknown	Unknown	Not Imprinted	0.446692	2.98506	1.11929
chr9	35957105	35958151	-	OR2S2	ENSG00000278889	Unknown	Unknown	Unknown	Not Imprinted	0.446692	2.98506	1.11929
chr9	35962192	36014620	+	OR2S1P	ENSG00000228307	Unknown	Unknown	Unknown	Not Imprinted	0.446692	2.98506	1.11929
chr9	35971341	35972315	-	YBX1P10	ENSG00000213866	Unknown	Unknown	Unknown	Not Imprinted	0.446692	2.98506	1.11929
chr9	35991333	35992282	-	OR13C6P	ENSG00000179443	Unknown	Unknown	Unknown	Not Imprinted	0.446692	2.98506	1.11929
chr9	36002906	36003864	-	OR13C7	ENSG00000243641	Unknown	Unknown	Unknown	Not Imprinted	0.446692	2.98506	1.11929
chr9	36021689	36022110	+	OR2AM1P	ENSG00000236110	Unknown	Unknown	Unknown	Not Imprinted	0.446692	2.98506	1.11929
chr9	36036910	36124452	+	RECK	ENSG00000122707	Unknown	Unknown	Unknown	Not Imprinted	0.446692	2.98506	0.871073
chr9	36136533	36163910	+	GLIPR2	ENSG00000122694	Unknown	Unknown	Unknown	Not Imprinted	0.446692	2.98506	0.871073
chr9	36169385	36171331	+	CCIN	ENSG00000185972	Unknown	Unknown	Unknown	Not Imprinted	0.446692	2.98506	0.871073
chr9	36190853	36304778	+	CLTA	ENSG00000122705	Unknown	Unknown	monoallelic	Not Imprinted	0.26945	2.98506	0.348163
chr9	36214438	36277039	-	GNE	ENSG00000159921	Unknown	Unknown	Unknown	Not Imprinted	0.26945	1.97596	0.348163
chr9	36267780	36267919	+	RNU4-53P	ENSG00000222760	Unknown	Unknown	Unknown	Not Imprinted	0.26945	1.97596	0.348163
chr9	36303496	36304921	-	HMGB3P24	ENSG00000215283	Unknown	Unknown	Unknown	Not Imprinted	0.26945	1.97596	0.348163
chr9	36336393	36487545	-	RNF38	ENSG00000137075	Unknown	Unknown	monoallelic	Not Imprinted	0.607961	1.97596	0.348163
chr9	36572859	36677680	+	MELK	ENSG00000165304	Unknown	Unknown	monoallelic	Not Imprinted	1.08107	0.405132	0.177097
chr9	36764893	36777344	+	RP11-344B23.3	ENSG00000288571	Unknown	Unknown	Unknown	Not Imprinted	1.08107	0.170628	0.803383
chr9	36779472	36830453	+	RP11-344B23.4	ENSG00000287514	Unknown	Unknown	Unknown	Not Imprinted	1.08107	0.170628	0.803383
chr9	36823536	36823596	-	MIR4475	ENSG00000266255	Unknown	Unknown	Unknown	Not Imprinted	1.08107	0.170628	0.803383
chr9	36833266	37034265	-	PAX5	ENSG00000196092	Unknown	Unknown	Unknown	Not Imprinted	1.88449	0.170628	0.803383
chr9	36856552	36861372	+	RP11-344B23.2	ENSG00000258885	Unknown	Unknown	Unknown	Not Imprinted	1.08107	0.170628	0.803383
chr9	36864251	36864305	-	MIR4540	ENSG00000264922	Unknown	Unknown	Unknown	Not Imprinted	1.08107	0.170628	0.803383
chr9	36893459	36893528	-	MIR4476	ENSG00000265368	Unknown	Unknown	Unknown	Not Imprinted	1.08107	0.170628	0.803383
chr9	37002694	37008037	+	RP11-297B17.3	ENSG00000250850	Unknown	Unknown	Unknown	Not Imprinted	1.88449	0.170628	0.593082
chr9	37046832	37047234	+	RPL32P21	ENSG00000125385	Unknown	Unknown	Unknown	Not Imprinted	1.88449	0.170628	0.593082
chr9	37073528	37075789	-	LINC01400	ENSG00000232920	Unknown	Unknown	Unknown	Not Imprinted	1.88449	0.170628	0.593082
chr9	37078810	37079773	-	RP11-220I1.5	ENSG00000260100	Unknown	Unknown	Unknown	Not Imprinted	1.88449	0.170628	0.593082
chr9	37079642	37090925	+	EBLN3P	ENSG00000281649	Unknown	Unknown	Unknown	Not Imprinted	1.88449	0.170628	0.593082
chr9	37112545	37120443	-	RP11-220I1.2	ENSG00000233242	Unknown	Unknown	Unknown	Not Imprinted	1.88449	0.170628	0.593082
chr9	37120571	37358146	+	ZCCHC7	ENSG00000147905	biallelic	Unknown	monoallelic	Not Imprinted	1.88449	0.170628	0.593082
chr9	37205109	37205365	-	RP11-220I1.4	ENSG00000228292	Unknown	Unknown	Unknown	Not Imprinted	1.88449	0.170628	0.593082
chr9	37296020	37296101	-	AL158155.1	ENSG00000216070	Unknown	Unknown	Unknown	Not Imprinted	1.88449	0.170628	0.593082
chr9	37383175	37384431	-	LINC01627	ENSG00000224648	Unknown	Unknown	Unknown	Not Imprinted	1.88449	0.170628	0.593082
chr9	37422663	37436987	+	GRHPR	ENSG00000137106	biallelic	Unknown	Unknown	Not Imprinted	1.08107	0.170628	1.24647
chr9	37434174	37434583	+	CHCHD4P3	ENSG00000236156	Unknown	Unknown	Unknown	Not Imprinted	1.08107	0.170628	1.24647
chr9	37438099	37465447	-	ZBTB5	ENSG00000168795	biallelic	Unknown	Unknown	Not Imprinted	1.08107	0.170628	1.24647
chr9	37459392	37459706	-	RN7SL463P	ENSG00000264255	Unknown	Unknown	Unknown	Not Imprinted	1.08107	0.170628	1.24647
chr9	37477146	37478314	+	KCTD9P3	ENSG00000187988	Unknown	Unknown	Unknown	Not Imprinted	1.08107	1.17702	1.24647
chr9	37485945	37503694	+	POLR1E	ENSG00000137054	Unknown	Unknown	Unknown	Not Imprinted	1.08107	1.17702	1.24647
chr9	37490418	37490890	-	RP11-405L18.4	ENSG00000230188	Unknown	Unknown	Unknown	Not Imprinted	1.08107	1.17702	1.24647
chr9	37509147	37510296	+	RP11-613M10.6	ENSG00000234160	Unknown	Unknown	Unknown	Not Imprinted	1.08107	1.17702	1.24647
chr9	37510889	37576377	-	FBXO10	ENSG00000147912	Unknown	Unknown	Unknown	Not Imprinted	1.08107	1.17702	1.24647
chr9	37512544	37592466	-	RP11-613M10.8	ENSG00000256966	Unknown	Unknown	Unknown	Not Imprinted	1.08107	1.17702	1.24647
chr9	37582643	37592601	-	TOMM5	ENSG00000175768	Unknown	Unknown	Unknown	Not Imprinted	1.08107	1.17702	1.24647
chr9	37588410	38068684	-	RP11-613M10.9	ENSG00000255872	Unknown	Unknown	Unknown	Not Imprinted	1.30177	1.37276	1.63493
chr9	37636685	37637290	-	RAB1C	ENSG00000233111	Unknown	Unknown	Unknown	Not Imprinted	1.08107	1.17702	1.24647
chr9	37650951	37746901	+	FRMPD1	ENSG00000070601	Unknown	Unknown	Unknown	Not Imprinted	1.08107	1.17702	1.24647
chr9	37661744	37662046	-	RN7SKP171	ENSG00000201287	Unknown	Unknown	Unknown	Not Imprinted	1.08107	1.17702	1.24647
chr9	37753800	37778969	+	TRMT10B	ENSG00000165275	Unknown	Unknown	monoallelic	Not Imprinted	1.01849	1.17702	1.24647
chr9	37759231	37832114	-	EXOSC3	ENSG00000107371	Unknown	Unknown	Unknown	Not Imprinted	1.01849	1.17702	1.63493
chr9	37800551	37867663	+	DCAF10	ENSG00000122741	Unknown	Unknown	monoallelic	Not Imprinted	1.01849	1.17702	1.63493
chr9	37836041	37836391	+	RP11-3J10.7	ENSG00000232454	Unknown	Unknown	Unknown	Not Imprinted	1.01849	1.17702	1.63493
chr9	37878113	37879490	+	PAICSP1	ENSG00000226055	Unknown	Unknown	Unknown	Not Imprinted	1.01849	1.17702	1.63493
chr9	37879397	37904350	-	SLC25A51	ENSG00000122696	Unknown	Unknown	Unknown	Not Imprinted	1.01849	1.37276	1.63493
chr9	37885680	37886387	+	TMX2P1	ENSG00000213839	Unknown	Unknown	Unknown	Not Imprinted	1.01849	1.17702	1.63493
chr9	37915895	38069224	-	SHB	ENSG00000107338	Unknown	Unknown	Unknown	Not Imprinted	1.30177	1.37276	1.63493
chr9	37936704	37936765	-	RNU7-124P	ENSG00000251745	Unknown	Unknown	Unknown	Not Imprinted	1.30177	1.37276	1.63493
chr9	38360424	38376427	+	RP11-113O24.3	ENSG00000223716	Unknown	Unknown	Unknown	Not Imprinted	1.30177	1.17702	1.63493
chr9	38392699	38398658	+	ALDH1B1	ENSG00000137124	Unknown	Unknown	monoallelic	Not Imprinted	1.30177	1.17702	1.63493
chr9	38406525	38424451	-	IGFBPL1	ENSG00000137142	Unknown	Unknown	Unknown	Not Imprinted	1.30177	1.17702	1.63493
chr9	38650212	38662714	+	RP13-198D9.5	ENSG00000284612	Unknown	Unknown	Unknown	Not Imprinted	-0.600823	-1.19623	-1.20202
chr9	38680003	38680101	+	RNU6-765P	ENSG00000252725	Unknown	Unknown	Unknown	Not Imprinted	-0.600823	-1.19623	-1.20202
chr9	38694260	38720425	-	FAM240B	ENSG00000283329	Unknown	Unknown	Unknown	Not Imprinted	-0.600823	-1.19623	-1.20202
chr9	38804004	38851913	+	RP11-402N8.1	ENSG00000228467	Unknown	Unknown	Unknown	Not Imprinted	-0.600823	-1.12685	-1.20202
chr9	38949731	38998500	+	RP11-290L7.6	ENSG00000287838	Unknown	Unknown	Unknown	Not Imprinted	-0.431067	-1.19623	-1.20202
chr9	39016966	39039591	+	VN2R3P	ENSG00000234680	Unknown	Unknown	Unknown	Not Imprinted	-0.431067	-1.19623	-1.20202
chr9	39038389	39039586	+	RP11-203I2.2	ENSG00000276204	Unknown	Unknown	Unknown	Not Imprinted	-0.431067	-1.19623	-1.20202
chr9	39072764	39288312	-	CNTNAP3	ENSG00000106714	Unknown	Unknown	Unknown	Not Imprinted	-0.431067	-1.19623	-0.937429
chr9	39722430	39817308	-	BX088645.3	ENSG00000225529	Unknown	Unknown	Unknown	Not Imprinted	-1.10228	-1.19623	-1.20202
chr9	39860052	39860359	+	BX088645.2	ENSG00000226368	Unknown	Unknown	Unknown	Not Imprinted	-1.10228	-1.11513	-1.20202
chr9	39884975	39891210	+	SPATA31A2	ENSG00000204848	Unknown	Unknown	Unknown	Not Imprinted	-1.10228	-1.11513	-1.20202
chr9	40491622	40633282	-	RP11-292B8.1	ENSG00000215142	Unknown	Unknown	Unknown	Not Imprinted	-1.04299	-1.11513	-0.68196
chr9	40700291	40706537	+	SPATA31A3	ENSG00000147926	Unknown	Unknown	Unknown	Not Imprinted	-1.24221	-1.11513	-0.68196
chr9	40704468	40713709	-	RP11-395E19.2	ENSG00000276348	Unknown	Unknown	Unknown	Not Imprinted	-1.24221	-1.11513	-0.68196
chr9	40712979	40713381	-	RP11-395E19.4	ENSG00000274820	Unknown	Unknown	Unknown	Not Imprinted	-1.24221	-1.11513	-0.68196
chr9	40715662	40721661	+	FAM74A7	ENSG00000277260	Unknown	Unknown	Unknown	Not Imprinted	-1.24221	-1.11513	-0.68196
chr9	40715850	40716321	+	FAM74A3	ENSG00000274355	Unknown	Unknown	Unknown	Not Imprinted	-1.24221	-1.11513	-0.68196
chr9	43617332	43626574	+	RP11-101E5.6	ENSG00000277412	Unknown	Unknown	Unknown	Not Imprinted	-1.1688	-1.12032	-1.11751
chr9	43617727	43618056	+	RP11-366N18.2	ENSG00000239986	Unknown	Unknown	Unknown	Not Imprinted	-1.1688	-1.12032	-1.11751
chr9	43624507	43630730	-	SPATA31A6	ENSG00000185775	Unknown	Unknown	Unknown	Not Imprinted	-1.1688	-1.12032	-1.11751
chr9	43684902	43924049	+	CNTNAP3B	ENSG00000154529	Unknown	Unknown	Unknown	Not Imprinted	-1.29157	-1.12032	-1.11751
chr9	43685239	43822684	+	CNTNAP3C	ENSG00000283378	Unknown	Unknown	Unknown	Not Imprinted	-1.29157	-1.12032	-1.11751
chr9	43802781	43803039	-	RN7SL343P	ENSG00000266425	Unknown	Unknown	Unknown	Not Imprinted	-1.29157	-1.12032	-1.11751
chr9	43830636	43835037	-	RP11-24B13.2	ENSG00000270909	Unknown	Unknown	Unknown	Not Imprinted	-1.29157	-1.12032	-1.11751
chr9	43838621	43840027	-	RP11-24B13.1	ENSG00000237207	Unknown	Unknown	Unknown	Not Imprinted	-1.29157	-1.12032	-1.11751
chr9	43844144	43894319	+	RP11-101E5.7	ENSG00000283541	Unknown	Unknown	Unknown	Not Imprinted	-1.29157	-1.12032	-1.11751
chr9	44020292	44140782	-	ANKRD20A7P	ENSG00000236816	Unknown	Unknown	Unknown	Not Imprinted	-0.981958	-1.13001	-1.00113
chr9	44107813	44107919	-	RNU6-599P	ENSG00000238529	Unknown	Unknown	Unknown	Not Imprinted	-0.981958	-1.13001	-1.00113
chr9	44132844	44137003	-	RP11-115C9.1	ENSG00000286793	Unknown	Unknown	Unknown	Not Imprinted	-0.981958	-1.13001	-1.00113
chr9	44147906	44154014	+	MEP1AP4	ENSG00000224537	Unknown	Unknown	Unknown	Not Imprinted	-0.981958	-1.13001	-1.00113
chr9	44170447	44175727	-	ADGRF5P2	ENSG00000204818	Unknown	Unknown	Unknown	Not Imprinted	-0.981958	-1.13001	-1.00113
chr9	44789651	44790513	+	RP11-160N1.11	ENSG00000277109	Unknown	Unknown	Unknown	Not Imprinted	-0.359331	-1.1241	-0.733416
chr9	44821603	44822002	-	RP11-157L3.11	ENSG00000278001	Unknown	Unknown	Unknown	Not Imprinted	-0.359331	-1.1241	-0.733416
chr9	44823673	44835521	+	FAM242D	ENSG00000231248	Unknown	Unknown	Unknown	Not Imprinted	-0.359331	-1.1241	-0.733416
chr9	44867571	44870528	+	RP11-160N1.10	ENSG00000204814	Unknown	Unknown	Unknown	Not Imprinted	-0.359331	-1.1241	-0.733416
chr9	44873417	44874224	+	RP11-160N1.8	ENSG00000231454	Unknown	Unknown	Unknown	Not Imprinted	-0.359331	-1.1241	-0.733416
chr9	47249606	47264801	+	VN2R6P	ENSG00000237132	Unknown	Unknown	Unknown	Not Imprinted	-1.71786	-1.6422	-1.95835
chr9	47295855	47314322	-	AL953854.2	ENSG00000236029	Unknown	Unknown	Unknown	Not Imprinted	-1.71786	-1.6422	-1.95835
chr9	65467783	65469026	+	RP11-101E5.1	ENSG00000203372	Unknown	Unknown	Unknown	Not Imprinted	-1.71786	-1.6422	-1.95835
chr9	65487273	65494248	-	FAM74A4	ENSG00000229746	Unknown	Unknown	Unknown	Not Imprinted	-1.71786	-1.6422	-1.95835
chr9	65496525	65496924	+	RP11-101E5.2	ENSG00000235496	Unknown	Unknown	Unknown	Not Imprinted	-1.71786	-1.6422	-1.95835
chr9	65503363	65509610	-	SPATA31A7	ENSG00000234734	Unknown	Unknown	Unknown	Not Imprinted	-1.71786	-1.6422	-1.95835
chr9	66693277	66721073	-	RP11-318K12.1	ENSG00000228991	Unknown	Unknown	Unknown	Not Imprinted	-1.0748	-1.11951	-0.781435
chr9	66712628	66712734	-	RNU6-156P	ENSG00000206946	Unknown	Unknown	Unknown	Not Imprinted	-1.0748	-1.11951	-0.781435
chr9	66720898	66759372	+	RP11-318K12.2	ENSG00000275390	Unknown	Unknown	Unknown	Not Imprinted	-1.0748	-1.11951	-0.781435
chr9	67094933	67094999	+	AL591379.1	ENSG00000265285	Unknown	Unknown	Unknown	Not Imprinted	-1.18722	-1.1342	-1.43764
chr9	67225386	67225452	-	AL845321.1	ENSG00000265601	Unknown	Unknown	Unknown	Not Imprinted	-1.18722	-1.1342	-0.768063
chr9	67254425	67340089	-	BMS1P10	ENSG00000237238	Unknown	Unknown	Unknown	Not Imprinted	-1.18722	-1.1342	-0.768063
chr9	67272039	67288063	-	AQP7P1	ENSG00000186466	Unknown	Unknown	Unknown	Not Imprinted	-1.18722	-1.1342	-0.768063
chr9	67285298	67298632	+	RP11-236F9.2	ENSG00000228522	Unknown	Unknown	Unknown	Not Imprinted	-1.18722	-1.1342	-0.768063
chr9	68176988	68177568	-	RP11-452D2.1	ENSG00000233555	Unknown	Unknown	Unknown	Not Imprinted	-1.20059	-0.738498	-0.658614
chr9	68298799	68299489	+	RP11-452D2.2	ENSG00000234042	Unknown	Unknown	Unknown	Not Imprinted	-1.20059	-0.738498	-0.658614
chr9	68315598	68316175	+	CDRT15P7	ENSG00000268951	Unknown	Unknown	Unknown	Not Imprinted	-1.20059	-0.738498	-0.658614
chr9	68324611	68340644	+	RP11-149F8.5	ENSG00000224267	Unknown	Unknown	Unknown	Not Imprinted	-1.20059	-0.738498	-0.658614
chr9	68325436	68325907	+	RP11-149F8.4	ENSG00000225360	Unknown	Unknown	Unknown	Not Imprinted	-1.20059	-0.738498	-0.658614
chr9	68357280	68358558	-	MYO5BP3	ENSG00000228656	Unknown	Unknown	Unknown	Not Imprinted	-1.20059	-0.738498	-0.658614
chr9	68370604	68370975	-	CDK2AP2P3	ENSG00000226020	Unknown	Unknown	Unknown	Not Imprinted	-1.20059	-0.738498	-0.658614
chr9	68371626	68371877	-	PTGER4P3	ENSG00000239684	Unknown	Unknown	Unknown	Not Imprinted	-1.20059	-0.738498	-0.658614
chr9	68397878	68409893	-	RP11-764K9.1	ENSG00000225411	Unknown	Unknown	Unknown	Not Imprinted	-1.20059	-0.738498	-0.658614
chr9	68408924	68409041	+	RNA5SP284	ENSG00000207277	Unknown	Unknown	Unknown	Not Imprinted	-1.20059	-0.738498	-0.658614
chr9	68413482	68414196	-	DUX4L50	ENSG00000232815	Unknown	Unknown	Unknown	Not Imprinted	-1.20059	-0.738498	-0.658614
chr9	68415308	68415388	+	MIR4477B	ENSG00000266017	Unknown	Unknown	Unknown	Not Imprinted	-1.20059	-0.738498	-0.658614
chr9	68427861	68455375	-	FRG1JP	ENSG00000215548	Unknown	Unknown	Unknown	Not Imprinted	-1.20059	-0.738498	-0.658614
chr9	68429140	68433467	-	FRG1KP	ENSG00000280286	Unknown	Unknown	Unknown	Not Imprinted	-1.20059	-0.738498	-0.658614
chr9	68726629	68745997	+	RP11-391M20.1	ENSG00000229789	Unknown	Unknown	Unknown	Not Imprinted	-1.0748	-1.11513	-0.776269
chr9	68741234	68809906	-	PGM5P1	ENSG00000204794	Unknown	Unknown	Unknown	Not Imprinted	-1.0748	-1.11513	-0.776269
chr9	69065655	69084989	+	RP11-87H9.2	ENSG00000233961	Unknown	Unknown	Unknown	Not Imprinted	-1.18722	-1.11513	-0.732954
chr9	69080228	69147846	-	PGM5P2	ENSG00000277778	Unknown	Unknown	Unknown	Not Imprinted	-1.18722	-1.11513	-0.732954
chr9	69082536	69108793	-	RP11-87H9.3	ENSG00000231242	Unknown	Unknown	Unknown	Not Imprinted	-1.18722	-1.11513	-0.732954
chr9	69085460	69087362	+	RP11-87H9.4	ENSG00000280077	Unknown	Unknown	Unknown	Not Imprinted	-1.18722	-1.11513	-0.732954
chr9	69146939	69149621	+	RP11-58A12.3	ENSG00000237543	Unknown	Unknown	Unknown	Not Imprinted	-1.18722	-1.11513	-0.732954
chr9	69199480	69202204	-	FOXD4L6	ENSG00000204793	Unknown	Unknown	Unknown	Not Imprinted	-1.18722	-1.17288	-1.43764
chr9	69204538	69269662	-	CBWD6	ENSG00000204790	Unknown	Unknown	Unknown	Not Imprinted	-1.18722	-1.17288	-1.43764
chr9	69252845	69254032	+	BX255923.1	ENSG00000196400	Unknown	Unknown	Unknown	Not Imprinted	-1.18722	-1.17288	-1.43764
chr9	69355462	69375002	+	RP11-793G16.4	ENSG00000285580	Unknown	Unknown	Unknown	Not Imprinted	-1.04299	-1.09684	-1.43764
chr9	69377902	69380597	-	CR769776.1	ENSG00000204788	Unknown	Unknown	Unknown	Not Imprinted	-1.04299	-1.09684	-1.43764
chr9	69381812	69425560	+	ANKRD20A4P	ENSG00000172014	Unknown	Unknown	Unknown	Not Imprinted	-1.04299	-1.09684	-1.43764
chr9	69392612	69392718	+	RNU6-1193P	ENSG00000238551	Unknown	Unknown	Unknown	Not Imprinted	-1.20343	-1.09684	-1.43764
chr9	69451764	69452598	+	SNX18P9	ENSG00000224185	Unknown	Unknown	Unknown	Not Imprinted	-1.20343	-1.09684	-1.43764
chr9	69475237	69475614	+	RP11-250H24.2	ENSG00000229156	Unknown	Unknown	Unknown	Not Imprinted	-1.20343	-1.09684	-1.43764
chr9	69477881	69478916	+	CYP4F25P	ENSG00000224106	Unknown	Unknown	Unknown	Not Imprinted	-1.20343	-1.09684	-1.43764
chr9	69485458	69486244	-	CR769776.3	ENSG00000224762	Unknown	Unknown	Unknown	Not Imprinted	-1.20343	-1.09684	-1.43764
chr9	69498582	69499487	-	CNN2P3	ENSG00000235832	Unknown	Unknown	Unknown	Not Imprinted	-1.20343	-1.09684	-0.812645
chr9	69501018	69502204	+	GXYLT1P6	ENSG00000235310	Unknown	Unknown	Unknown	Not Imprinted	-1.20343	-1.09684	-0.812645
chr9	69510935	69511163	+	RP11-250H24.7	ENSG00000277869	Unknown	Unknown	Unknown	Not Imprinted	-1.20343	-1.09684	-0.812645
chr9	69587378	69587444	-	AL445665.2	ENSG00000264681	Unknown	Unknown	Unknown	Not Imprinted	-1.20343	-1.09684	-0.812645
chr9	69633978	69650004	-	AQP7P2	ENSG00000181997	Unknown	Unknown	Unknown	Not Imprinted	-1.20343	-1.09684	-0.812645
chr9	69650263	69660358	+	AL445665.1	ENSG00000176134	Unknown	Unknown	Unknown	Not Imprinted	-1.36289	-1.09684	-0.812645
chr9	69718152	69721729	-	BMS1P11	ENSG00000225883	Unknown	Unknown	Unknown	Not Imprinted	-1.36289	-1.09684	-0.946245
chr9	69749821	69750173	-	RP11-250H24.6	ENSG00000235932	Unknown	Unknown	Unknown	Not Imprinted	-1.36289	-1.09684	-0.946245
chr9	69777472	69777953	-	IGKV1OR-2	ENSG00000156755	Unknown	Unknown	Unknown	Not Imprinted	-1.36289	-1.09684	-0.946245
chr9	69821760	69821841	-	AL359955.1	ENSG00000239028	Unknown	Unknown	Unknown	Not Imprinted	-1.36289	-1.09684	-0.946245
chr9	69823283	69823847	-	BNIP3P4	ENSG00000271225	Unknown	Unknown	Unknown	Not Imprinted	-1.36289	-1.09684	-0.946245
chr9	69830288	69848759	+	RP11-460N11.2	ENSG00000197550	Unknown	Unknown	Unknown	Not Imprinted	-1.36289	-1.09684	-0.946245
chr9	69891208	69901481	-	AC125634.1	ENSG00000223602	Unknown	Unknown	Unknown	Not Imprinted	-1.36289	-1.14742	-0.946245
chr9	69892787	69892893	-	RNU6-1293P	ENSG00000206804	Unknown	Unknown	Unknown	Not Imprinted	-1.36289	-1.14742	-0.946245
chr9	70083601	70087216	-	BMS1P12	ENSG00000224599	Unknown	Unknown	Unknown	Not Imprinted	-1.36289	-1.11513	-0.776269
chr9	70113593	70124467	-	RP11-15J10.8	ENSG00000236252	Unknown	Unknown	Unknown	Not Imprinted	-1.36289	-1.11513	-0.776269
chr9	70116128	70116383	-	RP11-15J10.9	ENSG00000267085	Unknown	Unknown	Unknown	Not Imprinted	-1.36289	-1.11513	-0.776269
chr9	70921444	70945542	+	RP11-561O23.5	ENSG00000234394	Unknown	Unknown	Unknown	Not Imprinted	0.791455	0.740573	-0.890158
chr9	70943224	71145977	+	PGM5	ENSG00000154330	Unknown	Unknown	Unknown	Not Imprinted	0.791455	0.740573	-0.890158
chr9	70968530	70972809	-	PGM5-AS1	ENSG00000224958	Unknown	Unknown	Unknown	Not Imprinted	0.791455	0.740573	-0.890158
chr9	70983742	70985743	-	RP11-87H9.5	ENSG00000279456	Unknown	Unknown	Unknown	Not Imprinted	0.791455	0.740573	-0.890158
chr9	71008797	71021416	-	RP11-88I18.2	ENSG00000233178	Unknown	Unknown	Unknown	Not Imprinted	0.791455	0.740573	-0.890158
chr9	71041759	71044285	+	RP11-88I18.3	ENSG00000229019	Unknown	Unknown	Unknown	Not Imprinted	0.791455	0.740573	-0.890158
chr9	71151496	71155799	-	TMEM252	ENSG00000181778	Unknown	Unknown	Unknown	Not Imprinted	0.791455	0.740573	-0.890158
chr9	71155952	71259358	+	TMEM252-DT	ENSG00000226337	Unknown	Unknown	Unknown	Not Imprinted	1.48398	0.740573	-0.830273
chr9	71158457	71161505	-	LINC01506	ENSG00000234506	Unknown	Unknown	Unknown	Not Imprinted	0.791455	0.740573	-0.890158
chr9	71224041	71226900	+	RP11-274B18.3	ENSG00000224025	Unknown	Unknown	Unknown	Not Imprinted	1.48398	-0.312867	-0.830273
chr9	71320156	71624092	+	PIP5K1B	ENSG00000107242	Unknown	Unknown	Unknown	Not Imprinted	1.48398	-0.312867	-0.830273
chr9	71394981	71400482	+	PABIR1	ENSG00000187866	Unknown	Unknown	Unknown	Not Imprinted	1.48398	-0.312867	-0.830273
chr9	71403223	71404586	-	RP11-203L2.3	ENSG00000236998	Unknown	Unknown	Unknown	Not Imprinted	1.48398	-0.312867	-0.830273
chr9	71437319	71458191	-	RP11-203L2.4	ENSG00000236733	Unknown	Unknown	Unknown	Not Imprinted	1.48398	-0.312867	-0.830273
chr9	71550789	71550895	-	RNU6-820P	ENSG00000207000	Unknown	Unknown	Unknown	Not Imprinted	1.48398	-0.312867	-0.830273
chr9	71627420	71629029	-	PRKACG	ENSG00000165059	Unknown	Unknown	Unknown	Not Imprinted	1.48398	-0.312867	-0.830273
chr9	71650663	71870103	+	RP11-16N10.2	ENSG00000285130	Unknown	Unknown	Unknown	Not Imprinted	1.04614	1.7079	0.894266
chr9	71650667	71693992	+	FXN	ENSG00000165060	biallelic	Unknown	Unknown	Not Imprinted	1.04614	1.7079	0.515313
chr9	71722842	71723133	-	RP11-265B8.5	ENSG00000270236	Unknown	Unknown	Unknown	Not Imprinted	1.04614	1.7079	0.515313
chr9	71736180	71889531	+	TJP2	ENSG00000119139	biallelic	Unknown	Unknown	Not Imprinted	1.04614	1.7079	0.894266
chr9	71939483	72007474	+	FAM189A2	ENSG00000135063	Unknown	Unknown	monoallelic	Not Imprinted	1.0072	1.29477	0.894266
chr9	72042448	72287287	-	APBA1	ENSG00000107282	Unknown	Unknown	Unknown	Not Imprinted	1.0072	0.526497	-0.732954
chr9	72043164	72043637	-	RP11-548B3.3	ENSG00000243888	Unknown	Unknown	Unknown	Not Imprinted	1.0072	0.526497	-0.732954
chr9	72087382	72109429	+	RP11-470P21.2	ENSG00000229312	Unknown	Unknown	Unknown	Not Imprinted	1.0072	0.526497	-0.732954
chr9	72287665	72288629	+	RP11-109D9.4	ENSG00000261447	Unknown	Unknown	Unknown	Not Imprinted	1.0072	0.526497	-0.94995
chr9	72324438	72374927	-	PTAR1	ENSG00000188647	Unknown	monoallelic	Unknown	Not Imprinted	1.0072	0.526497	-0.94995
chr9	72433310	72435689	-	C9orf135-DT	ENSG00000225626	Unknown	Unknown	Unknown	Not Imprinted	1.0072	0.526497	-0.94995
chr9	72435733	72521143	+	C9orf135	ENSG00000204711	Unknown	Unknown	monoallelic	Not Imprinted	1.0072	0.526497	-0.94995
chr9	72499279	72499566	-	RN7SL570P	ENSG00000241174	Unknown	Unknown	Unknown	Not Imprinted	1.0072	0.526497	-0.94995
chr9	72648837	72790804	-	MAMDC2-AS1	ENSG00000204706	Unknown	Unknown	monoallelic	Not Imprinted	1.05478	0.526497	-0.930225
chr9	72658764	72841888	+	MAMDC2	ENSG00000165072	Unknown	Unknown	monoallelic	Not Imprinted	1.15109	0.526497	-0.930225
chr9	72803487	72803666	-	RNU2-5P	ENSG00000222465	Unknown	Unknown	Unknown	Not Imprinted	1.05478	0.526497	-0.930225
chr9	72808913	72873782	-	SMC5-DT	ENSG00000268364	Unknown	Unknown	Unknown	Not Imprinted	1.15109	1.1146	0.528274
chr9	72832111	72832584	+	RPL24P8	ENSG00000236801	Unknown	Unknown	Unknown	Not Imprinted	1.15109	0.526497	-0.930225
chr9	72873894	72969789	+	SMC5	ENSG00000198887	biallelic	Unknown	monoallelic	Not Imprinted	1.15109	1.1146	0.528274
chr9	72925791	72927036	+	RP11-386J22.3	ENSG00000274421	Unknown	Unknown	Unknown	Not Imprinted	1.15109	1.1146	0.528274
chr9	72999520	73029573	-	KLF9	ENSG00000119138	Unknown	Unknown	Unknown	Not Imprinted	1.15109	1.1146	0.528274
chr9	73143976	74061820	-	TRPM3	ENSG00000083067	Unknown	Unknown	monoallelic	Not Imprinted	1.15109	1.1146	0.528274
chr9	73322963	73327779	+	RP11-141J10.1	ENSG00000232086	Unknown	Unknown	Unknown	Not Imprinted	0.158244	-0.316559	0.515913
chr9	73340956	73345772	+	RP11-141J10.2	ENSG00000223966	Unknown	Unknown	Unknown	Not Imprinted	0.158244	-0.316559	0.515913
chr9	73424891	73425000	-	MIR204	ENSG00000207935	Unknown	Unknown	Unknown	Not Imprinted	0.158244	-0.316559	0.515913
chr9	73531913	73532417	-	PIGUP1	ENSG00000224437	Unknown	Unknown	Unknown	Not Imprinted	0.158244	-0.316559	0.515913
chr9	74204517	74204849	+	RPL35AP21	ENSG00000229814	Unknown	Unknown	Unknown	Not Imprinted	-0.0250482	-0.801178	0.00198792
chr9	74298282	74431606	-	CEMIP2	ENSG00000135048	Unknown	Unknown	Unknown	Not Imprinted	0.240051	0.370985	0.00198792
chr9	74419199	74419742	+	RP11-409O11.3	ENSG00000271166	Unknown	Unknown	Unknown	Not Imprinted	0.240051	-0.801178	-0.421911
chr9	74477368	74526109	-	ABHD17B	ENSG00000107362	Unknown	Unknown	Unknown	Not Imprinted	0.240051	-0.801178	-0.421911
chr9	74526426	74600970	+	C9orf85	ENSG00000155621	Unknown	Unknown	Unknown	Not Imprinted	0.240051	-0.801178	-0.421911
chr9	74622797	74623052	-	HSPB1P1	ENSG00000236060	Unknown	Unknown	Unknown	Not Imprinted	0.240051	-0.801178	-0.421911
chr9	74666292	74687637	-	C9orf57	ENSG00000204669	Unknown	Unknown	Unknown	Not Imprinted	0.375422	0.785151	1.17671
chr9	74675492	74696364	+	RP11-61E5.2	ENSG00000286823	Unknown	Unknown	Unknown	Not Imprinted	0.375422	0.785151	1.17671
chr9	74722734	74723228	-	BTF3P4	ENSG00000224820	Unknown	Unknown	Unknown	Not Imprinted	0.375422	0.785151	1.17671
chr9	74729511	74872109	+	GDA	ENSG00000119125	Unknown	Unknown	Unknown	Not Imprinted	0.375422	0.785151	1.19465
chr9	74872252	74872699	+	RP11-63P12.7	ENSG00000235523	Unknown	Unknown	Unknown	Not Imprinted	0.375422	0.785151	1.19465
chr9	74890369	74890889	+	RP11-63P12.2	ENSG00000233933	Unknown	Unknown	Unknown	Not Imprinted	0.593289	0.97059	1.19465
chr9	74914636	74914754	-	RNA5SP285	ENSG00000252428	Unknown	Unknown	Unknown	Not Imprinted	0.593289	0.97059	1.19465
chr9	74920283	74971637	+	LINC01504	ENSG00000225434	Unknown	Unknown	Unknown	Not Imprinted	0.593289	0.97059	1.19465
chr9	74966329	74980151	-	ZFAND5	ENSG00000107372	biallelic	Unknown	monoallelic	Not Imprinted	0.593289	0.97059	1.19465
chr9	75060670	75060885	-	RP11-217F16.1	ENSG00000230003	Unknown	Unknown	Unknown	Not Imprinted	0.593289	0.97059	1.19465
chr9	75085290	75085992	+	RP11-313E4.1	ENSG00000225947	Unknown	Unknown	Unknown	Not Imprinted	0.593289	0.97059	1.19465
chr9	75136524	75453213	+	TMC1	ENSG00000165091	Unknown	Unknown	Unknown	Not Imprinted	0.593289	0.97059	1.19465
chr9	75270748	75271108	-	RPS20P24	ENSG00000236862	Unknown	Unknown	Unknown	Not Imprinted	0.375422	0.139412	1.19465
chr9	75356068	75356533	-	RPS27AP15	ENSG00000229753	Unknown	Unknown	Unknown	Not Imprinted	0.375422	0.139412	1.19465
chr9	75486046	75489051	-	LINC01474	ENSG00000236849	Unknown	Unknown	Unknown	Not Imprinted	-0.238182	-0.121245	0.669817
chr9	75515587	75695358	-	ALDH1A1	ENSG00000165092	Unknown	Unknown	Unknown	Not Imprinted	1.33388	-0.121245	0.669817
chr9	75657661	75671444	+	CYP1D1P	ENSG00000228024	Unknown	Unknown	Unknown	Not Imprinted	-0.238182	-0.121245	0.669817
chr9	75766781	75785309	+	ANXA1	ENSG00000135046	Unknown	Unknown	Unknown	Not Imprinted	1.33388	-0.801178	-0.777753
chr9	75906036	75906143	-	AL449083.1	ENSG00000221110	Unknown	Unknown	Unknown	Not Imprinted	-0.600835	-0.801178	-0.777753
chr9	76089294	76090989	-	DPP3P2	ENSG00000221844	Unknown	Unknown	Unknown	Not Imprinted	-0.600835	-0.801178	-0.777753
chr9	76124580	76163247	-	RP11-128I7.2	ENSG00000286840	Unknown	Unknown	Unknown	Not Imprinted	-0.600835	-0.801178	-0.777753
chr9	76188531	76194414	+	RP11-128I7.1	ENSG00000232590	Unknown	Unknown	Unknown	Not Imprinted	-0.600835	-0.801178	-0.777753
chr9	76263744	76264755	+	RP11-549A6.1	ENSG00000236701	Unknown	Unknown	Unknown	Not Imprinted	-0.600835	-0.801178	-0.523
chr9	76365888	76365993	-	RNA5SP286	ENSG00000212454	Unknown	Unknown	Unknown	Not Imprinted	-0.600835	-0.801178	-0.523
chr9	76485812	76488213	-	RP11-401G5.1	ENSG00000223368	Unknown	Unknown	Unknown	Not Imprinted	-0.600835	-0.801178	-0.523
chr9	76986251	76999494	+	RP11-171A24.2	ENSG00000227809	Unknown	Unknown	Unknown	Not Imprinted	-0.600835	-0.801178	-0.523
chr9	77100467	77114043	-	RORB-AS1	ENSG00000224825	Unknown	Unknown	monoallelic	Not Imprinted	-0.600835	-0.801178	-0.523
chr9	77112251	77308093	+	RORB	ENSG00000198963	Unknown	Unknown	monoallelic	Not Imprinted	-0.600835	-0.801178	-0.523
chr9	77245710	77256674	-	RP11-133M9.2	ENSG00000286944	Unknown	Unknown	Unknown	Not Imprinted	-0.600835	-0.801178	-0.523
chr9	77337411	77503010	-	TRPM6	ENSG00000119121	Unknown	Unknown	Unknown	Not Imprinted	0.931349	0.381566	-0.143042
chr9	77414811	77415138	+	RN7SKP47	ENSG00000202217	Unknown	Unknown	Unknown	Not Imprinted	0.931349	0.381566	-0.143042
chr9	77419389	77419689	+	RPSAP75	ENSG00000270954	Unknown	Unknown	Unknown	Not Imprinted	0.931349	0.381566	-0.143042
chr9	77462422	77462517	+	RNY4P1	ENSG00000252159	Unknown	Unknown	Unknown	Not Imprinted	0.931349	0.381566	-0.143042
chr9	77472591	77472697	+	RNU6-445P	ENSG00000252758	Unknown	Unknown	Unknown	Not Imprinted	0.931349	0.381566	-0.143042
chr9	77550092	77550612	+	RP11-197P3.1	ENSG00000224297	Unknown	Unknown	Unknown	Not Imprinted	0.931349	0.381566	-0.143042
chr9	77561499	77567828	-	C9orf40	ENSG00000135045	Unknown	Unknown	Unknown	Not Imprinted	0.931349	0.381566	-0.143042
chr9	77567884	77611209	+	CARNMT1-AS1	ENSG00000203321	Unknown	Unknown	Unknown	Not Imprinted	0.931349	0.381566	-0.143042
chr9	77595706	77643339	-	CARNMT1	ENSG00000156017	Unknown	Unknown	Unknown	Not Imprinted	0.931349	0.381566	-0.143042
chr9	77624744	77630952	-	RP11-197P3.5	ENSG00000229587	Unknown	Unknown	Unknown	Not Imprinted	0.931349	0.381566	-0.143042
chr9	77675489	77703133	-	NMRK1	ENSG00000106733	biallelic	Unknown	Unknown	Not Imprinted	0.931349	0.381566	-0.143042
chr9	77703430	77762181	+	OSTF1	ENSG00000134996	biallelic	Unknown	Unknown	Not Imprinted	0.931349	0.381566	3.24877
chr9	77812987	77813093	+	RNU6-1228P	ENSG00000212316	Unknown	Unknown	Unknown	Not Imprinted	1.09026	-0.15856	3.24877
chr9	78016805	78017908	-	RP11-323A7.1	ENSG00000235707	Unknown	Unknown	Unknown	Not Imprinted	1.09026	-0.15856	3.24877
chr9	78194585	78203464	+	RP11-470F18.1	ENSG00000236376	Unknown	Unknown	Unknown	Not Imprinted	1.09026	-0.15856	3.24877
chr9	78338661	78338746	-	AL157883.1	ENSG00000264310	Unknown	Unknown	Unknown	Not Imprinted	1.09026	-0.15856	3.24877
chr9	78339138	78339491	-	OTX2P1	ENSG00000234644	Unknown	Unknown	Unknown	Not Imprinted	1.09026	-0.15856	3.24877
chr9	78505560	78977891	+	PCSK5	ENSG00000099139	Unknown	monoallelic	Unknown	Not Imprinted	1.09026	0.737519	3.24877
chr9	78527369	78527465	+	AL359253.1	ENSG00000238826	Unknown	Unknown	Unknown	Not Imprinted	1.09026	0.737519	3.24877
chr9	78901410	78902997	-	RBM22P5	ENSG00000231137	Unknown	Unknown	Unknown	Not Imprinted	1.09026	0.737519	3.24877
chr9	79000442	79009433	-	RFK	ENSG00000135002	biallelic	Unknown	Unknown	Not Imprinted	0.743496	0.737519	3.24877
chr9	79013615	79014502	+	RPSAP9	ENSG00000234618	Unknown	Unknown	Unknown	Not Imprinted	0.743496	0.205475	2.59688
chr9	79034766	79266119	+	GCNT1	ENSG00000187210	biallelic	Unknown	monoallelic	Not Imprinted	0.743496	0.205475	2.59688
chr9	79034850	79035547	+	H3P32	ENSG00000233814	Unknown	Unknown	Unknown	Not Imprinted	0.743496	0.205475	2.59688
chr9	79164198	79164687	-	PPIAP87	ENSG00000219149	Unknown	Unknown	Unknown	Not Imprinted	0.743496	0.205475	2.59688
chr9	79186731	79186787	+	AL161626.1	ENSG00000241781	Unknown	Unknown	Unknown	Not Imprinted	0.743496	0.205475	2.59688
chr9	79226292	79521030	-	PRUNE2	ENSG00000106772	Unknown	Unknown	Unknown	Not Imprinted	0.743496	0.241255	2.59688
chr9	79281002	79281087	+	AL359314.1	ENSG00000265488	Unknown	Unknown	Unknown	Not Imprinted	0.743496	0.205475	2.59688
chr9	79306896	79478223	+	PCA3	ENSG00000225937	Unknown	Unknown	Unknown	Not Imprinted	0.743496	0.241255	2.59688
chr9	79530531	79534701	-	RP11-159H20.6	ENSG00000286332	Unknown	Unknown	Unknown	Not Imprinted	-0.851035	0.241255	0.920207
chr9	79546177	79546982	-	DNAJB5P1	ENSG00000230335	Unknown	Unknown	Unknown	Not Imprinted	-0.851035	0.241255	0.920207
chr9	79585238	79585944	+	LYPLA2P3	ENSG00000236604	Unknown	Unknown	Unknown	Not Imprinted	-0.851035	0.241255	0.920207
chr9	79607015	79608024	+	RP11-159H20.3	ENSG00000229857	Unknown	Unknown	Unknown	Not Imprinted	-0.851035	0.241255	0.920207
chr9	79634571	79635869	+	FOXB2	ENSG00000204612	Unknown	Unknown	Unknown	Not Imprinted	-0.851035	0.241255	0.920207
chr9	79655332	79655589	+	ATP5MFP3	ENSG00000232851	Unknown	Unknown	Unknown	Not Imprinted	-0.851035	0.241255	0.920207
chr9	79687016	79688211	+	RFC5P1	ENSG00000233526	Unknown	Unknown	Unknown	Not Imprinted	-0.851035	0.241255	0.920207
chr9	79791676	79793096	-	VPS13A-AS1	ENSG00000232998	Unknown	Unknown	Unknown	Not Imprinted	-1.18903	-0.189718	0.154618
chr9	79792361	80036453	+	VPS13A	ENSG00000197969	Unknown	Unknown	monoallelic	Not Imprinted	-0.12233	-0.189718	0.154618
chr9	80037995	80263238	-	GNA14	ENSG00000156049	Unknown	Unknown	Unknown	Not Imprinted	-0.12233	-0.256301	1.15897
chr9	80071211	80141613	+	GNA14-AS1	ENSG00000231373	Unknown	Unknown	Unknown	Not Imprinted	-0.12233	-0.256301	1.15897
chr9	80195161	80195544	+	NUTF2P3	ENSG00000228248	Unknown	Unknown	Unknown	Not Imprinted	-0.12233	-0.256301	1.15897
chr9	80250119	80250225	-	RNU6-1303P	ENSG00000201711	Unknown	Unknown	Unknown	Not Imprinted	-0.12233	-0.256301	1.15897
chr9	80331013	80646727	-	GNAQ	ENSG00000156052	Unknown	Unknown	Unknown	Not Imprinted	-0.12233	-0.256301	1.15897
chr9	80765448	80766109	-	RP11-336N8.1	ENSG00000233457	Unknown	Unknown	Unknown	Not Imprinted	-0.12233	-0.55023	0.127684
chr9	80780381	80780694	+	RN7SKP59	ENSG00000222452	Unknown	Unknown	Unknown	Not Imprinted	-0.12233	-0.55023	0.127684
chr9	80793179	80794428	+	ASS1P3	ENSG00000233947	Unknown	Unknown	Unknown	Not Imprinted	-0.12233	-0.55023	0.127684
chr9	80795130	80795609	-	RP11-336N8.3	ENSG00000228781	Unknown	Unknown	Unknown	Not Imprinted	-0.12233	-0.55023	0.127684
chr9	80834036	80834273	+	RP11-336N8.4	ENSG00000234819	Unknown	Unknown	Unknown	Not Imprinted	-0.12233	-0.55023	0.127684
chr9	80850978	80894606	+	CEP78	ENSG00000148019	biallelic	Unknown	monoallelic	Not Imprinted	-0.12233	-0.55023	0.127684
chr9	80912041	80945009	+	PSAT1	ENSG00000135069	Unknown	Unknown	monoallelic	Not Imprinted	-0.12233	-0.55023	0.127684
chr9	82120719	82182717	-	LNCARSR	ENSG00000233086	Unknown	Unknown	Unknown	Not Imprinted	0.143884	0.412085	0.584445
chr9	82186688	82341797	+	TLE4	ENSG00000106829	biallelic	monoallelic	monoallelic	Not Imprinted	0.143884	0.412085	0.584445
chr9	85857905	86153461	-	FRMD3	ENSG00000172159	Unknown	Unknown	Unknown	Not Imprinted	0.581458	-0.531816	0.49366
chr9	86211359	86211499	-	RNU4-15P	ENSG00000199483	Unknown	Unknown	Unknown	Not Imprinted	-0.523365	-0.773578	0.49366
chr9	86237964	86259045	+	IDNK	ENSG00000148057	Unknown	Unknown	Unknown	Not Imprinted	-0.523365	-0.773578	0.49366
chr9	86274883	86322873	-	UBQLN1	ENSG00000135018	Unknown	Unknown	Unknown	Not Imprinted	-0.523365	-0.773578	-0.0872356
chr9	86322509	86328293	+	RP11-522I20.3	ENSG00000254473	Unknown	Unknown	Unknown	Not Imprinted	-0.523365	-0.773578	-0.0872356
chr9	86354340	86444431	-	GKAP1	ENSG00000165113	Unknown	Unknown	monoallelic	Not Imprinted	-0.523365	-0.773578	-0.0872356
chr9	86432558	86452776	+	RP11-575L7.2	ENSG00000226877	Unknown	Unknown	Unknown	Not Imprinted	-0.523365	-0.773578	-0.0872356
chr9	86446501	86483447	+	RP11-575L7.4	ENSG00000231616	Unknown	Unknown	Unknown	Not Imprinted	-0.523365	-0.773578	-0.0872356
chr9	86449014	86536380	-	KIF27	ENSG00000165115	Unknown	Unknown	Unknown	Not Imprinted	0.416292	0.477203	0.0424873
chr9	86553226	86571901	-	C9orf64	ENSG00000165118	Unknown	Unknown	Unknown	Not Imprinted	0.416292	0.477203	0.0424873
chr9	86582998	86595531	-	HNRNPK	ENSG00000165119	biallelic	Unknown	Unknown	Not Imprinted	0.416292	0.477203	0.0424873
chr9	86584663	86584772	-	MIR7-1	ENSG00000207603	Unknown	Unknown	Unknown	Not Imprinted	0.416292	0.477203	0.0424873
chr9	86587148	86590692	+	RP11-575L7.8	ENSG00000235298	Unknown	Unknown	Unknown	Not Imprinted	0.416292	0.477203	0.0424873
chr9	86595713	86618989	+	RMI1	ENSG00000178966	biallelic	Unknown	Unknown	Not Imprinted	0.416292	0.477203	0.0424873
chr9	86674213	86713899	+	RP11-158D2.2	ENSG00000227463	Unknown	Unknown	Unknown	Not Imprinted	0.416292	0.477203	0.0424873
chr9	86693499	86693772	+	RP11-158D2.1	ENSG00000270166	Unknown	Unknown	Unknown	Not Imprinted	0.416292	0.477203	0.0424873
chr9	86890372	86955673	-	SLC28A3	ENSG00000197506	Unknown	Unknown	Unknown	Not Imprinted	0.975084	0.477203	0.0424873
chr9	86893134	86905046	+	RP11-380F14.2	ENSG00000233262	Unknown	Unknown	Unknown	Not Imprinted	0.416292	0.477203	0.0424873
chr9	86931429	87271992	+	RP11-301F14.1	ENSG00000285987	Unknown	Unknown	Unknown	Not Imprinted	0.975084	0.477203	0.0424873
chr9	87219026	87219340	-	RP11-361M4.1	ENSG00000228095	Unknown	Unknown	Unknown	Not Imprinted	0.975084	-0.569729	-0.140848
chr9	87283466	87641969	+	NTRK2	ENSG00000148053	Unknown	Unknown	Unknown	Not Imprinted	0.975084	-0.569729	-0.140848
chr9	87774597	87774865	+	UBE2V1P10	ENSG00000226590	Unknown	Unknown	Unknown	Not Imprinted	0.975084	-0.569729	-0.140848
chr9	87782261	87809198	+	RP11-323N23.2	ENSG00000285556	Unknown	Unknown	Unknown	Not Imprinted	0.975084	-0.569729	-0.140848
chr9	87845091	87848881	-	RP11-323N23.3	ENSG00000287930	Unknown	Unknown	Unknown	Not Imprinted	0.975084	-0.569729	-0.140848
chr9	87984506	88059145	-	RP11-172F7.1	ENSG00000285634	Unknown	Unknown	Unknown	Not Imprinted	0.975084	-0.569729	-0.140848
chr9	88107494	88109009	+	STK33P1	ENSG00000227412	Unknown	Unknown	Unknown	Not Imprinted	0.975084	-0.569729	-0.246327
chr9	88161454	88356944	-	AGTPBP1	ENSG00000135049	Unknown	Unknown	monoallelic	Not Imprinted	0.975084	-0.569729	-0.246327
chr9	88368221	88401490	+	RP11-213G2.1	ENSG00000234424	Unknown	Unknown	Unknown	Not Imprinted	0.975084	-0.569729	-0.246327
chr9	88370957	88380027	-	RP11-202I11.2	ENSG00000229454	Unknown	Unknown	Unknown	Not Imprinted	0.975084	-0.569729	-0.246327
chr9	88398583	88420069	-	RP11-213G2.2	ENSG00000230303	Unknown	Unknown	Unknown	Not Imprinted	0.975084	-0.569729	-0.246327
chr9	88420274	88464457	+	RP11-213G2.3	ENSG00000165121	Unknown	Unknown	Unknown	Not Imprinted	0.975084	-0.569729	-0.32546
chr9	88513818	88514631	+	PHBP7	ENSG00000213711	Unknown	Unknown	Unknown	Not Imprinted	0.878128	-0.691746	-0.32546
chr9	88549503	88551514	+	RP11-213G2.5	ENSG00000231741	Unknown	Unknown	Unknown	Not Imprinted	0.878128	-0.691746	-0.32546
chr9	88556061	88640377	+	NAA35	ENSG00000135040	Unknown	Unknown	monoallelic	Not Imprinted	0.878128	-0.691746	-0.17459
chr9	88641061	88715088	-	GOLM1	ENSG00000135052	Unknown	Unknown	Unknown	Not Imprinted	0.878128	-0.691746	-0.17459
chr9	88742422	88743618	+	RP11-379P1.5	ENSG00000287333	Unknown	Unknown	Unknown	Not Imprinted	0.878128	-0.691746	-0.17459
chr9	88747537	88747766	+	RP11-379P1.4	ENSG00000233713	Unknown	Unknown	Unknown	Not Imprinted	0.878128	-0.691746	-0.17459
chr9	88835180	88874572	-	C9orf153	ENSG00000187753	Unknown	Unknown	Unknown	Not Imprinted	0.878128	-0.691746	-0.17459
chr9	88843730	88843898	+	RP11-507D14.4	ENSG00000270688	Unknown	Unknown	Unknown	Not Imprinted	0.878128	-0.691746	-0.17459
chr9	88873273	88873561	-	RN7SKP264	ENSG00000223012	Unknown	Unknown	Unknown	Not Imprinted	0.878128	-0.691746	-0.17459
chr9	88879461	88898017	-	ISCA1	ENSG00000135070	Unknown	Unknown	Unknown	Not Imprinted	0.878128	2.09747	-0.17459
chr9	88902648	88969369	-	TUT7	ENSG00000083223	biallelic	Unknown	Unknown	Not Imprinted	0.878128	2.09747	-0.17459
chr9	88989881	88990621	-	RP11-229M1.2	ENSG00000214908	Unknown	Unknown	Unknown	Not Imprinted	1.9205	2.09747	-0.17459
chr9	89029116	89103522	+	RP11-359J6.1	ENSG00000235819	Unknown	Unknown	Unknown	Not Imprinted	1.9205	2.60992	1.5702
chr9	89037853	89038043	-	RNU2-36P	ENSG00000222293	Unknown	Unknown	Unknown	Not Imprinted	1.9205	2.60992	1.5702
chr9	89247062	89311411	+	RP11-395D3.1	ENSG00000232211	Unknown	Unknown	Unknown	Not Imprinted	1.9205	2.60992	1.5702
chr9	89284264	89323222	-	LINC02834	ENSG00000285686	Unknown	Unknown	Unknown	Not Imprinted	1.9205	2.60992	1.5702
chr9	89366212	89373262	+	RP11-401F12.1	ENSG00000288575	Unknown	Unknown	Unknown	Not Imprinted	1.9205	2.60992	1.5702
chr9	89559277	89562421	-	GAS1	ENSG00000180447	Unknown	Unknown	Unknown	Not Imprinted	1.9205	2.60992	1.5702
chr9	89563581	89616948	+	GAS1RR	ENSG00000226237	Unknown	Unknown	Unknown	Not Imprinted	1.9205	2.60992	1.5702
chr9	89623355	89657334	-	LINC02893	ENSG00000269994	Unknown	Unknown	Unknown	Not Imprinted	1.9205	2.60992	1.5702
chr9	89626567	89628066	+	CDC20P1	ENSG00000231007	Unknown	Unknown	Unknown	Not Imprinted	1.9205	2.60992	1.5702
chr9	89699076	89700066	-	NFYCP2	ENSG00000224887	Unknown	Unknown	Unknown	Not Imprinted	1.9205	2.60992	1.5702
chr9	89763559	89774471	+	LINC02872	ENSG00000204446	Unknown	Unknown	Unknown	Not Imprinted	1.9205	2.60992	1.5702
chr9	90038549	90038808	+	RP11-497K15.1	ENSG00000228373	Unknown	Unknown	Unknown	Not Imprinted	1.9205	2.27687	1.25526
chr9	90051130	90060710	-	RP11-497K15.2	ENSG00000286842	Unknown	Unknown	Unknown	Not Imprinted	1.9205	2.27687	1.25526
chr9	90112143	90323549	+	DAPK1	ENSG00000196730	Unknown	Unknown	monoallelic	Not Imprinted	1.9205	2.27687	1.25526
chr9	90140217	90140390	+	RP11-40C6.2	ENSG00000219928	Unknown	Unknown	Unknown	Not Imprinted	1.9205	2.27687	1.25526
chr9	90168369	90169374	+	DAPK1-IT1	ENSG00000236709	Unknown	Unknown	Unknown	Not Imprinted	1.9205	2.27687	1.25526
chr9	90338966	90346384	+	CTSL	ENSG00000135047	Unknown	Unknown	Unknown	Not Imprinted	1.9205	1.62132	1.02196
chr9	90356148	90356868	+	RP11-65B23.3	ENSG00000237747	Unknown	Unknown	Unknown	Not Imprinted	1.9205	1.62132	1.02196
chr9	90359816	90359908	-	AL160279.1	ENSG00000222408	Unknown	Unknown	Unknown	Not Imprinted	1.9205	1.62132	1.02196
chr9	90387368	90401799	+	CTSL3P	ENSG00000188029	Unknown	Unknown	Unknown	Not Imprinted	1.9205	1.62132	1.02196
chr9	90414416	90436718	-	RP11-65B23.5	ENSG00000276478	Unknown	Unknown	Unknown	Not Imprinted	1.9205	1.62132	1.02196
chr9	90425557	90452140	-	FBP2P1	ENSG00000237743	Unknown	Unknown	Unknown	Not Imprinted	1.9205	1.62132	1.02196
chr9	90431380	90432885	+	ELF2P3	ENSG00000232743	Unknown	Unknown	Unknown	Not Imprinted	1.9205	1.62132	1.02196
chr9	90440061	90440883	+	NPAP1P7	ENSG00000277357	Unknown	Unknown	Unknown	Not Imprinted	1.9205	1.62132	1.02196
chr9	90459069	90462229	+	CTSLP8	ENSG00000234575	Unknown	Unknown	Unknown	Not Imprinted	1.9205	1.62132	1.02196
chr9	90463028	90468441	-	XXyac-YM21GA2.3	ENSG00000233884	Unknown	Unknown	Unknown	Not Imprinted	1.9205	1.62132	1.02196
chr9	90471930	90474514	-	XXyac-YM21GA2.7	ENSG00000214888	Unknown	Unknown	Unknown	Not Imprinted	1.9205	1.62132	1.02196
chr9	90479011	90481206	+	XXyac-YM21GA2.4	ENSG00000234460	Unknown	Unknown	Unknown	Not Imprinted	1.9205	1.62132	1.02196
chr9	90497792	90503818	+	SPATA31E1	ENSG00000177992	Unknown	Unknown	Unknown	Not Imprinted	1.9205	1.62132	1.02196
chr9	90529408	90538420	+	SPATA31C1	ENSG00000230246	Unknown	Unknown	Unknown	Not Imprinted	1.9205	1.62132	-0.0482665
chr9	90559191	90559938	-	RP11-350E12.5	ENSG00000238110	Unknown	Unknown	Unknown	Not Imprinted	1.9205	1.62132	-0.0482665
chr9	90571129	90571798	+	RP11-350E12.6	ENSG00000283205	Unknown	Unknown	Unknown	Not Imprinted	1.9205	1.62132	-0.0482665
chr9	90581356	90589668	-	CDK20	ENSG00000156345	Unknown	Unknown	Unknown	Not Imprinted	1.9205	1.62132	-0.0482665
chr9	90631215	90631708	+	RPS10P3	ENSG00000217716	Unknown	Unknown	Unknown	Not Imprinted	1.9205	1.62132	-0.0482665
chr9	90681360	90691890	-	RP11-350E12.7	ENSG00000287750	Unknown	Unknown	Unknown	Not Imprinted	1.9205	1.62132	-0.0482665
chr9	90681830	90682952	+	RP11-350E12.4	ENSG00000225385	Unknown	Unknown	Unknown	Not Imprinted	1.9205	1.62132	-0.0482665
chr9	90744220	90753361	-	SPATA31C2	ENSG00000177910	Unknown	Unknown	Unknown	Not Imprinted	1.9205	1.62132	-0.0482665
chr9	90759766	90760765	-	RP11-345K9.3	ENSG00000276535	Unknown	Unknown	Unknown	Not Imprinted	1.9205	1.62132	-0.0482665
chr9	90792610	90793493	+	RP11-345K9.2	ENSG00000279154	Unknown	Unknown	Unknown	Not Imprinted	1.9205	1.62132	-0.170263
chr9	90795588	90796362	+	RP11-1E11.1	ENSG00000204429	Unknown	Unknown	Unknown	Not Imprinted	1.9205	1.62132	-0.170263
chr9	90802650	90805117	-	RP11-1E11.2	ENSG00000229288	Unknown	Unknown	Unknown	Not Imprinted	1.9205	1.62132	-0.170263
chr9	90939369	90940254	+	RPSAP49	ENSG00000226327	Unknown	Unknown	Unknown	Not Imprinted	1.9205	1.62132	-0.170263
chr9	90999817	91004139	-	RP11-317B17.5	ENSG00000287769	Unknown	Unknown	Unknown	Not Imprinted	1.9205	1.62132	-0.170263
chr9	91003345	91093609	+	SPIN1	ENSG00000106723	Unknown	Unknown	Unknown	Not Imprinted	1.9205	1.62132	-0.170263
chr9	91006277	91006747	-	RP11-317B17.4	ENSG00000275017	Unknown	Unknown	Unknown	Not Imprinted	1.9205	1.62132	-0.170263
chr9	91025444	91026378	-	HNRNPA1P14	ENSG00000227638	Unknown	Unknown	Unknown	Not Imprinted	1.9205	1.62132	-0.170263
chr9	91099767	91100240	-	RP11-317B17.3	ENSG00000231804	Unknown	Unknown	Unknown	Not Imprinted	1.9205	1.62132	-0.170263
chr9	91148948	91199189	+	NXNL2	ENSG00000130045	Unknown	Unknown	Unknown	Not Imprinted	1.9205	4.05349	0.662648
chr9	91241978	91267095	-	LINC02843	ENSG00000228189	Unknown	Unknown	Unknown	Not Imprinted	1.9205	4.05349	0.662648
chr9	91349956	91418631	-	RP11-204A14.1	ENSG00000286414	Unknown	Unknown	Unknown	Not Imprinted	1.9205	4.05349	0.662648
chr9	91360751	91360820	-	MIR4289	ENSG00000265873	Unknown	Unknown	Unknown	Not Imprinted	1.9205	4.05349	0.662648
chr9	91585802	91586256	-	PCNPP2	ENSG00000225856	Unknown	Unknown	Unknown	Not Imprinted	1.9205	4.05349	0.662648
chr9	91586553	91591213	+	RP11-791O21.5	ENSG00000228658	Unknown	Unknown	Unknown	Not Imprinted	1.9205	4.05349	0.662648
chr9	91605778	91620070	+	S1PR3	ENSG00000213694	Unknown	Unknown	Unknown	Not Imprinted	1.9205	4.05349	0.662648
chr9	91620686	91793733	-	SHC3	ENSG00000148082	Unknown	Unknown	Unknown	Not Imprinted	1.9205	4.05349	0.662648
chr9	91703519	91724849	-	RP11-82L18.2	ENSG00000224945	Unknown	Unknown	Unknown	Not Imprinted	1.9205	1.62132	0.584945
chr9	91926110	91931618	+	CKS2	ENSG00000123975	Unknown	Unknown	Unknown	Not Imprinted	1.56845	1.62132	0.584945
chr9	91927140	91927221	+	MIR3153	ENSG00000265112	Unknown	Unknown	Unknown	Not Imprinted	1.56845	1.62132	0.584945
chr9	91933415	91974578	+	SECISBP2	ENSG00000187742	biallelic	Unknown	monoallelic	Not Imprinted	1.56845	-0.0915801	0.0169224
chr9	91975702	92113045	-	SEMA4D	ENSG00000187764	Unknown	Unknown	Unknown	Not Imprinted	1.56845	-0.0915801	0.0169224
chr9	92064473	92065669	+	PA2G4P6	ENSG00000231799	Unknown	Unknown	Unknown	Not Imprinted	1.56845	-0.0915801	0.0169224
chr9	92087152	92087607	+	RP13-93L13.1	ENSG00000225460	Unknown	Unknown	Unknown	Not Imprinted	1.56845	-0.0915801	0.0169224
chr9	92112853	92112936	+	AL590233.1	ENSG00000264913	Unknown	Unknown	Unknown	Not Imprinted	1.56845	-0.0915801	0.0169224
chr9	92178452	92219602	-	RP11-260L6.2	ENSG00000285907	Unknown	Unknown	Unknown	Not Imprinted	2.94476	0.229832	0.145686
chr9	92219927	92221470	+	GADD45G	ENSG00000130222	Unknown	Unknown	Unknown	Not Imprinted	2.94476	0.229832	0.145686
chr9	92254729	92334674	+	UNQ6494	ENSG00000237372	Unknown	Unknown	Unknown	Not Imprinted	2.94476	0.229832	0.145686
chr9	92499327	92504547	-	RP5-1050E16.1	ENSG00000236507	Unknown	Unknown	Unknown	Not Imprinted	1.56845	-0.576549	0.145686
chr9	92501142	92523200	+	RP5-1050E16.2	ENSG00000226206	Unknown	Unknown	Unknown	Not Imprinted	1.56845	-0.576549	0.145686
chr9	92527411	92781831	+	RP11-406A20.1	ENSG00000237626	Unknown	Unknown	Unknown	Not Imprinted	1.56845	-0.384786	0.145686
chr9	92782936	92803781	-	MIR4290HG	ENSG00000227555	Unknown	Unknown	Unknown	Not Imprinted	1.56845	-0.384786	0.145686
chr9	92785723	92785817	-	MIR4290	ENSG00000263967	Unknown	Unknown	Unknown	Not Imprinted	1.56845	-0.384786	0.145686
chr9	92843579	92844851	-	IL6RP1	ENSG00000234910	Unknown	Unknown	Unknown	Not Imprinted	1.56845	-0.384786	0.145686
chr9	92870526	92870800	+	RP11-406A20.5	ENSG00000278382	Unknown	Unknown	Unknown	Not Imprinted	1.56845	-0.567881	0.145686
chr9	92920310	92920928	+	RP11-30P16.1	ENSG00000279503	Unknown	Unknown	Unknown	Not Imprinted	1.56845	-0.567881	2.08064
chr9	92978321	92979206	+	OR7E31P	ENSG00000185074	Unknown	Unknown	Unknown	Not Imprinted	1.56845	-0.567881	2.08064
chr9	92994467	92995423	+	OR7E116P	ENSG00000225072	Unknown	Unknown	Unknown	Not Imprinted	1.56845	-0.567881	2.08064
chr9	93063167	93195848	-	LINC01508	ENSG00000231107	Unknown	Unknown	Unknown	Not Imprinted	1.56845	-0.567881	2.08064
chr9	93225181	93346103	-	LINC01501	ENSG00000229613	Unknown	Unknown	Unknown	Not Imprinted	1.56845	-0.567881	2.08064
chr9	93372114	93405144	-	DIRAS2	ENSG00000165023	Unknown	Unknown	Unknown	Not Imprinted	1.56845	-0.567881	2.08064
chr9	93504808	93505662	-	OR7E109P	ENSG00000236316	Unknown	Unknown	Unknown	Not Imprinted	1.56845	-0.567881	2.08064
chr9	93513522	93514512	-	OR7E108P	ENSG00000270432	Unknown	Unknown	Unknown	Not Imprinted	1.63233	-0.567881	2.08064
chr9	93564069	93660831	+	SYK	ENSG00000165025	maternal	Unknown	Unknown	Not Imprinted	1.83898	0.961688	2.08064
chr9	93684272	93685138	+	RP11-148I22.1	ENSG00000287212	Unknown	Unknown	Unknown	Not Imprinted	1.83898	0.961688	0.0386742
chr9	93719542	93727675	-	RP11-367F23.1	ENSG00000228216	Unknown	Unknown	Unknown	Not Imprinted	1.83898	0.961688	0.0386742
chr9	93759231	93764183	+	RP11-367F23.2	ENSG00000260454	Unknown	Unknown	Unknown	Not Imprinted	1.83898	0.961688	0.0386742
chr9	93839420	93925369	-	RP11-305L7.3	ENSG00000237422	Unknown	Unknown	Unknown	Not Imprinted	1.83898	0.961688	0.0386742
chr9	93866609	93975328	-	RP11-305L7.1	ENSG00000230537	Unknown	Unknown	Unknown	Not Imprinted	1.83898	0.961688	0.0386742
chr9	93931867	93932327	-	RP11-305L7.5	ENSG00000230147	Unknown	Unknown	Unknown	Not Imprinted	1.83898	0.961688	0.0386742
chr9	93968457	93972581	-	RP11-305L7.7	ENSG00000273381	Unknown	Unknown	Unknown	Not Imprinted	1.83898	0.961688	0.0386742
chr9	93976097	94124200	-	AUH	ENSG00000148090	Unknown	Unknown	Unknown	Not Imprinted	1.83898	0.961688	0.0386742
chr9	94171327	94186114	-	NFIL3	ENSG00000165030	Unknown	Unknown	Unknown	Not Imprinted	1.83898	0.961688	0.0386742
chr9	94188520	94189426	+	RP11-440G5.2	ENSG00000233081	Unknown	Unknown	Unknown	Not Imprinted	1.83898	0.961688	0.0386742
chr9	94325373	94712510	-	ROR2	ENSG00000169071	Unknown	Unknown	Unknown	Not Imprinted	1.83898	2.659	0.0386742
chr9	94373625	94374774	+	PAICSP2	ENSG00000228595	Unknown	Unknown	Unknown	Not Imprinted	1.83898	2.659	0.0386742
chr9	94398533	94398643	+	MIR3910-1	ENSG00000266855	Unknown	Unknown	Unknown	Not Imprinted	1.83898	2.659	0.0386742
chr9	94762369	94877695	-	SPTLC1	ENSG00000090054	Unknown	Unknown	Unknown	Not Imprinted	2.43929	1.60061	-0.848209
chr9	94768344	94768826	+	RP11-118F2.2	ENSG00000227399	Unknown	Unknown	Unknown	Not Imprinted	1.56845	1.60061	-0.848209
chr9	94789780	94790106	+	HSPE1P22	ENSG00000237306	Unknown	Unknown	Unknown	Not Imprinted	1.56845	1.60061	-0.848209
chr9	94866707	94867733	+	RP11-100G15.12	ENSG00000275756	Unknown	Unknown	Unknown	Not Imprinted	1.56845	1.60061	-0.848209
chr9	94871140	94871271	+	MTATP6P29	ENSG00000232179	Unknown	Unknown	Unknown	Not Imprinted	2.43929	1.60061	-0.848209
chr9	94871295	94872377	+	MTCO3P29	ENSG00000228069	Unknown	Unknown	Unknown	Not Imprinted	2.43929	1.60061	-0.848209
chr9	94872450	94872796	+	MTND3P23	ENSG00000238288	Unknown	Unknown	Unknown	Not Imprinted	2.43929	1.60061	-0.848209
chr9	94872857	94873150	+	MTND4LP7	ENSG00000240791	Unknown	Unknown	Unknown	Not Imprinted	2.43929	1.60061	-0.848209
chr9	94873147	94874179	+	MTND4P15	ENSG00000227321	Unknown	Unknown	Unknown	Not Imprinted	2.43929	1.60061	-0.848209
chr9	94894680	94900911	+	RP11-100G15.7	ENSG00000234537	Unknown	Unknown	Unknown	Not Imprinted	2.43929	0.0908203	0.437797
chr9	94903580	94922396	+	LINC00475	ENSG00000225511	Unknown	Unknown	Unknown	Not Imprinted	2.43929	0.0908203	0.437797
chr9	94912664	94919727	-	RP11-100G15.10	ENSG00000236717	Unknown	Unknown	Unknown	Not Imprinted	2.43929	0.0908203	0.437797
chr9	94933523	94935776	+	BEND3P2	ENSG00000224809	Unknown	Unknown	Unknown	Not Imprinted	2.43929	0.0908203	0.437797
chr9	94939517	94953438	-	PRSS47	ENSG00000276717	Unknown	Unknown	Unknown	Not Imprinted	2.43929	0.0908203	0.437797
chr9	94967638	94972440	+	RP11-62C3.6	ENSG00000236115	Unknown	Unknown	Unknown	Not Imprinted	2.43929	0.0908203	0.437797
chr9	94972489	95056136	-	IARS1	ENSG00000196305	biallelic	Unknown	Unknown	Not Imprinted	2.43929	0.0908203	0.437797
chr9	95054743	95054875	-	SNORA84	ENSG00000239183	Unknown	Unknown	Unknown	Not Imprinted	2.43929	0.0908203	0.437797
chr9	95059640	95087918	-	NOL8	ENSG00000198000	biallelic	Unknown	Unknown	Not Imprinted	2.43929	0.0908203	0.437797
chr9	95088235	95382811	+	CENPP	ENSG00000188312	Unknown	Unknown	monoallelic	Not Imprinted	2.43929	-0.816821	0.437797
chr9	95101940	95103945	-	RP11-62C3.8	ENSG00000229530	Unknown	Unknown	Unknown	Not Imprinted	2.43929	-0.816821	0.437797
chr9	95145550	95166978	-	OGN	ENSG00000106809	Unknown	Unknown	Unknown	Not Imprinted	2.43929	-0.816821	0.437797
chr9	95174662	95186753	-	OMD	ENSG00000127083	Unknown	Unknown	Unknown	Not Imprinted	2.43929	-0.816821	0.437797
chr9	95218487	95244788	-	ASPN	ENSG00000106819	Unknown	Unknown	Unknown	Not Imprinted	2.43929	-0.816821	0.437797
chr9	95255836	95298937	-	ECM2	ENSG00000106823	Unknown	Unknown	monoallelic	Not Imprinted	2.43929	-0.816821	0.437797
chr9	95290266	95290340	-	MIR4670	ENSG00000264158	Unknown	Unknown	Unknown	Not Imprinted	2.43929	-0.816821	0.437797
chr9	95301335	95301466	-	RP11-19J3.5	ENSG00000225551	Unknown	Unknown	Unknown	Not Imprinted	2.43929	-0.816821	0.437797
chr9	95362376	95374650	-	RP11-19J3.7	ENSG00000285650	Unknown	Unknown	Unknown	Not Imprinted	2.43929	-0.816821	0.437797
chr9	95375465	95432413	-	IPPK	ENSG00000127080	Unknown	Unknown	Unknown	Not Imprinted	5.25449	-0.816821	0.437797
chr9	95439225	95439689	-	RP11-476B13.2	ENSG00000213669	Unknown	Unknown	Unknown	Not Imprinted	5.25449	-0.895961	0.198026
chr9	95473645	95527115	-	BICD2	ENSG00000185963	biallelic	Unknown	Unknown	Not Imprinted	5.25449	-0.895961	0.198026
chr9	95567713	95571453	-	RP11-526D8.12	ENSG00000288062	Unknown	Unknown	Unknown	Not Imprinted	5.25449	-0.0136815	0.249414
chr9	95571670	95650975	+	RP11-526D8.13	ENSG00000288271	Unknown	Unknown	Unknown	Not Imprinted	2.43929	-0.0136815	0.249414
chr9	95571850	95600739	+	ANKRD19P	ENSG00000187984	Unknown	Unknown	Unknown	Not Imprinted	2.43929	-0.0136815	0.249414
chr9	95583259	95583361	+	RNU6-714P	ENSG00000252772	Unknown	Unknown	Unknown	Not Imprinted	2.43929	-0.0136815	0.249414
chr9	95599108	95599950	-	EEF1DP2	ENSG00000226721	Unknown	Unknown	Unknown	Not Imprinted	2.43929	-0.0136815	0.249414
chr9	95603237	95603970	-	RP11-526D8.11	ENSG00000275318	Unknown	Unknown	Unknown	Not Imprinted	2.43929	-0.0136815	0.249414
chr9	95606464	95640320	-	ZNF484	ENSG00000127081	Unknown	Unknown	Unknown	Not Imprinted	2.43929	-0.0136815	0.249414
chr9	95644849	95661890	+	RP11-526D8.7	ENSG00000226668	Unknown	Unknown	Unknown	Not Imprinted	2.43929	-0.0136815	0.249414
chr9	95655980	95656787	-	SNX18P2	ENSG00000232843	Unknown	Unknown	Unknown	Not Imprinted	2.43929	-0.0136815	0.249414
chr9	95675438	95683842	+	ALOX15P2	ENSG00000188101	Unknown	Unknown	Unknown	Not Imprinted	2.43929	-0.0136815	0.249414
chr9	95709805	95798518	+	FGD3	ENSG00000127084	biallelic	Unknown	Unknown	Not Imprinted	2.43929	-0.0136815	0.249414
chr9	95820970	95847415	+	SUSD3	ENSG00000157303	Unknown	Unknown	Unknown	Not Imprinted	1.60124	-0.0136815	0.210989
chr9	95853742	95857828	-	RP11-274J16.5	ENSG00000223446	Unknown	Unknown	Unknown	Not Imprinted	1.60124	-0.0136815	0.210989
chr9	95858499	95875565	+	CARD19	ENSG00000165233	biallelic	Unknown	Unknown	Not Imprinted	1.60124	-0.0136815	0.210989
chr9	95883778	95896533	-	NINJ1	ENSG00000131669	Unknown	Unknown	Unknown	Not Imprinted	1.60124	-0.0136815	-0.0078336
chr9	95909322	95910838	+	RP11-370F5.4	ENSG00000203364	Unknown	Unknown	Unknown	Not Imprinted	1.60124	-0.0136815	-0.0078336
chr9	95947198	96082854	+	WNK2	ENSG00000165238	Unknown	Unknown	Unknown	Not Imprinted	1.60124	-0.0136815	-0.0078336
chr9	96080481	96108696	-	C9orf129	ENSG00000204352	Unknown	Unknown	Unknown	Not Imprinted	1.60124	-0.0136815	-0.588613
chr9	96137838	96137949	+	RNU6-829P	ENSG00000200570	Unknown	Unknown	Unknown	Not Imprinted	1.60124	-0.0136815	-0.588613
chr9	96192624	96193581	-	RP11-165J3.5	ENSG00000237385	Unknown	Unknown	Unknown	Not Imprinted	1.60124	0.377518	-0.588613
chr9	96193723	96215863	-	FAM120AOS	ENSG00000188938	Unknown	Unknown	Unknown	Not Imprinted	1.60124	0.377518	-0.588613
chr9	96213967	96328394	+	FAM120A	ENSG00000048828	Unknown	Unknown	monoallelic	Not Imprinted	1.60124	0.377518	-0.588613
chr9	96327975	96328082	-	AL353629.1	ENSG00000263875	Unknown	Unknown	Unknown	Not Imprinted	1.60124	0.377518	-0.588613
chr9	96338866	96441869	+	PHF2	ENSG00000197724	biallelic	Unknown	Unknown	Not Imprinted	1.60124	1.09155	-0.588613
chr9	96570629	96620622	+	RP11-53B5.1	ENSG00000231990	Unknown	Unknown	Unknown	Not Imprinted	1.60124	1.09155	-0.692557
chr9	96581639	96581703	+	MIR4291	ENSG00000265347	Unknown	Unknown	Unknown	Not Imprinted	1.60124	1.09155	-0.692557
chr9	96713909	96717637	-	BARX1	ENSG00000131668	Unknown	Unknown	Unknown	Not Imprinted	1.60124	1.09155	-0.692557
chr9	96717879	96721422	+	BARX1-DT	ENSG00000235601	Unknown	Unknown	Unknown	Not Imprinted	1.60124	1.09155	-0.692557
chr9	96793076	96872138	+	PTPDC1	ENSG00000158079	Unknown	Unknown	Unknown	Not Imprinted	1.29418	0.287904	0.0946727
chr9	96800312	96800627	+	CYCSP24	ENSG00000227666	Unknown	Unknown	Unknown	Not Imprinted	1.29418	0.287904	0.0946727
chr9	96878305	96907975	-	RP11-490F3.3	ENSG00000286834	Unknown	Unknown	Unknown	Not Imprinted	1.29418	0.287904	0.0946727
chr9	96910248	96919501	+	RP11-2B6.4	ENSG00000286203	Unknown	Unknown	Unknown	Not Imprinted	1.29418	0.287904	0.0946727
chr9	96928540	96963184	+	MIRLET7A1HG	ENSG00000269929	Unknown	Unknown	Unknown	Not Imprinted	1.29418	0.287904	0.0946727
chr9	96938234	96938325	+	MIRLET7A1	ENSG00000199165	Unknown	Unknown	Unknown	Not Imprinted	1.29418	0.287904	0.0946727
chr9	96938629	96938715	+	MIRLET7F1	ENSG00000199072	Unknown	Unknown	Unknown	Not Imprinted	1.29418	0.287904	0.0946727
chr9	96938884	96966850	-	MIRLET7DHG	ENSG00000230262	Unknown	Unknown	Unknown	Not Imprinted	1.29418	0.287904	0.0946727
chr9	96941116	96941202	+	MIRLET7D	ENSG00000199133	Unknown	Unknown	Unknown	Not Imprinted	1.29418	0.287904	0.0946727
chr9	97007971	97008041	+	RNU6-677P	ENSG00000252723	Unknown	Unknown	Unknown	Not Imprinted	1.29418	0.287904	-0.189014
chr9	97021580	97064111	+	ZNF169	ENSG00000175787	biallelic	Unknown	Unknown	Not Imprinted	0.45093	0.0428816	-0.189014
chr9	97049981	97050832	-	VDAC1P11	ENSG00000237679	Unknown	Unknown	Unknown	Not Imprinted	0.45093	0.0428816	-0.189014
chr9	97080478	97090926	-	NUTM2F	ENSG00000130950	Unknown	Unknown	Unknown	Not Imprinted	0.45093	0.0428816	-0.189014
chr9	97094741	97125295	+	RP11-307E17.8	ENSG00000232063	paternal	Unknown	Unknown	Not Imprinted	0.45093	0.0428816	-0.189014
chr9	97100629	97101015	-	RP11-307E17.9	ENSG00000224815	Unknown	Unknown	Unknown	Not Imprinted	0.45093	0.0428816	-0.189014
chr9	97109516	97109845	-	PTMAP12	ENSG00000282886	Unknown	Unknown	Unknown	Not Imprinted	0.45093	0.0428816	-0.189014
chr9	97136851	97223324	+	MFSD14B	ENSG00000148110	biallelic	Unknown	Unknown	Not Imprinted	0.45093	0.0428816	-0.189014
chr9	97194913	97195555	-	YRDCP1	ENSG00000278486	Unknown	Unknown	Unknown	Not Imprinted	0.45093	0.0428816	-0.189014
chr9	97247727	97273896	-	RP11-533K9.5	ENSG00000286850	Unknown	Unknown	Unknown	Not Imprinted	0.45093	0.0428816	-0.189014
chr9	97258557	97275161	+	RP11-533K9.3	ENSG00000224245	Unknown	Unknown	Unknown	Not Imprinted	0.45093	0.0428816	-0.189014
chr9	97270020	97270126	+	RNU6-669P	ENSG00000202445	Unknown	Unknown	Unknown	Not Imprinted	0.45093	0.0428816	-0.189014
chr9	97317336	97366272	+	PCAT7	ENSG00000231806	Unknown	Unknown	Unknown	Not Imprinted	0.45093	0.0428816	0.972937
chr9	97321002	97356106	-	FBP2	ENSG00000130957	Unknown	Unknown	Unknown	Not Imprinted	0.45093	0.0428816	0.972937
chr9	97365415	97402531	-	FBP1	ENSG00000165140	Unknown	Unknown	Unknown	Not Imprinted	2.70573	0.0428816	0.972937
chr9	97488153	97488857	-	RP11-279I21.2	ENSG00000288023	Unknown	Unknown	Unknown	Not Imprinted	2.70573	0.309338	0.972937
chr9	97488981	97849441	+	AOPEP	ENSG00000148120	Unknown	Unknown	Unknown	Not Imprinted	2.70573	0.309338	0.972937
chr9	97572244	97572339	+	MIR2278	ENSG00000252153	Unknown	Unknown	Unknown	Not Imprinted	2.70573	0.309338	0.972937
chr9	97586554	97587055	+	RP11-49O14.3	ENSG00000230815	Unknown	Unknown	Unknown	Not Imprinted	2.70573	0.309338	0.972937
chr9	97662711	97667036	+	RP11-49O14.2	ENSG00000236095	Unknown	Unknown	Unknown	Not Imprinted	2.70573	0.309338	0.972937
chr9	97690833	97697228	-	RP11-54O15.3	ENSG00000224764	Unknown	Unknown	Unknown	Not Imprinted	2.70573	0.309338	0.972937
chr9	97726651	97727906	-	RP11-54O15.4	ENSG00000285807	Unknown	Unknown	Unknown	Not Imprinted	2.70573	0.309338	0.972937
chr9	97847490	97847586	+	MIR23B	ENSG00000207563	Unknown	Unknown	Unknown	Not Imprinted	2.70573	0.309338	0.972937
chr9	97847727	97847823	+	MIR27B	ENSG00000207864	Unknown	Unknown	Unknown	Not Imprinted	2.70573	0.309338	0.972937
chr9	97848296	97848376	-	MIR3074	ENSG00000207617	Unknown	Unknown	Unknown	Not Imprinted	2.70573	0.309338	0.972937
chr9	97861336	98189078	-	FANCC	ENSG00000158169	Unknown	Unknown	Unknown	Not Imprinted	2.70573	0.309338	1.8215
chr9	97875990	97876743	+	RP11-80I15.4	ENSG00000229065	Unknown	Unknown	Unknown	Not Imprinted	2.70573	0.309338	0.972937
chr9	97885803	97886150	+	RP11-80I15.1	ENSG00000223849	Unknown	Unknown	Unknown	Not Imprinted	2.70573	0.309338	0.972937
chr9	97904731	97904823	-	RNA5SP288	ENSG00000251884	Unknown	Unknown	Unknown	Not Imprinted	2.70573	0.309338	0.972937
chr9	98054620	98057092	+	RP11-173G21.1	ENSG00000230221	Unknown	Unknown	Unknown	Not Imprinted	1.64315	0.309338	1.8215
chr9	98169272	98169944	-	RP11-435O5.7	ENSG00000271384	Unknown	Unknown	Unknown	Not Imprinted	1.64315	0.309338	1.8215
chr9	98175549	98175731	-	MT1P1	ENSG00000213761	Unknown	Unknown	Unknown	Not Imprinted	1.64315	0.309338	1.8215
chr9	98205262	98279339	-	PTCH1	ENSG00000185920	Unknown	Unknown	Unknown	Not Imprinted	1.64315	0.629677	2.44874
chr9	98257206	98257661	+	RP11-435O5.6	ENSG00000271314	Unknown	Unknown	Unknown	Not Imprinted	1.64315	0.309338	1.8215
chr9	98268517	98269918	+	RP11-435O5.5	ENSG00000271155	Unknown	Unknown	Unknown	Not Imprinted	1.64315	0.309338	1.8215
chr9	98276327	98276802	+	RP11-435O5.4	ENSG00000271659	Unknown	Unknown	Unknown	Not Imprinted	1.64315	0.629677	2.44874
chr9	98361720	98368608	-	RP11-332M4.1	ENSG00000229345	Unknown	Unknown	Unknown	Not Imprinted	1.64315	0.629677	2.44874
chr9	98412436	98478000	+	RP11-180I4.2	ENSG00000228142	Unknown	Unknown	Unknown	Not Imprinted	1.64315	0.629677	2.44874
chr9	98415194	98415548	+	RP11-180I4.1	ENSG00000227358	Unknown	Unknown	Unknown	Not Imprinted	1.64315	0.629677	2.44874
chr9	98521513	98638331	-	LINC00476	ENSG00000175611	Unknown	Unknown	Unknown	Not Imprinted	1.64315	0.629677	2.44874
chr9	98534605	98538564	+	RP11-180I4.4	ENSG00000268926	Unknown	Unknown	Unknown	Not Imprinted	1.64315	0.629677	2.44874
chr9	98622186	98622298	+	RNU2-46P	ENSG00000252847	Unknown	Unknown	Unknown	Not Imprinted	1.64315	0.629677	2.44874
chr9	98633546	98883436	+	ERCC6L2	ENSG00000182150	Unknown	monoallelic	monoallelic	Not Imprinted	1.64315	0.629677	2.44874
chr9	98667287	98667423	+	RNA5SP289	ENSG00000199202	Unknown	Unknown	Unknown	Not Imprinted	1.64315	0.629677	2.44874
chr9	98680418	98680986	+	PARK7P2	ENSG00000237631	Unknown	Unknown	Unknown	Not Imprinted	1.64315	0.629677	2.44874
chr9	98782006	98790275	-	LINC00092	ENSG00000225194	Unknown	Unknown	Unknown	Not Imprinted	1.64315	0.629677	2.44874
chr9	98828022	98864194	+	RP11-569G13.2	ENSG00000237212	Unknown	Unknown	Unknown	Not Imprinted	1.64315	0.629677	2.44874
chr9	98868023	98878693	-	RP11-569G13.3	ENSG00000275465	Unknown	Unknown	Unknown	Not Imprinted	1.64315	0.629677	2.44874
chr9	98892151	98894496	+	RP11-569G13.4	ENSG00000287187	Unknown	Unknown	Unknown	Not Imprinted	1.64315	0.629677	2.44874
chr9	98908289	98910138	+	EIF4BP3	ENSG00000224546	Unknown	Unknown	Unknown	Not Imprinted	1.64315	0.629677	2.44874
chr9	98997588	99064458	-	HSD17B3	ENSG00000130948	Unknown	Unknown	Unknown	Not Imprinted	1.64315	0.629677	0.830373
chr9	98997613	99114340	-	RP11-240L7.5	ENSG00000285269	Unknown	Unknown	Unknown	Not Imprinted	1.64315	1.68194	0.830373
chr9	98998105	98998204	-	AL160269.1	ENSG00000265367	Unknown	Unknown	Unknown	Not Imprinted	1.64315	0.629677	0.830373
chr9	99008744	99012675	+	HSD17B3-AS1	ENSG00000232283	Unknown	Unknown	Unknown	Not Imprinted	1.64315	0.629677	0.830373
chr9	99018498	99018601	-	RNU6-1160P	ENSG00000207276	Unknown	Unknown	Unknown	Not Imprinted	1.64315	0.629677	0.830373
chr9	99075726	99145993	-	SLC35D2	ENSG00000130958	Unknown	Unknown	monoallelic	Not Imprinted	1.64315	1.68194	0.830373
chr9	99148223	99180652	-	ZNF367	ENSG00000165244	Unknown	Unknown	Unknown	Not Imprinted	1.13031	1.68194	0.830373
chr9	99169566	99170079	+	NSA2P7	ENSG00000238251	Unknown	Unknown	Unknown	Not Imprinted	1.13031	1.68194	0.830373
chr9	99179006	99179659	-	RP11-172F4.7	ENSG00000286835	Unknown	Unknown	Unknown	Not Imprinted	1.13031	1.68194	0.830373
chr9	99182004	99183411	-	RP11-172F4.8	ENSG00000287302	Unknown	Unknown	Unknown	Not Imprinted	1.13031	1.68194	0.830373
chr9	99212451	99253618	+	HABP4	ENSG00000130956	Unknown	Unknown	monoallelic	Not Imprinted	1.13031	1.68194	0.830373
chr9	99252523	99382125	-	CDC14B	ENSG00000081377	Unknown	Unknown	monoallelic	Not Imprinted	1.13031	1.68194	0.830373
chr9	99401859	99417599	-	PRXL2C	ENSG00000158122	Unknown	Unknown	Unknown	Not Imprinted	1.13031	1.68194	0.830373
chr9	99449332	99536600	+	RP11-535M15.1	ENSG00000224848	Unknown	Unknown	Unknown	Not Imprinted	1.13031	1.68194	0.830373
chr9	99488172	99489751	+	RP11-535M15.2	ENSG00000233820	Unknown	Unknown	Unknown	Not Imprinted	0.45093	0.075834	-0.618665
chr9	99516835	99540411	-	ZNF510	ENSG00000081386	Unknown	Unknown	Unknown	Not Imprinted	0.45093	0.075834	-0.618665
chr9	99578551	99637905	-	ZNF782	ENSG00000196597	Unknown	Unknown	Unknown	Not Imprinted	0.45093	0.075834	-0.618665
chr9	99649655	99775990	-	MFSD14C	ENSG00000196312	Unknown	Unknown	Unknown	Not Imprinted	0.45093	-0.555177	-0.641287
chr9	99672358	99672687	+	PTMAP11	ENSG00000269907	Unknown	Unknown	Unknown	Not Imprinted	0.45093	-0.555177	-0.641287
chr9	99681210	99681600	+	RP11-330M2.3	ENSG00000227257	Unknown	Unknown	Unknown	Not Imprinted	0.45093	-0.555177	-0.641287
chr9	99690592	99702535	+	NUTM2G	ENSG00000188152	Unknown	Unknown	Unknown	Not Imprinted	0.45093	-0.555177	-0.641287
chr9	99717102	99717743	+	YRDCP2	ENSG00000236745	Unknown	Unknown	Unknown	Not Imprinted	0.45093	-0.555177	-0.641287
chr9	99791959	99918838	-	CTSV	ENSG00000136943	Unknown	Unknown	monoallelic	Not Imprinted	0.45093	-0.555177	-0.641287
chr9	99830031	99830910	+	TCEA1P1	ENSG00000197214	Unknown	Unknown	Unknown	Not Imprinted	0.45093	-0.555177	-0.641287
chr9	99837953	99844227	-	GAS2L1P2	ENSG00000228376	Unknown	Unknown	Unknown	Not Imprinted	0.45093	-0.555177	-0.641287
chr9	99855976	99856920	-	VN1R51P	ENSG00000228038	Unknown	Unknown	Unknown	Not Imprinted	0.45093	-0.555177	-0.641287
chr9	99883941	99884771	+	FAM220CP	ENSG00000213612	Unknown	Unknown	Unknown	Not Imprinted	0.45093	-0.555177	-0.641287
chr9	99914176	99914976	-	RP11-520B13.8	ENSG00000277103	Unknown	Unknown	Unknown	Not Imprinted	0.45093	-0.555177	-0.641287
chr9	99918852	99983517	-	ANKRD18CP	ENSG00000159712	Unknown	Unknown	Unknown	Not Imprinted	0.45093	-0.555177	-0.641287
chr9	99955205	99955307	-	RNU6-798P	ENSG00000252721	Unknown	Unknown	Unknown	Not Imprinted	0.45093	-0.555177	-0.641287
chr9	99957633	99959969	-	RP11-498P14.3	ENSG00000242375	Unknown	Unknown	Unknown	Not Imprinted	0.45093	-0.555177	-0.641287
chr9	99960585	99961793	-	ZNF322P1	ENSG00000188801	Unknown	Unknown	Unknown	Not Imprinted	0.45093	-0.555177	-0.641287
chr9	99962757	100001027	-	RP11-498P14.5	ENSG00000203279	Unknown	Unknown	Unknown	Not Imprinted	0.45093	-0.555177	-0.641287
chr9	99984884	99997299	+	RP11-498P14.4	ENSG00000235494	Unknown	Unknown	Unknown	Not Imprinted	0.45093	-0.555177	-0.641287
chr9	100000731	100059596	+	STRA6LP	ENSG00000254876	Unknown	Unknown	Unknown	Not Imprinted	0.45093	-0.555177	-0.705158
chr9	100000779	100139569	+	SUGT1P4-STRA6LP-CCDC180	ENSG00000255036	Unknown	Unknown	Unknown	Not Imprinted	0.45093	-0.555177	-0.705158
chr9	100000927	100008466	+	SUGT1P4	ENSG00000254483	Unknown	Unknown	Unknown	Not Imprinted	0.45093	-0.555177	-0.705158
chr9	100038851	100058047	+	RP11-23J9.7	ENSG00000254633	Unknown	Unknown	Unknown	Not Imprinted	0.45093	-0.555177	-0.705158
chr9	100069586	100141033	+	CCDC180	ENSG00000197816	Unknown	Unknown	Unknown	Not Imprinted	0.45093	-0.555177	-0.705158
chr9	100125836	100125963	-	MIR1302-8	ENSG00000221269	Unknown	Unknown	Unknown	Not Imprinted	0.45093	-0.555177	-0.705158
chr9	100148522	100158394	-	RP11-23J9.3	ENSG00000228957	Unknown	Unknown	Unknown	Not Imprinted	0.45093	-0.555177	-0.705158
chr9	100165991	100174190	-	RP11-23J9.8	ENSG00000286375	Unknown	Unknown	Unknown	Not Imprinted	0.0275637	0.998832	0.411541
chr9	100174378	100258407	+	TDRD7	ENSG00000196116	Unknown	Unknown	Unknown	Not Imprinted	0.0275637	0.998832	0.411541
chr9	100263462	100364025	+	TMOD1	ENSG00000136842	Unknown	Unknown	Unknown	Not Imprinted	0.0275637	0.998832	0.411541
chr9	100274988	100280118	-	RP11-244N9.6	ENSG00000228174	Unknown	Unknown	Unknown	Not Imprinted	0.0275637	0.998832	0.411541
chr9	100362362	100395650	-	TSTD2	ENSG00000136925	biallelic	Unknown	Unknown	Not Imprinted	0.0275637	3.64944	0.411541
chr9	100395950	100436030	+	NCBP1	ENSG00000136937	Unknown	Unknown	Unknown	Not Imprinted	0.0275637	3.64944	1.12171
chr9	100396797	100398333	-	RP11-244N9.4	ENSG00000231521	Unknown	Unknown	Unknown	Not Imprinted	0.0275637	3.64944	0.411541
chr9	100437191	100459622	-	XPA	ENSG00000136936	Unknown	Unknown	Unknown	Not Imprinted	1.66708	3.64944	1.12171
chr9	100461204	100463016	+	KRT18P13	ENSG00000214417	Unknown	Unknown	Unknown	Not Imprinted	1.66708	3.64944	1.12171
chr9	100461907	100615362	-	PTCSC2	ENSG00000236130	Unknown	Unknown	Unknown	Not Imprinted	1.66708	3.64944	1.12171
chr9	100462516	100462607	+	AL445531.1	ENSG00000266608	Unknown	Unknown	Unknown	Not Imprinted	1.66708	3.64944	1.12171
chr9	100505490	100507217	+	RP11-546O6.4	ENSG00000260677	Unknown	Unknown	Unknown	Not Imprinted	1.66708	3.64944	1.12171
chr9	100615508	100618999	+	FOXE1	ENSG00000178919	Unknown	Unknown	Unknown	Not Imprinted	1.66708	3.64944	1.12171
chr9	100666771	100684798	-	TRMO	ENSG00000136932	Unknown	Unknown	Unknown	Not Imprinted	2.04781	3.64944	1.12171
chr9	100683872	100684463	-	RP11-23B15.5	ENSG00000287070	Unknown	Unknown	Unknown	Not Imprinted	2.04781	3.64944	1.12171
chr9	100689073	100707138	-	HEMGN	ENSG00000136929	Unknown	Unknown	Unknown	Not Imprinted	2.04781	4.66349	1.12171
chr9	100745623	100778225	+	ANP32B	ENSG00000136938	Unknown	Unknown	Unknown	Not Imprinted	2.04781	4.66349	0.865015
chr9	100748833	100749938	-	RP11-535C21.3	ENSG00000236896	Unknown	Unknown	Unknown	Not Imprinted	2.04781	4.66349	0.865015
chr9	100794512	100794617	+	RNU6-918P	ENSG00000212521	Unknown	Unknown	Unknown	Not Imprinted	2.04781	4.66349	0.865015
chr9	100819014	100845359	+	NANS	ENSG00000095380	paternal	Unknown	Unknown	Not Imprinted	2.04781	5.77206	1.13525
chr9	100831557	100881504	-	TRIM14	ENSG00000106785	Unknown	Unknown	Unknown	Not Imprinted	2.04781	5.77206	1.13525
chr9	100883257	100954919	-	CORO2A	ENSG00000106789	Unknown	Unknown	Unknown	Not Imprinted	2.04781	5.77206	1.13525
chr9	100961293	101017931	-	TBC1D2	ENSG00000095383	Unknown	Unknown	Unknown	Not Imprinted	2.04781	5.77206	1.13525
chr9	100996991	100997849	+	RP11-270F18.2	ENSG00000224001	Unknown	Unknown	Unknown	Not Imprinted	2.04781	5.77206	1.13525
chr9	101050391	101471217	-	GABBR2	ENSG00000136928	Unknown	Unknown	Unknown	Not Imprinted	2.04781	8.0332	1.13525
chr9	101369115	101370415	+	SEPTIN7P7	ENSG00000229897	Unknown	Unknown	Unknown	Not Imprinted	1.66708	8.0332	1.13525
chr9	101493611	101559247	-	ANKS6	ENSG00000165138	Unknown	Unknown	Unknown	Not Imprinted	1.66708	8.0332	1.13525
chr9	101560748	101569846	-	RP11-105G5.2	ENSG00000285706	Unknown	Unknown	Unknown	Not Imprinted	1.66708	2.73037	1.11359
chr9	101569952	101612363	+	GALNT12	ENSG00000119514	Unknown	Unknown	Unknown	Not Imprinted	1.66708	2.73037	1.11359
chr9	101609454	101634697	-	RP11-92C4.3	ENSG00000267026	Unknown	Unknown	Unknown	Not Imprinted	0.0141607	2.73037	1.11359
chr9	101652872	101654219	+	NME2P3	ENSG00000229338	Unknown	Unknown	Unknown	Not Imprinted	0.0141607	2.73037	1.11359
chr9	101705461	101833074	+	COL15A1	ENSG00000204291	Unknown	Unknown	Unknown	Not Imprinted	0.0141607	2.73037	1.11359
chr9	101705619	101706057	-	RP11-92C4.6	ENSG00000270412	Unknown	Unknown	Unknown	Not Imprinted	0.0141607	2.73037	1.11359
chr9	101866320	101916474	+	TGFBR1	ENSG00000106799	Unknown	Unknown	Unknown	Not Imprinted	0.0141607	2.73037	1.11359
chr9	101908122	101908248	-	RNA5SP290	ENSG00000252942	Unknown	Unknown	Unknown	Not Imprinted	0.0141607	2.73037	1.11359
chr9	101945655	101947173	+	RP11-96L7.2	ENSG00000227269	Unknown	Unknown	Unknown	Not Imprinted	0.0141607	0.408924	-0.457384
chr9	101947868	101948148	-	RN7SL794P	ENSG00000240235	Unknown	Unknown	Unknown	Not Imprinted	0.0141607	0.408924	-0.457384
chr9	101978707	101984224	-	ALG2	ENSG00000119523	Unknown	Unknown	Unknown	Not Imprinted	0.0141607	0.408924	-0.457384
chr9	101984346	101992897	+	SEC61B	ENSG00000106803	Unknown	Unknown	Unknown	Not Imprinted	0.0141607	0.408924	-0.457384
chr9	102046304	102046655	+	RN7SKP225	ENSG00000222337	Unknown	Unknown	Unknown	Not Imprinted	0.0141607	0.408924	-0.457384
chr9	102067458	102068893	+	KRT8P11	ENSG00000255815	Unknown	Unknown	Unknown	Not Imprinted	0.0141607	0.408924	-0.457384
chr9	102117619	102139522	-	NAMA	ENSG00000271086	Unknown	Unknown	Unknown	Not Imprinted	0.0141607	0.408924	-0.457384
chr9	102121618	102134169	+	RP11-13B9.6	ENSG00000287955	Unknown	Unknown	Unknown	Not Imprinted	0.0141607	0.408924	-0.457384
chr9	102159269	102582203	-	RP11-554F20.1	ENSG00000237461	Unknown	Unknown	Unknown	Not Imprinted	0.0141607	0.408924	-0.00934314
chr9	102159306	102668887	-	STX17-AS1	ENSG00000255145	Unknown	Unknown	Unknown	Not Imprinted	0.0141607	0.408924	-0.00934314
chr9	102293789	102345583	+	RP11-547C13.1	ENSG00000234860	Unknown	Unknown	Unknown	Not Imprinted	0.0141607	0.408924	-0.457384
chr9	102584137	102629173	+	NR4A3	ENSG00000119508	Unknown	Unknown	Unknown	Not Imprinted	0.0141607	0.408924	-0.00934314
chr9	102668936	102736816	+	STX17	ENSG00000136874	biallelic	Unknown	Unknown	Not Imprinted	0.0141607	0.408924	-0.00934314
chr9	102677359	102692178	-	RP11-60I3.4	ENSG00000254571	Unknown	Unknown	Unknown	Not Imprinted	0.0141607	0.408924	-0.00934314
chr9	102741467	102861282	-	ERP44	ENSG00000023318	Unknown	monoallelic	Unknown	Not Imprinted	0.455077	0.408924	0.150671
chr9	102760583	102761351	-	UPF3AP3	ENSG00000234709	Unknown	monoallelic	Unknown	Not Imprinted	0.0141607	0.408924	-0.00934314
chr9	102861525	103064457	+	INVS	ENSG00000119509	Unknown	Unknown	Unknown	Not Imprinted	0.455077	0.408924	0.150671
chr9	102864841	102865119	+	RN7SL75P	ENSG00000239908	Unknown	Unknown	Unknown	Not Imprinted	0.455077	0.408924	0.150671
chr9	102879037	102879933	-	RPS2P35	ENSG00000238172	Unknown	Unknown	Unknown	Not Imprinted	0.455077	0.408924	0.150671
chr9	102882717	102883182	-	RP11-29B11.5	ENSG00000270995	Unknown	Unknown	Unknown	Not Imprinted	0.455077	0.408924	0.150671
chr9	102937460	102938336	+	NANOGP5	ENSG00000231697	Unknown	Unknown	Unknown	Not Imprinted	0.455077	0.408924	0.150671
chr9	103064359	103115224	-	TEX10	ENSG00000136891	Unknown	Unknown	Unknown	Not Imprinted	0.52282	0.408924	-0.351636
chr9	103157934	103158007	+	AL353805.1	ENSG00000263475	Unknown	Unknown	Unknown	Not Imprinted	0.52282	0.408924	-0.351636
chr9	103189425	103214016	+	MSANTD3	ENSG00000066697	biallelic	Unknown	monoallelic	Not Imprinted	0.52282	0.408924	-0.351636
chr9	103204553	103339918	+	MSANTD3-TMEFF1	ENSG00000251349	Unknown	Unknown	monoallelic	Not Imprinted	0.52282	0.408924	-0.351636
chr9	103235431	103339918	+	TMEFF1	ENSG00000241697	Unknown	Unknown	monoallelic	Not Imprinted	0.52282	0.408924	-0.351636
chr9	103340361	103350671	+	CAVIN4	ENSG00000170681	Unknown	Unknown	monoallelic	Not Imprinted	0.52282	0.408924	-0.351636
chr9	103343361	103343661	-	RN7SKP87	ENSG00000200966	Unknown	Unknown	Unknown	Not Imprinted	0.52282	0.408924	-0.351636
chr9	103493522	103494637	+	ACTG1P19	ENSG00000237999	Unknown	Unknown	Unknown	Not Imprinted	0.348441	-0.79683	0.841695
chr9	103674602	103675023	+	RP11-62L10.1	ENSG00000230161	Unknown	Unknown	Unknown	Not Imprinted	0.348441	-0.79683	0.841695
chr9	103737950	103738964	+	GAPDHP26	ENSG00000229541	Unknown	Unknown	Unknown	Not Imprinted	0.348441	-0.79683	0.841695
chr9	103791009	104087417	+	PLPPR1	ENSG00000148123	Unknown	Unknown	Unknown	Not Imprinted	0.348441	-0.79683	0.841695
chr9	103887718	103888203	-	RP11-70K10.2	ENSG00000238143	Unknown	Unknown	Unknown	Not Imprinted	0.348441	-0.79683	0.841695
chr9	104096366	104101629	-	ACNATP	ENSG00000227411	Unknown	Unknown	Unknown	Not Imprinted	0.168626	-0.79683	0.841695
chr9	104116464	104147682	-	BAAT	ENSG00000136881	Unknown	Unknown	Unknown	Not Imprinted	0.168626	-0.79683	0.841695
chr9	104118748	104119126	-	TRMT112P4	ENSG00000236763	Unknown	Unknown	Unknown	Not Imprinted	0.168626	-0.79683	0.841695
chr9	104121214	104123524	+	RP11-35N6.6	ENSG00000230328	Unknown	Unknown	Unknown	Not Imprinted	0.168626	-0.79683	0.841695
chr9	104137626	104138885	-	FYTTD1P1	ENSG00000234502	Unknown	Unknown	Unknown	Not Imprinted	0.168626	-0.79683	0.841695
chr9	104149915	104160900	-	MRPL50	ENSG00000136897	Unknown	Unknown	Unknown	Not Imprinted	0.168626	-0.0572743	0.841695
chr9	104161133	104172942	+	ZNF189	ENSG00000136870	Unknown	monoallelic	monoallelic	Not Imprinted	0.168626	-0.0572743	0.841695
chr9	104182842	104211946	-	ALDOB	ENSG00000136872	Unknown	Unknown	Unknown	Not Imprinted	0.168626	-0.0572743	0.0186465
chr9	104212083	104212215	+	RP11-490D19.11	ENSG00000270982	Unknown	Unknown	Unknown	Not Imprinted	0.168626	-0.0572743	0.0186465
chr9	104230631	104244481	+	TMEM246-AS1	ENSG00000225376	Unknown	Unknown	Unknown	Not Imprinted	0.168626	-0.0572743	0.0186465
chr9	104235452	104295819	-	PGAP4	ENSG00000165152	Unknown	Unknown	Unknown	Not Imprinted	0.168626	-0.0572743	0.0186465
chr9	104263925	104264167	-	RP11-490D19.8	ENSG00000233055	Unknown	Unknown	Unknown	Not Imprinted	0.168626	-0.0572743	0.0186465
chr9	104296135	104325626	+	RNF20	ENSG00000155827	Unknown	Unknown	Unknown	Not Imprinted	0.168626	-0.0572743	0.0186465
chr9	104311968	104312053	-	AL591377.1	ENSG00000265068	Unknown	Unknown	Unknown	Not Imprinted	0.168626	-0.0572743	0.0186465
chr9	104331634	104500929	-	GRIN3A	ENSG00000198785	Unknown	Unknown	Unknown	Not Imprinted	-0.298582	-0.0572743	0.0186465
chr9	104353886	104357303	-	PPP3R2	ENSG00000188386	Unknown	Unknown	Unknown	Not Imprinted	-0.298582	-0.924323	-0.31347
chr9	104555736	104556038	-	MTND3P4	ENSG00000230302	Unknown	Unknown	Unknown	Not Imprinted	-0.298582	-0.924323	-0.31347
chr9	104817534	104818023	-	ARL2BPP7	ENSG00000230418	Unknown	Unknown	Unknown	Not Imprinted	-0.298582	-0.924323	-0.31347
chr9	105018886	105018992	+	RNU6-329P	ENSG00000238882	Unknown	Unknown	Unknown	Not Imprinted	-0.298582	-0.924323	-0.31347
chr9	105057659	105057746	+	AL391867.1	ENSG00000222117	Unknown	Unknown	Unknown	Not Imprinted	-0.298582	-0.924323	-0.31347
chr9	105206868	105207101	-	RP11-342F21.2	ENSG00000286243	Unknown	Unknown	Unknown	Not Imprinted	-0.298582	-0.924323	-0.31347
chr9	105277486	105280590	+	RP11-342F21.1	ENSG00000235901	Unknown	Unknown	Unknown	Not Imprinted	-0.298582	-0.924323	-0.31347
chr9	105281918	105419796	+	LINC00587	ENSG00000204250	Unknown	Unknown	Unknown	Not Imprinted	-0.298582	-0.924323	-0.31347
chr9	105373444	105374437	-	ZYG11AP1	ENSG00000232242	Unknown	Unknown	Unknown	Not Imprinted	-0.298582	-0.924323	-0.31347
chr9	105684856	105685526	+	RP11-338N12.1	ENSG00000234269	Unknown	Unknown	Unknown	Not Imprinted	-0.298582	-0.924323	-0.31347
chr9	105757593	105780770	+	CYLC2	ENSG00000155833	Unknown	Unknown	Unknown	Not Imprinted	-0.298582	-0.924323	-0.31347
chr9	105827698	105827880	+	RP11-341A22.1	ENSG00000229830	Unknown	Unknown	Unknown	Not Imprinted	-0.298582	-0.924323	-0.31347
chr9	105902805	106087316	-	LINC01492	ENSG00000225564	Unknown	Unknown	Unknown	Not Imprinted	-0.298582	-0.924323	-0.31347
chr9	106124234	106192174	-	RP11-436F21.1	ENSG00000226566	Unknown	Unknown	Unknown	Not Imprinted	-0.298582	-0.924323	-0.31347
chr9	106451755	106451859	-	RNA5SP291	ENSG00000253031	Unknown	Unknown	Unknown	Not Imprinted	-0.298582	-0.924323	-0.31347
chr9	106762036	106762750	+	RP11-373O10.1	ENSG00000285483	Unknown	Unknown	Unknown	Not Imprinted	-0.298582	-0.924323	-0.31347
chr9	106842305	106855354	-	SMC2-DT	ENSG00000270332	Unknown	Unknown	Unknown	Not Imprinted	-0.298582	-0.924323	-0.31347
chr9	106856541	106903700	+	SMC2	ENSG00000136824	Unknown	Unknown	monoallelic	Not Imprinted	-0.298582	-0.924323	-0.31347
chr9	107032509	107049236	+	TOPORSLP	ENSG00000242111	Unknown	Unknown	Unknown	Not Imprinted	-0.298582	-0.924323	0.251078
chr9	107090601	107091677	-	RP11-217O12.1	ENSG00000203396	Unknown	Unknown	Unknown	Not Imprinted	-0.298582	-0.924323	0.251078
chr9	107266544	107267503	+	OR13F1	ENSG00000186881	Unknown	Unknown	Unknown	Not Imprinted	-0.298582	-0.924323	-0.31347
chr9	107282128	107299475	+	RP11-317C20.9	ENSG00000283001	Unknown	Unknown	Unknown	Not Imprinted	-0.298582	-0.924323	-0.31347
chr9	107288534	107289490	-	OR13C4	ENSG00000148136	Unknown	Unknown	Unknown	Not Imprinted	-0.298582	-0.924323	-0.31347
chr9	107298030	107299137	-	OR13C3	ENSG00000204246	Unknown	Unknown	Unknown	Not Imprinted	-0.298582	-0.924323	-0.31347
chr9	107331449	107332411	+	OR13C8	ENSG00000186943	Unknown	Unknown	Unknown	Not Imprinted	-0.298582	-0.924323	-0.31347
chr9	107352325	107353231	+	OR13D2P	ENSG00000237443	Unknown	Unknown	Unknown	Not Imprinted	-0.298582	-0.924323	-0.31347
chr9	107360738	107361694	-	OR13C5	ENSG00000277556	Unknown	Unknown	Unknown	Not Imprinted	-0.298582	-0.924323	-0.31347
chr9	107366952	107367908	-	OR13C2	ENSG00000276119	Unknown	Unknown	Unknown	Not Imprinted	-0.298582	-0.924323	-0.31347
chr9	107379529	107380485	-	OR13C9	ENSG00000136839	Unknown	Unknown	Unknown	Not Imprinted	-0.298582	-0.924323	-0.31347
chr9	107392035	107393298	+	OR13I1P	ENSG00000273423	Unknown	Unknown	Unknown	Not Imprinted	-0.298582	-0.924323	-0.31347
chr9	107417644	107421336	-	OR13C1P	ENSG00000235248	Unknown	Unknown	Unknown	Not Imprinted	-0.298582	-0.924323	-0.31347
chr9	107456799	107457743	+	OR13D1	ENSG00000179055	Unknown	Unknown	Unknown	Not Imprinted	-0.298582	-0.924323	-0.31347
chr9	107484616	107485552	+	OR13D3P	ENSG00000188712	Unknown	Unknown	Unknown	Not Imprinted	-0.298582	-0.924323	-0.31347
chr9	107509964	107522401	+	NIPSNAP3A	ENSG00000136783	biallelic	Unknown	Unknown	Not Imprinted	0.734759	3.86792	-0.31347
chr9	107526410	107540045	+	NIPSNAP3B	ENSG00000165028	Unknown	Unknown	Unknown	Not Imprinted	0.734759	3.86792	-0.0133357
chr9	107543287	107690436	-	ABCA1	ENSG00000165029	Unknown	Unknown	Unknown	Not Imprinted	0.734759	3.86792	-0.0133357
chr9	107689834	107691173	+	RP11-217B7.2	ENSG00000226334	Unknown	Unknown	Unknown	Not Imprinted	0.734759	3.86792	-0.0133357
chr9	107732874	107754099	-	CT70	ENSG00000230013	Unknown	Unknown	Unknown	Not Imprinted	0.734759	3.86792	-0.0133357
chr9	107788213	108001502	-	RP11-122F10.1	ENSG00000286536	Unknown	Unknown	Unknown	Not Imprinted	0.734759	3.86792	-0.0133357
chr9	107859037	107859342	+	RN7SKP191	ENSG00000201583	Unknown	Unknown	Unknown	Not Imprinted	0.734759	3.86792	-0.0133357
chr9	108006903	108201452	+	SLC44A1	ENSG00000070214	Unknown	Unknown	monoallelic	Not Imprinted	0.734759	3.86792	0.133218
chr9	108210077	108314714	+	FSD1L	ENSG00000106701	biallelic	Unknown	Unknown	Not Imprinted	0.466354	3.22774	0.133218
chr9	108282409	108288640	+	RALGAPA1P1	ENSG00000229419	Unknown	Unknown	Unknown	Not Imprinted	0.466354	3.22774	0.133218
chr9	108316316	108320585	-	RP11-235C23.5	ENSG00000228317	Unknown	Unknown	Unknown	Not Imprinted	0.466354	3.22774	0.133218
chr9	108320403	108416101	+	FKTN	ENSG00000106692	Unknown	Unknown	Unknown	Not Imprinted	0.466354	3.22774	0.339614
chr9	108418650	108420270	+	RP11-235C23.6	ENSG00000279609	Unknown	Unknown	Unknown	Not Imprinted	0.466354	-0.584352	0.339614
chr9	108424738	108425405	+	TAL2	ENSG00000186051	Unknown	Unknown	Unknown	Not Imprinted	0.466354	-0.584352	0.339614
chr9	108456822	108538910	+	TMEM38B	ENSG00000095209	Unknown	Unknown	Unknown	Not Imprinted	0.466354	-0.584352	0.339614
chr9	108472571	108473062	-	RP11-18B3.3	ENSG00000228366	Unknown	Unknown	Unknown	Not Imprinted	0.466354	-0.584352	0.339614
chr9	108520445	108523036	+	DEPDC1P2	ENSG00000232486	Unknown	Unknown	Unknown	Not Imprinted	0.466354	-0.584352	0.339614
chr9	108611991	108613706	+	SLC25A6P5	ENSG00000228948	Unknown	Unknown	Unknown	Not Imprinted	-0.445811	0.890969	0.629493
chr9	108755591	109503156	+	LINC01505	ENSG00000234323	Unknown	Unknown	Unknown	Not Imprinted	-0.445811	0.890969	0.629493
chr9	108823635	108827106	-	RP11-6F6.1	ENSG00000225002	Unknown	Unknown	Unknown	Not Imprinted	-0.445811	0.890969	0.629493
chr9	109346423	109354233	-	RP11-540H22.2	ENSG00000229297	Unknown	Unknown	Unknown	Not Imprinted	-0.445811	0.890969	0.629493
chr9	109377359	109378264	-	RP11-308N19.3	ENSG00000237062	Unknown	Unknown	Unknown	Not Imprinted	-0.445811	0.890969	0.629493
chr9	109442258	109442610	+	RN7SKP77	ENSG00000200131	Unknown	Unknown	Unknown	Not Imprinted	-0.445811	0.890969	0.629493
chr9	109484631	109485211	+	RP11-308N19.5	ENSG00000228143	Unknown	Unknown	Unknown	Not Imprinted	-0.445811	0.890969	0.629493
chr9	109606030	109606147	-	RNA5SP292	ENSG00000212276	Unknown	Unknown	Unknown	Not Imprinted	-0.445811	0.890969	0.629493
chr9	109625447	109775915	+	ZNF462	ENSG00000148143	Unknown	Unknown	monoallelic	Not Imprinted	-0.445811	0.890969	0.629493
chr9	109737114	109865269	-	RP11-508N12.2	ENSG00000230782	Unknown	Unknown	Unknown	Not Imprinted	-0.445811	0.890969	0.629493
chr9	109741057	109741835	-	RP11-508N12.3	ENSG00000231562	Unknown	Unknown	Unknown	Not Imprinted	-0.445811	0.890969	0.629493
chr9	109878065	109878235	+	RP11-196I18.2	ENSG00000223615	Unknown	Unknown	Unknown	Not Imprinted	-0.445811	0.890969	0.629493
chr9	109879110	109879838	+	RP11-196I18.3	ENSG00000225531	Unknown	Unknown	Unknown	Not Imprinted	-0.445811	0.890969	0.629493
chr9	109879740	109883986	-	RP11-196I18.4	ENSG00000226047	Unknown	Unknown	Unknown	Not Imprinted	-0.445811	0.890969	0.629493
chr9	109931850	109933429	-	RP11-417L14.1	ENSG00000226535	Unknown	Unknown	Unknown	Not Imprinted	0.576109	2.36561	0.629493
chr9	110045418	110094473	+	RAD23B	ENSG00000119318	Unknown	Unknown	monoallelic	Not Imprinted	0.576109	2.36561	0.629493
chr9	110182472	110228894	-	LINC01509	ENSG00000226825	Unknown	Unknown	Unknown	Not Imprinted	1.78163	2.83202	3.61124
chr9	110188686	110191023	+	RP11-363D24.3	ENSG00000287233	Unknown	Unknown	Unknown	Not Imprinted	1.78163	2.83202	3.61124
chr9	110195821	110195890	-	AL359552.1	ENSG00000263459	Unknown	Unknown	Unknown	Not Imprinted	1.78163	2.83202	3.61124
chr9	110220319	110220587	-	HMGN2P32	ENSG00000213558	Unknown	Unknown	Unknown	Not Imprinted	1.78163	2.83202	3.61124
chr9	110237317	110237420	-	RNU6-492P	ENSG00000199905	Unknown	Unknown	Unknown	Not Imprinted	1.78163	2.83202	3.61124
chr9	110247133	110252763	-	KLF4	ENSG00000136826	Unknown	Unknown	Unknown	Not Imprinted	1.78163	2.83202	3.61124
chr9	110296671	110297443	+	RP11-438P9.1	ENSG00000236005	Unknown	Unknown	Unknown	Not Imprinted	1.78163	2.83202	3.61124
chr9	110305432	110305897	-	PPIAP88	ENSG00000227350	Unknown	Unknown	Unknown	Not Imprinted	1.78163	2.83202	3.61124
chr9	110425421	110425527	-	RNU6-996P	ENSG00000202308	Unknown	Unknown	Unknown	Not Imprinted	1.78163	2.83202	3.61124
chr9	110560025	110560128	-	RNU6-1064P	ENSG00000222558	Unknown	Unknown	Unknown	Not Imprinted	1.78163	2.83202	3.61124
chr9	110573900	110574195	-	RN7SL659P	ENSG00000244104	Unknown	Unknown	Unknown	Not Imprinted	1.78163	2.83202	3.61124
chr9	110596790	110597110	-	RPL36AP6	ENSG00000231293	Unknown	Unknown	Unknown	Not Imprinted	1.78163	2.83202	3.61124
chr9	110616064	110616539	-	RP11-380I20.2	ENSG00000233727	Unknown	Unknown	Unknown	Not Imprinted	1.78163	2.83202	3.61124
chr9	110681147	110681259	-	RNA5SP293	ENSG00000222459	Unknown	Unknown	Unknown	Not Imprinted	1.78163	2.83202	3.61124
chr9	110725984	110726326	-	RPS15AP27	ENSG00000236783	Unknown	Unknown	Unknown	Not Imprinted	1.78163	2.83202	3.61124
chr9	110802494	110802873	+	RP11-240E2.2	ENSG00000213557	Unknown	Unknown	Unknown	Not Imprinted	1.78163	2.83202	3.61124
chr9	110859712	110860131	-	CHCHD4P2	ENSG00000237360	Unknown	Unknown	Unknown	Not Imprinted	1.78163	2.83202	3.61124
chr9	111014434	111017100	-	RP11-505C13.1	ENSG00000230030	Unknown	Unknown	Unknown	Not Imprinted	1.78163	2.83202	3.61124
chr9	111121132	111121209	-	AL137019.1	ENSG00000222512	Unknown	Unknown	Unknown	Not Imprinted	1.78163	2.83202	3.61124
chr9	111389113	111389430	+	RP11-220D10.1	ENSG00000169253	Unknown	Unknown	Unknown	Not Imprinted	1.78163	2.83202	3.61124
chr9	111463650	111465372	-	RP11-339N8.1	ENSG00000231678	Unknown	Unknown	Unknown	Not Imprinted	1.78163	2.83202	3.61124
chr9	111583977	111584284	+	RPL36AP35	ENSG00000231810	Unknown	Unknown	Unknown	Not Imprinted	1.78163	2.83202	0.522981
chr9	111598613	111598877	+	RP11-3J11.1	ENSG00000213556	Unknown	Unknown	Unknown	Not Imprinted	1.78163	2.83202	0.522981
chr9	111616868	111618266	-	ACTL7B	ENSG00000148156	Unknown	Unknown	Unknown	Not Imprinted	0.365047	2.83202	0.522981
chr9	111624546	111626036	+	ACTL7A	ENSG00000187003	Unknown	Unknown	Unknown	Not Imprinted	0.365047	2.83202	0.522981
chr9	111629178	111696608	-	ELP1	ENSG00000070061	Unknown	Unknown	Unknown	Not Imprinted	0.365047	2.83202	0.522981
chr9	111696680	111713024	+	ABITRAM	ENSG00000119328	Unknown	Unknown	Unknown	Not Imprinted	0.365047	-0.457124	0.522981
chr9	111704849	111775802	-	CTNNAL1	ENSG00000119326	Unknown	Unknown	Unknown	Not Imprinted	0.365047	-0.457124	0.522981
chr9	111754689	111754849	-	RNA5-8SP3	ENSG00000201227	Unknown	Unknown	Unknown	Not Imprinted	0.365047	-0.457124	0.522981
chr9	111777415	111882227	-	TMEM245	ENSG00000106771	biallelic	Unknown	monoallelic	Not Imprinted	0.365047	-0.457124	0.522981
chr9	111808509	111808578	-	MIR32	ENSG00000207698	Unknown	Unknown	Unknown	Not Imprinted	0.365047	-0.457124	0.522981
chr9	111892573	111929529	-	FRRS1L	ENSG00000260230	Unknown	Unknown	Unknown	Not Imprinted	0.365047	-0.353362	0.522981
chr9	111934254	112083339	-	EPB41L4B	ENSG00000095203	Unknown	Unknown	Unknown	Not Imprinted	0.365047	-0.353362	0.522981
chr9	111958481	111958589	-	RNU6-984P	ENSG00000200106	Unknown	Unknown	Unknown	Not Imprinted	0.365047	-0.353362	0.522981
chr9	112028557	112028655	+	AL358815.1	ENSG00000265647	Unknown	Unknown	Unknown	Not Imprinted	0.365047	-0.353362	0.522981
chr9	112062466	112063452	+	MTND2P11	ENSG00000237124	Unknown	Unknown	Unknown	Not Imprinted	0.365047	-0.353362	0.522981
chr9	112137746	112260593	-	PTPN3	ENSG00000070159	Unknown	Unknown	Unknown	Not Imprinted	0.365047	-0.457124	0.522981
chr9	112260605	112934792	+	PALM2AKAP2	ENSG00000157654	biallelic	Unknown	Unknown	Not Imprinted	1.58055	3.19302	0.373196
chr9	112273755	112273825	-	MIR3927	ENSG00000263861	Unknown	Unknown	Unknown	Not Imprinted	0.365047	-0.457124	0.373196
chr9	112295110	112296612	-	YBX1P6	ENSG00000213539	Unknown	Unknown	Unknown	Not Imprinted	-1.02332	2.00543	0.373196
chr9	112522640	112534323	-	RP11-406O23.2	ENSG00000232939	Unknown	Unknown	Unknown	Not Imprinted	-1.02332	2.00543	0.280596
chr9	112787161	112787638	-	RP11-151F5.2	ENSG00000228053	Unknown	Unknown	Unknown	Not Imprinted	-0.58775	3.19302	0.276191
chr9	112952328	112970439	-	C9orf152	ENSG00000188959	Unknown	Unknown	Unknown	Not Imprinted	1.58055	0.786981	-0.378312
chr9	113006090	113018787	-	TXN	ENSG00000136810	Unknown	Unknown	Unknown	Not Imprinted	1.58055	0.786981	-0.378312
chr9	113065756	113100164	-	TXNDC8	ENSG00000204193	Unknown	Unknown	Unknown	Not Imprinted	1.58055	0.786981	-0.378312
chr9	113127528	113342160	-	SVEP1	ENSG00000165124	Unknown	Unknown	Unknown	Not Imprinted	1.58055	1.09276	-0.378312
chr9	113131872	113131978	-	RNU6-1039P	ENSG00000206658	Unknown	Unknown	Unknown	Not Imprinted	1.58055	0.786981	-0.378312
chr9	113301970	113302078	-	RNU6-124P	ENSG00000212254	Unknown	Unknown	Unknown	Not Imprinted	1.58055	1.09276	-0.378312
chr9	113361755	113367499	+	RP11-410K21.2	ENSG00000232896	Unknown	Unknown	Unknown	Not Imprinted	1.58055	1.09276	-0.378312
chr9	113431059	113568838	+	MUSK	ENSG00000030304	Unknown	Unknown	Unknown	Not Imprinted	2.66523	1.50724	-0.378312
chr9	113489736	113489959	-	RP13-461N9.2	ENSG00000223918	Unknown	Unknown	Unknown	Not Imprinted	2.66523	1.50724	-0.378312
chr9	113635543	113800750	-	LPAR1	ENSG00000198121	Unknown	Unknown	monoallelic	Not Imprinted	2.66523	1.89672	-0.378312
chr9	113665617	113665725	+	RNU6-432P	ENSG00000206923	Unknown	Unknown	Unknown	Not Imprinted	2.66523	1.50724	-0.378312
chr9	113859605	113859693	-	RNY4P18	ENSG00000212409	Unknown	Unknown	Unknown	Not Imprinted	2.66523	1.89672	-0.378312
chr9	113901526	114047116	-	RP11-202G18.1	ENSG00000227531	Unknown	Unknown	Unknown	Not Imprinted	2.66523	1.89672	-0.378312
chr9	114089509	114092504	-	OR2K2	ENSG00000171133	Unknown	Unknown	Unknown	Not Imprinted	2.66523	1.89672	-0.378312
chr9	114122965	114247025	-	ECPAS	ENSG00000136813	Unknown	Unknown	Unknown	Not Imprinted	1.51115	0.786981	-0.592514
chr9	114173924	114174022	-	RNA5SP294	ENSG00000223238	Unknown	Unknown	Unknown	Not Imprinted	1.51115	0.786981	-0.592514
chr9	114287439	114340124	+	ZNF483	ENSG00000173258	Unknown	Unknown	Unknown	Not Imprinted	1.51115	0.786981	-0.592514
chr9	114312002	114362173	-	PTGR1	ENSG00000106853	Unknown	Unknown	Unknown	Not Imprinted	1.51115	0.786981	0.366739
chr9	114336472	114337707	+	RP11-16L21.7	ENSG00000224644	Unknown	Unknown	Unknown	Not Imprinted	1.51115	0.786981	-0.592514
chr9	114365111	114393569	-	LRRC37A5P	ENSG00000204173	Unknown	Unknown	Unknown	Not Imprinted	1.51115	0.786981	0.366739
chr9	114393614	114416631	+	DNAJC25	ENSG00000059769	biallelic	Unknown	Unknown	Not Imprinted	1.51115	0.786981	0.366739
chr9	114393666	114432509	+	DNAJC25-GNG10	ENSG00000244115	Unknown	Unknown	Unknown	Not Imprinted	1.51115	0.786981	0.366739
chr9	114423885	114432506	+	GNG10	ENSG00000242616	biallelic	Unknown	Unknown	Not Imprinted	1.51115	0.786981	0.366739
chr9	114448451	114557288	-	SHOC1	ENSG00000165181	Unknown	Unknown	Unknown	Not Imprinted	1.83434	2.34792	0.366739
chr9	114565260	114565715	+	RP11-430K21.2	ENSG00000224067	Unknown	Unknown	Unknown	Not Imprinted	1.83434	2.34792	0.246343
chr9	114602108	114602214	+	RNU6-1013P	ENSG00000206907	Unknown	Unknown	Unknown	Not Imprinted	1.83434	2.34792	0.246343
chr9	114659094	114697649	+	UGCG	ENSG00000148154	biallelic	Unknown	Unknown	Not Imprinted	1.83434	2.34792	0.246343
chr9	114694380	114694449	+	MIR4668	ENSG00000266315	Unknown	Unknown	Unknown	Not Imprinted	1.83434	2.34792	0.246343
chr9	114758915	114759019	-	RNU6-710P	ENSG00000222356	Unknown	Unknown	Unknown	Not Imprinted	1.83434	2.34792	0.246343
chr9	114790850	114801423	-	RP11-4O1.2	ENSG00000259953	Unknown	Unknown	Unknown	Not Imprinted	1.83434	2.34792	0.246343
chr9	114803063	114937577	-	SUSD1	ENSG00000106868	biallelic	Unknown	Unknown	Not Imprinted	1.83434	2.34792	0.920237
chr9	114900077	114900180	+	RNU6-855P	ENSG00000222327	Unknown	Unknown	Unknown	Not Imprinted	1.83434	1.84966	0.920237
chr9	114935802	114936251	-	RP11-165N19.2	ENSG00000225513	Unknown	Unknown	Unknown	Not Imprinted	1.83434	1.84966	0.920237
chr9	114979996	115095944	-	PTBP3	ENSG00000119314	Unknown	Unknown	monoallelic	Not Imprinted	1.83434	1.84966	0.920237
chr9	115004832	115005119	-	RN7SL57P	ENSG00000242256	Unknown	Unknown	Unknown	Not Imprinted	1.83434	1.84966	0.920237
chr9	115014538	115014658	+	RNA5SP295	ENSG00000199525	Unknown	Unknown	Unknown	Not Imprinted	1.83434	1.84966	0.920237
chr9	115034876	115035111	-	RN7SL430P	ENSG00000243911	Unknown	Unknown	Unknown	Not Imprinted	1.83434	1.84966	0.920237
chr9	115043258	115043615	-	HSPE1P28	ENSG00000230081	Unknown	Unknown	Unknown	Not Imprinted	1.83434	1.84966	0.920237
chr9	115124994	115125396	+	RPL32P22	ENSG00000213529	Unknown	Unknown	Unknown	Not Imprinted	1.83434	1.84966	0.920237
chr9	115142360	115234685	+	HSDL2	ENSG00000119471	Unknown	Unknown	Unknown	Not Imprinted	1.83434	1.84966	0.644326
chr9	115161792	115249484	-	C9orf147	ENSG00000230185	Unknown	Unknown	Unknown	Not Imprinted	1.83434	1.84966	0.644326
chr9	115249107	115431677	+	KIAA1958	ENSG00000165185	Unknown	Unknown	monoallelic	Not Imprinted	1.83434	1.84966	0.644326
chr9	115344059	115344870	-	RP11-576C12.1	ENSG00000250068	Unknown	Unknown	Unknown	Not Imprinted	1.83434	1.84966	0.644326
chr9	115446206	115480429	-	INIP	ENSG00000148153	Unknown	Unknown	Unknown	Not Imprinted	1.83434	1.84966	0.644326
chr9	115511182	115512845	-	RP11-276E15.4	ENSG00000226609	Unknown	Unknown	Unknown	Not Imprinted	1.83434	1.64311	0.450116
chr9	115513040	115643951	+	SNX30	ENSG00000148158	biallelic	Unknown	Unknown	Not Imprinted	1.83434	1.64311	0.450116
chr9	115641200	115653156	-	SLC46A2	ENSG00000119457	Unknown	Unknown	Unknown	Not Imprinted	1.83434	1.18812	0.450116
chr9	115647438	115648047	+	RP11-408O19.5	ENSG00000271631	Unknown	Unknown	Unknown	Not Imprinted	1.83434	1.18812	0.450116
chr9	115720002	115774507	-	ZNF883	ENSG00000228623	Unknown	Unknown	monoallelic	Not Imprinted	-0.652375	1.18812	0.489231
chr9	115721414	115724541	-	MUPP	ENSG00000237906	Unknown	Unknown	Unknown	Not Imprinted	-0.652375	1.18812	0.489231
chr9	115800657	115819039	-	ZFP37	ENSG00000136866	Unknown	Unknown	monoallelic	Not Imprinted	-0.652375	1.18812	0.489231
chr9	115822366	115822787	-	RP11-349F12.4	ENSG00000285115	Unknown	Unknown	Unknown	Not Imprinted	-0.652375	1.18812	0.489231
chr9	115827815	115828236	-	RP11-9H12.6	ENSG00000284763	Unknown	Unknown	Unknown	Not Imprinted	-0.652375	1.18812	0.489231
chr9	115833263	115833684	-	RP11-349F12.3	ENSG00000284962	Unknown	Unknown	Unknown	Not Imprinted	-0.652375	1.18812	0.489231
chr9	115838709	115839130	-	RP11-9H12.7	ENSG00000285076	Unknown	Unknown	Unknown	Not Imprinted	-0.652375	1.18812	0.489231
chr9	115844151	115844572	-	RP11-9H12.8	ENSG00000284867	Unknown	Unknown	Unknown	Not Imprinted	-0.652375	1.18812	0.489231
chr9	115849597	115850018	-	RP11-9H12.9	ENSG00000285370	Unknown	Unknown	Unknown	Not Imprinted	-0.652375	1.18812	0.489231
chr9	115864397	115873823	-	FAM225B	ENSG00000225684	Unknown	Unknown	Unknown	Not Imprinted	-0.652375	1.18812	0.489231
chr9	115875322	115882208	+	FAM225A	ENSG00000231528	Unknown	Unknown	Unknown	Not Imprinted	-0.652375	1.18812	0.489231
chr9	115913256	115926420	+	SLC31A2	ENSG00000136867	biallelic	Unknown	Unknown	Not Imprinted	3.97011	0.943779	-0.164576
chr9	115923286	115983598	-	FKBP15	ENSG00000119321	maternal	Unknown	Unknown	Not Imprinted	3.97011	0.943779	-0.164576
chr9	115983824	116026772	+	SLC31A1	ENSG00000136868	biallelic	Unknown	Unknown	Not Imprinted	3.97011	0.943779	-0.164576
chr9	116018115	116037852	-	CDC26	ENSG00000176386	Unknown	Unknown	Unknown	Not Imprinted	3.97011	0.943779	-0.164576
chr9	116037922	116056289	+	PRPF4	ENSG00000136875	Unknown	Unknown	Unknown	Not Imprinted	3.97011	0.888506	0.891444
chr9	116059373	116065656	-	RNF183	ENSG00000165188	Unknown	Unknown	Unknown	Not Imprinted	3.97011	0.888506	0.891444
chr9	116075502	116102578	-	WDR31	ENSG00000148225	Unknown	Unknown	Unknown	Not Imprinted	3.97011	0.888506	0.891444
chr9	116111821	116133513	+	BSPRY	ENSG00000119411	Unknown	Unknown	Unknown	Not Imprinted	3.97011	0.888506	0.891444
chr9	116135699	116139266	-	HDHD3	ENSG00000119431	Unknown	Unknown	Unknown	Not Imprinted	3.97011	0.888506	0.891444
chr9	116148592	116163570	-	ALAD	ENSG00000148218	Unknown	Unknown	Unknown	Not Imprinted	3.97011	0.888506	0.891444
chr9	116169515	116172955	-	POLE3	ENSG00000148229	Unknown	Unknown	Unknown	Not Imprinted	5.54004	0.888506	0.891444
chr9	116172334	116191970	+	C9orf43	ENSG00000157653	Unknown	Unknown	Unknown	Not Imprinted	5.54004	0.888506	0.891444
chr9	116207011	116360023	+	RGS3	ENSG00000138835	biallelic	Unknown	Unknown	Not Imprinted	5.54004	0.888506	0.891444
chr9	116332470	116352299	-	RP11-168K11.2	ENSG00000237073	Unknown	Unknown	Unknown	Not Imprinted	5.54004	0.888506	0.891444
chr9	116376869	116379655	-	RP11-168K11.5	ENSG00000282897	Unknown	Unknown	Unknown	Not Imprinted	5.54004	0.888506	0.891444
chr9	116381508	116384914	+	RP11-168K11.3	ENSG00000233817	Unknown	Unknown	Unknown	Not Imprinted	5.54004	0.888506	0.891444
chr9	116413236	116445135	+	RP11-18B16.2	ENSG00000227482	Unknown	Unknown	Unknown	Not Imprinted	5.54004	0.888506	1.7644
chr9	116521274	116521699	-	RP11-18B16.1	ENSG00000214669	Unknown	Unknown	Unknown	Not Imprinted	0.734081	1.79657	1.7644
chr9	116554638	116554719	-	AL157702.1	ENSG00000211556	Unknown	Unknown	Unknown	Not Imprinted	0.734081	1.79657	1.7644
chr9	116612967	116613912	-	RP11-534I8.1	ENSG00000232905	Unknown	Unknown	Unknown	Not Imprinted	0.734081	1.79657	1.7644
chr9	116638562	116818871	+	ZNF618	ENSG00000157657	Unknown	Unknown	Unknown	Not Imprinted	0.734081	1.79657	1.7644
chr9	116822407	116840608	-	AMBP	ENSG00000106927	Unknown	Unknown	Unknown	Not Imprinted	2.23613	1.79657	1.7644
chr9	116848406	116861572	-	KIF12	ENSG00000136883	Unknown	Unknown	Unknown	Not Imprinted	2.23613	2.19201	2.69492
chr9	116917817	117074791	+	COL27A1	ENSG00000196739	Unknown	Unknown	Unknown	Not Imprinted	2.23613	2.19201	2.69492
chr9	116971714	116971809	+	MIR455	ENSG00000207726	Unknown	Unknown	Unknown	Not Imprinted	2.23613	2.19201	2.69492
chr9	117085378	117088759	+	ORM1	ENSG00000229314	Unknown	Unknown	Unknown	Not Imprinted	2.23613	2.19201	2.69492
chr9	117092149	117095531	+	ORM2	ENSG00000228278	Unknown	Unknown	Unknown	Not Imprinted	-1.21674	6.09114	0.661573
chr9	117096436	117156685	-	AKNA	ENSG00000106948	Unknown	Unknown	Unknown	Not Imprinted	-1.21674	6.09114	0.661573
chr9	117159004	117160783	-	RP11-9M16.2	ENSG00000235119	Unknown	Unknown	Unknown	Not Imprinted	-1.21674	6.09114	0.661573
chr9	117164360	117267753	-	WHRN	ENSG00000095397	Unknown	Unknown	Unknown	Not Imprinted	-1.21674	6.09114	0.661573
chr9	117253844	117254021	+	RP11-9M16.3	ENSG00000271214	Unknown	Unknown	Unknown	Not Imprinted	-1.21674	6.09114	0.661573
chr9	117335181	117335651	+	RP11-402G3.6	ENSG00000235797	Unknown	Unknown	Unknown	Not Imprinted	-1.21674	6.09114	0.661573
chr9	117349986	117361195	+	ATP6V1G1	ENSG00000136888	Unknown	Unknown	Unknown	Not Imprinted	-1.21674	6.09114	0.661573
chr9	117373486	117408702	+	TMEM268	ENSG00000157693	Unknown	Unknown	Unknown	Not Imprinted	-1.21674	6.09114	0.661573
chr9	117378827	117378895	+	AL160275.1	ENSG00000272241	Unknown	Unknown	Unknown	Not Imprinted	-1.21674	6.09114	0.661573
chr9	117418584	117424654	-	TEX53	ENSG00000230054	Unknown	Unknown	Unknown	Not Imprinted	-1.21674	4.71059	0.661573
chr9	117428714	117444472	-	TEX48	ENSG00000230601	Unknown	Unknown	Unknown	Not Imprinted	2.01172	4.71059	0.710032
chr9	117458202	117458595	-	RP11-402G3.4	ENSG00000230284	Unknown	Unknown	Unknown	Not Imprinted	2.01172	4.71059	0.710032
chr9	117537017	117537400	-	RP11-428F18.2	ENSG00000274919	Unknown	Unknown	Unknown	Not Imprinted	2.01172	4.71059	0.710032
chr9	117546932	117568319	-	TNFSF15	ENSG00000181634	Unknown	Unknown	Unknown	Not Imprinted	2.01172	4.71059	0.710032
chr9	117554474	117554546	+	AL390240.1	ENSG00000221734	Unknown	Unknown	Unknown	Not Imprinted	2.01172	4.71059	0.710032
chr9	117607874	117610865	+	RP11-78H18.2	ENSG00000229817	Unknown	Unknown	Unknown	Not Imprinted	2.01172	4.71059	0.710032
chr9	117613248	118164923	+	DELEC1	ENSG00000173077	Unknown	Unknown	Unknown	Not Imprinted	2.63158	4.71059	0.710032
chr9	117655623	117692875	-	TNFSF8	ENSG00000106952	Unknown	Unknown	Unknown	Not Imprinted	2.01172	4.71059	0.710032
chr9	117781854	117880536	-	TNC	ENSG00000041982	Unknown	Unknown	Unknown	Not Imprinted	2.63158	4.71059	0.710032
chr9	117881818	117900688	-	RP11-523L1.2	ENSG00000236461	Unknown	Unknown	Unknown	Not Imprinted	2.63158	3.27466	0.572678
chr9	118014817	118016530	-	RP11-445L6.3	ENSG00000234692	Unknown	Unknown	Unknown	Not Imprinted	2.63158	3.27466	0.572678
chr9	118087211	118506609	-	RP11-284G10.1	ENSG00000228714	Unknown	Unknown	Unknown	Not Imprinted	2.63158	3.27466	1.60667
chr9	118650448	118687486	-	LINC00474	ENSG00000204148	Unknown	Unknown	Unknown	Not Imprinted	-0.512429	2.32632	1.60667
chr9	118774640	118775244	+	RP11-787B4.2	ENSG00000228707	Unknown	Unknown	Unknown	Not Imprinted	-0.512429	2.32632	1.60667
chr9	118916070	119164600	+	PAPPA	ENSG00000182752	Unknown	Unknown	Unknown	Not Imprinted	-0.512429	2.32632	1.60667
chr9	118961269	118961358	-	AL353141.1	ENSG00000221772	Unknown	Unknown	Unknown	Not Imprinted	-0.512429	2.32632	1.60667
chr9	119048108	119051048	-	PAPPA-AS2	ENSG00000226604	Unknown	Unknown	Unknown	Not Imprinted	-0.512429	2.32632	1.60667
chr9	119050897	119080968	-	RP11-45A16.4	ENSG00000244757	Unknown	Unknown	Unknown	Not Imprinted	-0.512429	2.32632	1.60667
chr9	119155868	119155955	-	AL137024.1	ENSG00000216182	Unknown	Unknown	Unknown	Not Imprinted	-0.512429	2.32632	1.60667
chr9	119160436	119162885	-	PAPPA-AS1	ENSG00000256040	Unknown	Unknown	Unknown	Not Imprinted	-0.512429	2.32632	1.60667
chr9	119185391	120177348	-	ASTN2	ENSG00000148219	Unknown	Unknown	Unknown	Not Imprinted	-0.512429	2.32632	2.17001
chr9	119266562	119324572	+	ASTN2-AS1	ENSG00000229105	Unknown	Unknown	Unknown	Not Imprinted	-0.512429	2.32632	1.60667
chr9	119329915	119348607	+	RP11-67K19.3	ENSG00000230894	Unknown	Unknown	Unknown	Not Imprinted	-0.512429	2.32632	1.60667
chr9	119449584	119463579	+	TRIM32	ENSG00000119401	Unknown	Unknown	Unknown	Not Imprinted	-0.512429	2.32632	2.0288
chr9	123151147	123342448	-	CDK5RAP2	ENSG00000136861	Unknown	Unknown	monoallelic	Not Imprinted	1.79474	-0.167633	-0.723214
chr9	123363089	123476748	-	MEGF9	ENSG00000106780	Unknown	Unknown	Unknown	Not Imprinted	1.79474	-0.167633	1.00444
chr9	123482951	123484250	+	AHCYP2	ENSG00000238181	Unknown	Unknown	Unknown	Not Imprinted	1.79474	-0.167633	1.00444
chr9	123514256	123555694	-	FBXW2	ENSG00000119402	biallelic	monoallelic	monoallelic	Not Imprinted	1.79474	-0.143405	2.2253
chr9	123554681	123562196	+	B3GALT9	ENSG00000214654	Unknown	Unknown	Unknown	Not Imprinted	1.79474	-0.143405	2.2253
chr9	123574753	123575123	-	RP11-27I1.6	ENSG00000270917	Unknown	Unknown	Unknown	Not Imprinted	1.79474	-0.143405	2.2253
chr9	123577774	123605229	-	PSMD5	ENSG00000095261	paternal	Unknown	Unknown	Not Imprinted	1.79474	-0.143405	2.2253
chr9	123587106	123616663	+	CUTALP	ENSG00000226752	paternal	Unknown	Unknown	Not Imprinted	1.79474	-0.143405	2.2253
chr9	123617929	123657174	-	PHF19	ENSG00000119403	Unknown	Unknown	Unknown	Not Imprinted	1.79474	-0.143405	2.2253
chr9	123664671	123691451	-	TRAF1	ENSG00000056558	Unknown	Unknown	Unknown	Not Imprinted	1.79474	-0.143405	2.2253
chr9	123714613	123812553	-	C5	ENSG00000106804	Unknown	Unknown	Unknown	Not Imprinted	1.79474	-0.143405	2.2253
chr9	123837031	123939888	+	CNTRL	ENSG00000119397	biallelic	Unknown	Unknown	Not Imprinted	1.79474	-0.143405	1.32193
chr9	123940411	123985292	-	RAB14	ENSG00000119396	biallelic	Unknown	monoallelic	Not Imprinted	2.81027	1.06082	1.32193
chr9	123965437	123965712	+	RN7SL181P	ENSG00000243738	Unknown	Unknown	Unknown	Not Imprinted	1.79474	1.06082	0.413118
chr9	123970072	124095121	+	GSN	ENSG00000148180	Unknown	Unknown	Unknown	Not Imprinted	2.81027	1.06082	0.413118
chr9	124000395	124002367	-	RP11-477J21.2	ENSG00000214651	Unknown	Unknown	Unknown	Not Imprinted	2.81027	1.06082	0.413118
chr9	124042141	124045008	-	RP11-477J21.6	ENSG00000239593	Unknown	Unknown	Unknown	Not Imprinted	2.81027	1.06082	0.413118
chr9	124043046	124047808	-	GSN-AS1	ENSG00000235865	Unknown	Unknown	Unknown	Not Imprinted	2.81027	1.06082	0.413118
chr9	124101265	124132582	-	STOM	ENSG00000148175	Unknown	Unknown	Unknown	Not Imprinted	2.81027	1.06082	0.413118
chr9	124132171	124225648	+	RP11-162D16.2	ENSG00000227355	Unknown	Unknown	Unknown	Not Imprinted	2.81027	1.06082	0.413118
chr9	124207269	124262123	-	GGTA1	ENSG00000204136	Unknown	Unknown	Unknown	Not Imprinted	2.02226	0.220959	0.413118
chr9	124256797	124257097	+	RN7SL187P	ENSG00000240299	Unknown	Unknown	Unknown	Not Imprinted	2.02226	0.220959	0.413118
chr9	124282095	124282703	-	HMGB1P37	ENSG00000213467	Unknown	Unknown	Unknown	Not Imprinted	2.02226	0.220959	0.413118
chr9	124302155	124302241	+	AL357936.1	ENSG00000252940	Unknown	Unknown	Unknown	Not Imprinted	2.02226	2.13028	2.33885
chr9	124329336	124547809	+	DAB2IP	ENSG00000136848	Unknown	Unknown	Unknown	Not Imprinted	2.02226	2.13028	2.33885
chr9	124337170	124338493	-	RP11-524G24.2	ENSG00000229854	Unknown	Unknown	Unknown	Not Imprinted	2.02226	2.13028	2.33885
chr9	124577953	124581731	-	RP11-244O19.1	ENSG00000261534	Unknown	Unknown	Unknown	Not Imprinted	2.02226	2.13028	2.33885
chr9	124577953	124855885	-	TTLL11	ENSG00000175764	Unknown	Unknown	Unknown	Not Imprinted	2.02226	2.13028	2.33885
chr9	124646915	124725998	-	TTLL11-IT1	ENSG00000237548	Unknown	Unknown	Unknown	Not Imprinted	2.02226	2.13028	2.33885
chr9	124882361	124882446	-	MIR4478	ENSG00000266583	Unknown	Unknown	Unknown	Not Imprinted	0.827102	0.891098	0.865234
chr9	124906337	124922058	-	NDUFA8	ENSG00000119421	Unknown	Unknown	Unknown	Not Imprinted	0.827102	0.891098	0.865234
chr9	124922187	124962367	+	MORN5	ENSG00000185681	Unknown	Unknown	Unknown	Not Imprinted	0.827102	0.891098	0.865234
chr9	124964856	124991905	-	LHX6	ENSG00000106852	Unknown	Unknown	Unknown	Not Imprinted	0.827102	0.891098	0.865234
chr9	124999901	125027119	-	RBM18	ENSG00000119446	biallelic	Unknown	monoallelic	Not Imprinted	0.827102	0.891098	0.865234
chr9	125018212	125018309	+	AL162424.2	ENSG00000272317	Unknown	Unknown	Unknown	Not Imprinted	0.827102	0.891098	0.865234
chr9	125026882	125093616	+	MRRF	ENSG00000148187	Unknown	Unknown	monoallelic	Not Imprinted	0.827102	0.891098	0.865234
chr9	125061389	125061642	-	RN7SL227P	ENSG00000264227	Unknown	Unknown	Unknown	Not Imprinted	0.827102	0.891098	0.865234
chr9	125132809	125157982	+	PTGS1	ENSG00000095303	Unknown	Unknown	Unknown	Not Imprinted	0.827102	0.891098	0.606622
chr9	125134884	125135104	+	RP11-498E2.9	ENSG00000269970	Unknown	Unknown	Unknown	Not Imprinted	0.827102	0.891098	0.606622
chr9	125163249	125165185	-	RP11-542K23.10	ENSG00000233616	Unknown	Unknown	Unknown	Not Imprinted	0.827102	0.891098	0.606622
chr9	125165686	125401964	+	RP11-542K23.7	ENSG00000234156	Unknown	Unknown	Unknown	Not Imprinted	0.827102	0.891098	0.606622
chr9	125239237	125240205	-	OR1J1	ENSG00000136834	Unknown	Unknown	Unknown	Not Imprinted	0.827102	0.336849	0.606622
chr9	125273081	125274022	+	OR1J2	ENSG00000197233	Unknown	Unknown	Unknown	Not Imprinted	0.827102	0.336849	0.606622
chr9	125281420	125282361	+	OR1J4	ENSG00000239590	Unknown	Unknown	Unknown	Not Imprinted	0.827102	0.336849	0.606622
chr9	125288637	125289575	-	OR1N1	ENSG00000171505	Unknown	Unknown	Unknown	Not Imprinted	0.827102	0.336849	0.606622
chr9	125315391	125317452	+	OR1N2	ENSG00000171501	Unknown	Unknown	Unknown	Not Imprinted	0.827102	0.336849	0.606622
chr9	125329396	125345663	-	OR1L8	ENSG00000171496	Unknown	Unknown	Unknown	Not Imprinted	0.827102	0.336849	0.606622
chr9	125370143	125371079	+	OR1H1P	ENSG00000228914	Unknown	Unknown	Unknown	Not Imprinted	0.827102	0.336849	0.606622
chr9	125377017	125377961	+	OR1Q1	ENSG00000165202	Unknown	Unknown	Unknown	Not Imprinted	0.827102	0.336849	0.606622
chr9	125390858	125391852	-	OR1B1	ENSG00000280094	Unknown	Unknown	Unknown	Not Imprinted	0.827102	0.336849	0.606622
chr9	125423845	125424927	+	OR1L1	ENSG00000173679	Unknown	Unknown	Unknown	Not Imprinted	0.827102	0.336849	0.606622
chr9	125437409	125438383	+	OR1L3	ENSG00000171481	Unknown	Unknown	Unknown	Not Imprinted	0.827102	0.336849	0.606622
chr9	125448212	125450651	+	TLK1P1	ENSG00000226783	Unknown	Unknown	Unknown	Not Imprinted	0.827102	0.336849	0.606622
chr9	125486269	125487204	+	OR1L4	ENSG00000136939	Unknown	Unknown	Unknown	Not Imprinted	0.827102	0.336849	0.606622
chr9	125504582	125513062	+	OR1L6	ENSG00000171459	Unknown	Unknown	Unknown	Not Imprinted	0.827102	0.336849	0.606622
chr9	125524123	125524512	+	SKA2P1	ENSG00000232387	Unknown	Unknown	Unknown	Not Imprinted	0.827102	0.336849	0.606622
chr9	125551212	125552174	+	OR5C1	ENSG00000148215	Unknown	Unknown	Unknown	Not Imprinted	0.827102	0.336849	0.606622
chr9	125560668	125590867	-	PDCL	ENSG00000136940	Unknown	Unknown	Unknown	Not Imprinted	0.827102	0.336849	0.606622
chr9	125562402	125563352	+	OR1K1	ENSG00000165204	Unknown	Unknown	Unknown	Not Imprinted	0.827102	0.336849	0.606622
chr9	125599836	125601099	+	KRT18P67	ENSG00000233425	Unknown	Unknown	Unknown	Not Imprinted	-0.528504	0.0416602	-0.529458
chr9	125606835	125667638	-	RC3H2	ENSG00000056586	Unknown	Unknown	monoallelic	Not Imprinted	-0.528504	0.0416602	-0.529458
chr9	125642492	125642602	-	SNORD90	ENSG00000212447	Unknown	Unknown	Unknown	Not Imprinted	-0.528504	0.0416602	-0.529458
chr9	125670335	125675602	-	ZBTB6	ENSG00000186130	Unknown	Unknown	monoallelic	Not Imprinted	-0.528504	0.0416602	-0.529458
chr9	125677845	125693791	-	ZBTB26	ENSG00000171448	Unknown	Unknown	Unknown	Not Imprinted	-0.528504	0.0416602	-0.529458
chr9	125699902	125702612	+	RP11-355O1.11	ENSG00000261094	Unknown	Unknown	Unknown	Not Imprinted	-0.528504	0.0416602	-0.529458
chr9	125703012	125703539	-	RP11-355O1.12	ENSG00000286718	Unknown	Unknown	Unknown	Not Imprinted	-0.528504	0.0416602	-0.529458
chr9	125703112	125867145	+	RABGAP1	ENSG00000011454	Unknown	Unknown	monoallelic	Not Imprinted	0.00852674	1.95033	-0.0256298
chr9	125791652	125792032	-	RP11-355O1.7	ENSG00000213216	Unknown	Unknown	Unknown	Not Imprinted	0.00852674	0.0416602	-0.529458
chr9	125795946	125797944	+	GPR21	ENSG00000188394	Unknown	Unknown	Unknown	Not Imprinted	0.00852674	0.0416602	-0.529458
chr9	125824124	125825591	-	RP11-123N4.4	ENSG00000225078	Unknown	Unknown	Unknown	Not Imprinted	0.00852674	1.95033	-0.0256298
chr9	125871773	125877756	-	MIR600HG	ENSG00000236901	Unknown	Unknown	Unknown	Not Imprinted	0.00852674	1.95033	-0.0256298
chr9	125871779	126030865	-	STRBP	ENSG00000165209	Unknown	Unknown	monoallelic	Not Imprinted	0.00852674	1.95033	-0.0256298
chr9	126118449	126142603	+	CRB2	ENSG00000148204	Unknown	Unknown	Unknown	Not Imprinted	0.46008	1.95033	-0.0256298
chr9	126141933	126692431	-	DENND1A	ENSG00000119522	Unknown	Unknown	Unknown	Not Imprinted	0.46008	2.49631	2.03003
chr9	126164804	126164882	-	MIR601	ENSG00000207991	Unknown	Unknown	Unknown	Not Imprinted	0.46008	2.49631	2.03003
chr9	126254163	126255435	+	RP11-230L22.4	ENSG00000237336	Unknown	Unknown	Unknown	Not Imprinted	0.46008	2.49631	2.03003
chr9	126347663	126347736	-	AL161790.1	ENSG00000222722	Unknown	Unknown	Unknown	Not Imprinted	0.46008	2.49631	2.03003
chr9	126498716	126514220	+	RP11-417B4.2	ENSG00000230826	Unknown	Unknown	Unknown	Not Imprinted	0.46008	2.49631	2.03003
chr9	126521499	126522054	+	RP11-417B4.3	ENSG00000229115	Unknown	Unknown	Unknown	Not Imprinted	0.46008	2.49631	2.03003
chr9	126605315	126605965	+	PIGFP2	ENSG00000234881	Unknown	Unknown	Unknown	Not Imprinted	0.46008	2.49631	2.03003
chr9	126763949	126795580	+	LHX2	ENSG00000106689	Unknown	Unknown	Unknown	Not Imprinted	0.46008	2.49631	2.03003
chr9	126768556	126771675	-	RP11-85O21.2	ENSG00000236668	Unknown	Unknown	Unknown	Not Imprinted	0.46008	2.49631	2.03003
chr9	126772809	126773393	+	RP11-85O21.4	ENSG00000231227	Unknown	Unknown	Unknown	Not Imprinted	0.46008	2.49631	2.03003
chr9	126793903	126794803	-	RP11-85O21.5	ENSG00000234921	Unknown	Unknown	Unknown	Not Imprinted	0.46008	2.49631	2.03003
chr9	127019885	127115586	+	NEK6	ENSG00000119408	maternal	Unknown	Unknown	Not Imprinted	1.17349	3.19904	3.51386
chr9	127021529	127023435	-	RP11-121A14.2	ENSG00000235204	Unknown	Unknown	Unknown	Not Imprinted	1.17349	3.19904	3.51386
chr9	127025155	127028088	+	RP11-121A14.3	ENSG00000227200	Unknown	Unknown	Unknown	Not Imprinted	1.17349	3.19904	3.51386
chr9	127112735	127112810	-	AL137846.1	ENSG00000264237	Unknown	Unknown	Unknown	Not Imprinted	1.17349	3.19904	3.51386
chr9	127115744	127177723	-	PSMB7	ENSG00000136930	biallelic	Unknown	Unknown	Not Imprinted	1.17349	3.19904	3.51386
chr9	127213704	127240868	+	ADGRD2	ENSG00000180264	Unknown	Unknown	Unknown	Not Imprinted	-0.423999	0.332527	-0.484055
chr9	127243515	127269699	-	NR5A1	ENSG00000136931	Unknown	Unknown	Unknown	Not Imprinted	-0.423999	0.332527	-0.484055
chr9	127277217	127278335	-	RP11-10J18.3	ENSG00000231149	Unknown	Unknown	Unknown	Not Imprinted	-0.423999	0.332527	-0.484055
chr9	127279554	127533590	-	NR6A1	ENSG00000148200	Unknown	Unknown	Unknown	Not Imprinted	-0.423999	0.332527	-0.484055
chr9	127360986	127361859	-	RP11-164H5.1	ENSG00000231744	Unknown	Unknown	Unknown	Not Imprinted	-0.67133	0.332527	-0.484055
chr9	127369438	127369735	+	RN7SL302P	ENSG00000241246	Unknown	Unknown	Unknown	Not Imprinted	-0.67133	0.332527	-0.484055
chr9	127420746	127460910	+	MIR181A2HG	ENSG00000224020	Unknown	Unknown	Unknown	Not Imprinted	-0.67133	0.332527	-0.484055
chr9	127454721	127454830	+	MIR181A2	ENSG00000207595	Unknown	Unknown	Unknown	Not Imprinted	-0.67133	0.332527	-0.484055
chr9	127455989	127456077	+	MIR181B2	ENSG00000207737	Unknown	Unknown	Unknown	Not Imprinted	-0.67133	0.332527	-0.484055
chr9	127532402	127535206	+	RP11-175D17.3	ENSG00000236643	Unknown	Unknown	Unknown	Not Imprinted	-0.504419	0.332527	-0.484055
chr9	127539412	127577164	+	OLFML2A	ENSG00000185585	Unknown	Unknown	Unknown	Not Imprinted	-0.504419	0.332527	-0.484055
chr9	127615696	127620169	+	WDR38	ENSG00000136918	Unknown	Unknown	Unknown	Not Imprinted	-0.504419	0.332527	-0.484055
chr9	127620159	127624260	-	RPL35	ENSG00000136942	Unknown	Unknown	Unknown	Not Imprinted	-0.504419	0.332527	-0.484055
chr9	127624409	127640012	+	ARPC5L	ENSG00000136950	Unknown	Unknown	Unknown	Not Imprinted	-0.504419	1.45635	-0.204059
chr9	127640554	127710771	-	GOLGA1	ENSG00000136935	Unknown	Unknown	Unknown	Not Imprinted	-0.504419	1.45635	-0.204059
chr9	127649689	127649828	-	RNU4-82P	ENSG00000199313	Unknown	Unknown	Unknown	Not Imprinted	-0.504419	1.45635	-0.204059
chr9	127659112	127659211	+	AL354928.1	ENSG00000264641	Unknown	Unknown	Unknown	Not Imprinted	-0.504419	1.45635	-0.204059
chr9	127704887	127905807	-	SCAI	ENSG00000173611	Unknown	Unknown	monoallelic	Not Imprinted	-0.504419	1.45635	-0.204059
chr9	127730573	127731119	-	FXNP2	ENSG00000177736	Unknown	Unknown	Unknown	Not Imprinted	-0.504419	1.45635	-0.204059
chr9	127908852	127952218	-	PPP6C	ENSG00000119414	Unknown	Unknown	Unknown	Not Imprinted	-0.504419	1.45635	-0.204059
chr9	127912932	127913868	+	PRPS1P2	ENSG00000232630	Unknown	Unknown	Unknown	Not Imprinted	-0.504419	1.45635	-0.204059
chr9	127956928	127958100	-	RPSAP76	ENSG00000235332	Unknown	Unknown	Unknown	Not Imprinted	-0.504419	0.703874	-0.204059
chr9	127962821	127996440	+	RABEPK	ENSG00000136933	Unknown	Unknown	monoallelic	Not Imprinted	-0.504419	0.703874	-0.204059
chr9	127997132	128003661	-	HSPA5	ENSG00000044574	Unknown	Unknown	Unknown	Not Imprinted	-0.504419	0.703874	-0.204059
chr9	128003942	128019350	+	RP11-65N13.8	ENSG00000239705	Unknown	Unknown	Unknown	Not Imprinted	-0.504419	0.703874	-0.204059
chr9	128024073	128129486	+	GAPVD1	ENSG00000165219	Unknown	Unknown	Unknown	Not Imprinted	-0.504419	0.703874	-0.204059
chr9	128026124	128026369	-	RP11-65N13.6	ENSG00000214593	Unknown	Unknown	Unknown	Not Imprinted	-0.504419	0.703874	-0.204059
chr9	128066199	128066305	-	RNU6-1020P	ENSG00000200554	Unknown	Unknown	Unknown	Not Imprinted	-0.504419	0.703874	-0.204059
chr9	128134604	128135045	-	RP11-184B22.2	ENSG00000227845	Unknown	Unknown	Unknown	Not Imprinted	-0.504419	0.703874	-0.204059
chr9	128188448	128200788	+	RP11-269P11.2	ENSG00000287782	Unknown	Unknown	Unknown	Not Imprinted	0.0378016	0.784638	0.440406
chr9	128199672	128469513	-	MAPKAP1	ENSG00000119487	Unknown	monoallelic	monoallelic	Not Imprinted	0.0378016	0.784638	0.440406
chr9	128275183	128275486	-	RN7SL30P	ENSG00000243845	Unknown	Unknown	Unknown	Not Imprinted	0.0378016	0.784638	0.440406
chr9	128329858	128335302	+	RP11-12A16.3	ENSG00000227068	Unknown	Unknown	Unknown	Not Imprinted	0.0378016	0.784638	0.440406
chr9	128357948	128358907	+	HNRNPA1P15	ENSG00000214761	Unknown	Unknown	Unknown	Not Imprinted	0.0378016	0.784638	0.440406
chr9	128506033	128508831	-	RP11-423C15.3	ENSG00000229582	Unknown	Unknown	Unknown	Not Imprinted	0.0378016	0.784638	0.440406
chr9	128509624	128729656	+	PBX3	ENSG00000167081	Unknown	Unknown	monoallelic	Not Imprinted	0.0378016	0.784638	0.440406
chr9	128819859	128921892	+	RP11-343J18.2	ENSG00000232413	Unknown	Unknown	Unknown	Not Imprinted	0.459009	0.784638	0.440406
chr9	129032400	129038197	-	RP11-343J18.3	ENSG00000288537	Unknown	Unknown	Unknown	Not Imprinted	0.459009	0.784638	0.440406
chr9	129089108	129269320	+	MVB12B	ENSG00000196814	Unknown	Unknown	Unknown	Not Imprinted	0.459009	0.750214	1.24371
chr9	129170320	129170689	-	NRON	ENSG00000253079	Unknown	Unknown	Unknown	Not Imprinted	0.459009	0.750214	1.24371
chr9	129278696	129281087	+	RP11-205K6.1	ENSG00000233721	Unknown	Unknown	Unknown	Not Imprinted	0.200884	0.638074	0.0373041
chr9	129281119	129283052	+	RP11-205K6.3	ENSG00000279137	Unknown	Unknown	Unknown	Not Imprinted	0.200884	0.638074	0.0373041
chr9	129289897	129292622	+	RP11-205K6.2	ENSG00000226078	Unknown	Unknown	Unknown	Not Imprinted	0.200884	0.638074	0.0373041
chr9	129293194	129293270	-	AL356309.1	ENSG00000221768	Unknown	Unknown	Unknown	Not Imprinted	0.200884	0.638074	0.0373041
chr9	129338809	129338909	-	AL161908.1	ENSG00000221173	Unknown	Unknown	Unknown	Not Imprinted	0.200884	0.638074	0.0373041
chr9	129351873	129375979	-	RP11-123K19.1	ENSG00000224842	Unknown	Unknown	Unknown	Not Imprinted	0.200884	0.638074	0.0373041
chr9	129376207	129463311	+	LMX1B	ENSG00000136944	Unknown	Unknown	Unknown	Not Imprinted	0.200884	0.638074	0.0373041
chr9	129403035	129403572	+	RP11-123K19.2	ENSG00000238010	Unknown	Unknown	Unknown	Not Imprinted	0.200884	0.638074	0.0373041
chr9	129463452	129466970	-	RP11-489N22.4	ENSG00000286428	Unknown	Unknown	Unknown	Not Imprinted	0.200884	0.638074	0.0373041
chr9	129480522	129480612	-	AL161731.1	ENSG00000266403	Unknown	Unknown	Unknown	Not Imprinted	0.200884	0.638074	0.0373041
chr9	129567285	129600489	+	ZBTB43	ENSG00000169155	Unknown	Unknown	Unknown	Not Imprinted	0.200884	0.937333	1.24101
chr9	129622944	129648157	+	ZBTB34	ENSG00000177125	biallelic	Unknown	Unknown	Not Imprinted	-0.51989	0.937333	1.24101
chr9	129677053	129985445	+	RALGPS1	ENSG00000136828	Unknown	Unknown	Unknown	Not Imprinted	-0.51989	1.24151	1.2824
chr9	129849627	129884914	-	ANGPTL2	ENSG00000136859	Unknown	Unknown	Unknown	Not Imprinted	-0.559994	1.24151	1.2824
chr9	129976062	129984186	-	RP13-225O21.2	ENSG00000228487	Unknown	Unknown	Unknown	Not Imprinted	-0.559994	0.937333	1.2824
chr9	129986544	130155939	+	GARNL3	ENSG00000136895	Unknown	Unknown	Unknown	Not Imprinted	-0.559994	0.937333	1.2824
chr9	130062372	130063261	-	RP13-225O21.5	ENSG00000229369	Unknown	Unknown	Unknown	Not Imprinted	-0.559994	0.937333	1.2824
chr9	130129049	130129676	+	RP11-356B19.11	ENSG00000271833	Unknown	Unknown	Unknown	Not Imprinted	-0.559994	0.937333	1.2824
chr9	130159417	130170703	+	SLC2A8	ENSG00000136856	Unknown	Unknown	Unknown	Not Imprinted	-0.559994	0.937333	1.2824
chr9	130186653	130207651	+	ZNF79	ENSG00000196152	Unknown	Unknown	Unknown	Not Imprinted	-0.559994	0.937333	1.2824
chr9	130209953	130213685	-	RPL12	ENSG00000197958	Unknown	Unknown	Unknown	Not Imprinted	0.468707	0.937333	1.2824
chr9	130210780	130210909	-	SNORA65	ENSG00000201302	Unknown	Unknown	Unknown	Not Imprinted	0.468707	0.937333	0.666486
chr9	130213768	130265778	+	LRSAM1	ENSG00000148356	Unknown	Unknown	Unknown	Not Imprinted	0.468707	0.937333	0.666486
chr9	130267618	130341268	-	NIBAN2	ENSG00000136830	Unknown	Unknown	Unknown	Not Imprinted	0.468707	0.937333	0.666486
chr9	130341649	130458306	+	STXBP1	ENSG00000136854	Unknown	Unknown	monoallelic	Not Imprinted	0.468707	0.937333	0.666486
chr9	130452377	130453119	-	RP11-56D16.8	ENSG00000279571	Unknown	Unknown	Unknown	Not Imprinted	0.468707	0.937333	0.666486
chr9	130452627	130487152	-	PTRH1	ENSG00000187024	Unknown	Unknown	Unknown	Not Imprinted	0.468707	0.937333	0.666486
chr9	130452966	130453074	-	MIR3911	ENSG00000264329	Unknown	Unknown	Unknown	Not Imprinted	0.468707	0.937333	0.666486
chr9	130469267	130478281	+	CFAP157	ENSG00000160401	Unknown	Unknown	Unknown	Not Imprinted	0.468707	0.937333	0.666486
chr9	130478358	130493869	+	TTC16	ENSG00000167094	Unknown	Unknown	Unknown	Not Imprinted	0.468707	0.937333	0.666486
chr9	130493803	130497592	-	TOR2A	ENSG00000160404	Unknown	Unknown	Unknown	Not Imprinted	0.468707	0.937333	0.666486
chr9	130500596	130540989	-	SH2D3C	ENSG00000095370	Unknown	Unknown	Unknown	Not Imprinted	0.468707	0.937333	0.666486
chr9	130516813	130522839	+	RP11-228B15.6	ENSG00000286196	Unknown	Unknown	Unknown	Not Imprinted	0.468707	0.937333	0.666486
chr9	130547958	130553071	+	CDK9	ENSG00000136807	biallelic	Unknown	Unknown	Not Imprinted	0.468707	0.937333	0.666486
chr9	130548112	130548202	+	MIR3960	ENSG00000266070	Unknown	Unknown	Unknown	Not Imprinted	0.468707	0.937333	0.666486
chr9	130556876	130576606	+	FPGS	ENSG00000136877	Unknown	Unknown	Unknown	Not Imprinted	0.468707	0.937333	0.666486
chr9	130577292	130616937	-	ENG	ENSG00000106991	biallelic	Unknown	Unknown	Not Imprinted	0.468707	0.937333	0.666486
chr9	130578345	130584799	+	RP11-228B15.4	ENSG00000225032	Unknown	Unknown	Unknown	Not Imprinted	0.468707	0.937333	0.666486
chr9	130603391	130603501	-	RNA5SP296	ENSG00000222455	Unknown	Unknown	Unknown	Not Imprinted	0.468707	0.937333	0.666486
chr9	130628765	130639954	-	AK1	ENSG00000106992	biallelic	Unknown	Unknown	Not Imprinted	0.468707	0.937333	0.666486
chr9	130630129	130668301	-	RP11-203J24.9	ENSG00000257524	Unknown	Unknown	Unknown	Not Imprinted	0.468707	0.937333	0.666486
chr9	130631694	130631774	-	MIR4672	ENSG00000263979	Unknown	Unknown	Unknown	Not Imprinted	0.468707	0.937333	0.666486
chr9	130647600	130667687	-	ST6GALNAC6	ENSG00000160408	Unknown	Unknown	Unknown	Not Imprinted	0.468707	0.937333	0.666486
chr9	130670165	130679320	-	ST6GALNAC4	ENSG00000136840	Unknown	Unknown	Unknown	Not Imprinted	0.468707	0.937333	0.666486
chr9	130683160	130693064	-	PIP5KL1	ENSG00000167103	Unknown	Unknown	Unknown	Not Imprinted	0.468707	6.67269	0.666486
chr9	130696782	130703231	+	RP11-203J24.8	ENSG00000227218	Unknown	Unknown	Unknown	Not Imprinted	0.13277	6.67269	0.631741
chr9	130697378	130700133	-	DPM2	ENSG00000136908	Unknown	Unknown	Unknown	Not Imprinted	0.13277	6.67269	0.631741
chr9	130702861	130743268	-	FAM102A	ENSG00000167106	Unknown	Unknown	Unknown	Not Imprinted	0.13277	6.67269	0.631741
chr9	130801414	130819641	-	RP11-379C10.1	ENSG00000230848	Unknown	Unknown	Unknown	Not Imprinted	0.13277	6.67269	0.631741
chr9	130823512	130830485	-	NAIF1	ENSG00000171169	Unknown	Unknown	Unknown	Not Imprinted	0.13277	6.67269	0.631741
chr9	130830480	130871524	+	SLC25A25	ENSG00000148339	biallelic	Unknown	Unknown	Not Imprinted	0.13277	6.67269	15.3103
chr9	130853248	130856736	-	RP11-379C10.4	ENSG00000230536	Unknown	Unknown	Unknown	Not Imprinted	0.13277	6.67269	0.631741
chr9	130870860	130880972	-	SLC25A25-AS1	ENSG00000234771	Unknown	Unknown	Unknown	Not Imprinted	-1.2361	6.67269	15.3103
chr9	130882972	130890741	-	PTGES2	ENSG00000148334	Unknown	Unknown	Unknown	Not Imprinted	-1.2361	6.67269	15.3103
chr9	130890808	130892907	+	PTGES2-AS1	ENSG00000232850	Unknown	Unknown	Unknown	Not Imprinted	-1.2361	6.67269	15.3103
chr9	130911350	130915732	+	LCN2	ENSG00000148346	Unknown	Unknown	Unknown	Not Imprinted	-1.2361	1.91933	15.3103
chr9	130922544	130926203	+	C9orf16	ENSG00000171159	Unknown	Unknown	Unknown	Not Imprinted	-1.2361	1.91933	15.3103
chr9	130923530	130966662	-	CIZ1	ENSG00000148337	maternal	Unknown	Unknown	Not Imprinted	-1.2361	1.91933	15.3103
chr9	130953934	131017527	+	DNM1	ENSG00000106976	Unknown	Unknown	Unknown	Not Imprinted	-1.2361	1.91933	15.3103
chr9	131007000	131007109	-	MIR199B	ENSG00000207581	Unknown	Unknown	Unknown	Not Imprinted	-1.2361	1.91933	15.3103
chr9	131007226	131007309	-	MIR3154	ENSG00000264823	Unknown	Unknown	Unknown	Not Imprinted	-1.2361	1.91933	15.3103
chr9	131018108	131038274	-	GOLGA2	ENSG00000167110	Unknown	Unknown	monoallelic	Not Imprinted	-1.2361	1.91933	15.3103
chr9	131019986	131020068	-	AL590708.1	ENSG00000221297	Unknown	Unknown	Unknown	Not Imprinted	-1.2361	1.91933	15.3103
chr9	131037658	131078402	+	SWI5	ENSG00000175854	Unknown	Unknown	Unknown	Not Imprinted	-1.2361	1.91933	0.418249
chr9	131067438	131084726	-	TRUB2	ENSG00000167112	Unknown	Unknown	Unknown	Not Imprinted	-1.2361	1.91933	0.418249
chr9	131078616	131079188	+	RP11-339B21.13	ENSG00000272696	Unknown	Unknown	Unknown	Not Imprinted	-1.2361	1.91933	0.418249
chr9	131084823	131096351	+	COQ4	ENSG00000167113	Unknown	Unknown	Unknown	Not Imprinted	-1.2361	1.91933	0.418249
chr9	131102806	131123749	+	SLC27A4	ENSG00000167114	Unknown	Unknown	Unknown	Not Imprinted	-1.2361	1.91933	0.418249
chr9	131104432	131105049	+	TMSB4XP4	ENSG00000223551	Unknown	Unknown	Unknown	Not Imprinted	-1.2361	1.91933	0.418249
chr9	131133640	131154295	+	URM1	ENSG00000167118	Unknown	Unknown	Unknown	Not Imprinted	-1.2361	1.91933	0.418249
chr9	131154286	131155789	-	RP11-339B21.12	ENSG00000207955	Unknown	Unknown	Unknown	Not Imprinted	-1.2361	1.91933	0.418249
chr9	131174030	131199630	+	CERCAM	ENSG00000167123	Unknown	Unknown	Unknown	Not Imprinted	-1.2361	1.91933	0.418249
chr9	131193877	131194285	+	RP11-339B21.10	ENSG00000273186	Unknown	Unknown	Unknown	Not Imprinted	-1.2361	1.91933	0.418249
chr9	131206866	131208907	+	RP11-339B21.8	ENSG00000228510	Unknown	Unknown	Unknown	Not Imprinted	-1.2361	1.91933	0.418249
chr9	131217465	131263571	+	ODF2	ENSG00000136811	Unknown	Unknown	Unknown	Not Imprinted	-1.2361	1.91933	0.418249
chr9	131231236	131235291	-	ODF2-AS1	ENSG00000225951	Unknown	Unknown	Unknown	Not Imprinted	-1.2361	0.408864	0.418249
chr9	131239184	131239275	+	AL359091.1	ENSG00000264891	Unknown	Unknown	Unknown	Not Imprinted	-1.2361	0.408864	0.418249
chr9	131266934	131306153	+	GLE1	ENSG00000119392	biallelic	Unknown	monoallelic	Not Imprinted	-1.2361	0.408864	0.418249
chr9	131290936	131314689	-	RP11-216B9.6	ENSG00000228395	Unknown	Unknown	Unknown	Not Imprinted	-1.2361	0.408864	0.418249
chr9	131306195	131306256	+	RNU7-171P	ENSG00000238406	Unknown	Unknown	Unknown	Not Imprinted	-1.2361	0.408864	0.418249
chr9	131314837	131395941	+	SPTAN1	ENSG00000197694	Unknown	Unknown	Unknown	Not Imprinted	-1.2361	0.408864	0.418249
chr9	131358172	131358912	+	RP11-216B9.8	ENSG00000280474	Unknown	Unknown	Unknown	Not Imprinted	-1.2361	0.408864	0.418249
chr9	131392607	131393964	-	RP11-216B9.9	ENSG00000280758	Unknown	Unknown	Unknown	Not Imprinted	-1.2361	0.408864	0.418249
chr9	131395932	131419126	-	DYNC2I2	ENSG00000119333	Unknown	Unknown	Unknown	Not Imprinted	-1.2361	0.408864	0.418249
chr9	131413277	131414424	+	VTI1BP4	ENSG00000227759	Unknown	Unknown	Unknown	Not Imprinted	-1.2361	0.408864	0.418249
chr9	131425413	131446756	-	HMGA1P4	ENSG00000234705	Unknown	Unknown	Unknown	Not Imprinted	-1.2361	0.408864	0.418249
chr9	131445703	131458679	+	SET	ENSG00000119335	Unknown	Unknown	monoallelic	Not Imprinted	-1.2361	0.408864	0.418249
chr9	131464782	131483195	+	PKN3	ENSG00000160447	Unknown	Unknown	Unknown	Not Imprinted	-1.2361	0.408864	0.418249
chr9	131472059	131472318	+	RN7SL560P	ENSG00000264438	Unknown	Unknown	Unknown	Not Imprinted	-1.2361	0.408864	0.418249
chr9	131483149	131486406	-	ZDHHC12	ENSG00000160446	Unknown	Unknown	Unknown	Not Imprinted	-1.2361	0.408864	0.418249
chr9	131486724	131495473	+	RP11-545E17.3	ENSG00000223478	Unknown	Unknown	Unknown	Not Imprinted	-1.2361	0.408864	0.418249
chr9	131492065	131534693	-	ZER1	ENSG00000160445	Unknown	Unknown	Unknown	Not Imprinted	-1.2361	0.408864	0.418249
chr9	131549532	131572709	+	TBC1D13	ENSG00000107021	Unknown	Unknown	Unknown	Not Imprinted	-1.2361	0.408864	0.418249
chr9	131580779	131584955	+	ENDOG	ENSG00000167136	Unknown	Unknown	Unknown	Not Imprinted	-1.2361	0.408864	0.418249
chr9	131581930	131592073	-	SPOUT1	ENSG00000198917	Unknown	Unknown	Unknown	Not Imprinted	-1.2361	0.408864	0.418249
chr9	131581942	131644210	-	RP11-545E17.13	ENSG00000286112	Unknown	Unknown	Unknown	Not Imprinted	-1.2361	0.408864	0.418249
chr9	131595221	131644773	-	KYAT1	ENSG00000171097	Unknown	Unknown	Unknown	Not Imprinted	-1.31459	0.408864	0.418249
chr9	131644412	131680318	+	LRRC8A	ENSG00000136802	Unknown	Unknown	Unknown	Not Imprinted	-1.31459	0.408864	0.418249
chr9	131683245	131704320	+	PHYHD1	ENSG00000175287	Unknown	Unknown	Unknown	Not Imprinted	-1.31459	0.408864	0.418249
chr9	131703757	131719300	+	RP11-101E3.5	ENSG00000251184	Unknown	Unknown	Unknown	Not Imprinted	-1.31459	0.408864	0.418249
chr9	131707809	131709882	-	DOLK	ENSG00000175283	Unknown	Unknown	Unknown	Not Imprinted	-1.31459	0.408864	0.418249
chr9	131709978	131769375	+	NUP188	ENSG00000095319	Unknown	Unknown	Unknown	Not Imprinted	-1.31459	0.408864	0.418249
chr9	131766781	131767277	-	RP11-167N5.5	ENSG00000267834	Unknown	Unknown	Unknown	Not Imprinted	-1.31459	0.408864	0.418249
chr9	131769315	131790610	-	SH3GLB2	ENSG00000148341	Unknown	Unknown	Unknown	Not Imprinted	-1.31459	0.408864	0.418249
chr9	131798900	131834361	+	MIGA2	ENSG00000148343	Unknown	Unknown	Unknown	Not Imprinted	-1.31459	0.408864	0.418249
chr9	131842634	131843044	-	RP11-167N5.6	ENSG00000287234	Unknown	Unknown	Unknown	Not Imprinted	-1.31459	0.408864	0.418249
chr9	131843390	131852717	+	DOLPP1	ENSG00000167130	Unknown	Unknown	Unknown	Not Imprinted	-1.31459	0.408864	0.418249
chr9	131856421	131873468	-	CRAT	ENSG00000095321	Unknown	Unknown	Unknown	Not Imprinted	-1.31459	0.408864	0.418249
chr9	131860133	131862545	+	RP11-247A12.1	ENSG00000234055	Unknown	Unknown	Unknown	Not Imprinted	-1.31459	0.408864	0.418249
chr9	131869329	131869430	-	AL158151.2	ENSG00000221521	Unknown	Unknown	Unknown	Not Imprinted	-1.31459	0.408864	0.418249
chr9	131873229	131911225	+	PTPA	ENSG00000119383	Unknown	Unknown	Unknown	Not Imprinted	1.2292	5.05027	5.83987
chr9	131901692	132022854	+	RP11-344B5.6	ENSG00000235007	Unknown	Unknown	Unknown	Not Imprinted	1.2292	5.05027	5.83987
chr9	131932713	131933219	+	RP11-247A12.7	ENSG00000268707	Unknown	Unknown	Unknown	Not Imprinted	1.2292	5.05027	5.83987
chr9	131937831	131940540	-	IER5L	ENSG00000188483	Unknown	Unknown	Unknown	Not Imprinted	1.2292	5.05027	5.83987
chr9	131938086	132023860	+	RP11-344B5.4	ENSG00000204055	Unknown	Unknown	Unknown	Not Imprinted	1.2292	5.05027	5.83987
chr9	131992851	131992996	-	AL158151.1	ENSG00000220992	Unknown	Unknown	Unknown	Not Imprinted	1.2292	5.05027	5.83987
chr9	132044737	132074944	+	RP11-344B5.2	ENSG00000224307	Unknown	Unknown	Unknown	Not Imprinted	1.2292	5.05027	5.83987
chr9	132083295	132087184	+	C9orf106	ENSG00000179082	Unknown	Unknown	Unknown	Not Imprinted	1.2292	5.05027	5.83987
chr9	132090540	132090680	+	RP11-65J3.15	ENSG00000268615	Unknown	Unknown	Unknown	Not Imprinted	1.2292	5.05027	5.83987
chr9	132094579	132121820	+	LINC01503	ENSG00000233901	Unknown	Unknown	Unknown	Not Imprinted	1.2292	5.05027	5.83987
chr9	132132452	132132740	-	RN7SL159P	ENSG00000242281	Unknown	Unknown	Unknown	Not Imprinted	1.2292	5.05027	5.83987
chr9	132142415	132142749	-	RP11-65J3.6	ENSG00000236146	Unknown	Unknown	Unknown	Not Imprinted	1.2292	5.05027	5.83987
chr9	132192931	132213701	-	RP11-65J3.3	ENSG00000230676	Unknown	Unknown	Unknown	Not Imprinted	1.2292	5.05027	5.83987
chr9	132200495	132209824	+	RP11-65J3.2	ENSG00000226355	Unknown	Unknown	Unknown	Not Imprinted	1.2292	5.05027	5.83987
chr9	132239225	132275966	+	LINC00963	ENSG00000204054	Unknown	Unknown	Unknown	Not Imprinted	1.2292	5.05027	5.83987
chr9	132240835	132240931	+	AL353803.1	ENSG00000264298	Unknown	Unknown	Unknown	Not Imprinted	1.2292	5.05027	5.83987
chr9	132242884	132244817	-	RP11-65J3.14	ENSG00000261334	Unknown	Unknown	Unknown	Not Imprinted	1.2292	5.05027	5.83987
chr9	132265740	132268712	-	RP11-492E3.53	ENSG00000286078	Unknown	Unknown	Unknown	Not Imprinted	1.2292	5.05027	5.83987
chr9	132337396	132346835	+	RP11-492E3.2	ENSG00000227619	Unknown	Unknown	Unknown	Not Imprinted	1.2292	5.05027	5.83987
chr9	132353755	132353841	-	AL391056.1	ENSG00000216181	Unknown	Unknown	Unknown	Not Imprinted	1.2292	5.05027	5.83987
chr9	132371163	132398414	+	NTMT1	ENSG00000148335	Unknown	Unknown	Unknown	Not Imprinted	1.2292	5.05027	5.83987
chr9	132374504	132383055	-	C9orf50	ENSG00000179058	Unknown	Unknown	Unknown	Not Imprinted	1.2292	5.05027	5.83987
chr9	132396883	132404448	-	ASB6	ENSG00000148331	biallelic	Unknown	Unknown	Not Imprinted	1.2292	4.50278	4.49638
chr9	132402755	132403561	+	RP11-483H20.4	ENSG00000234789	Unknown	Unknown	Unknown	Not Imprinted	1.2292	4.50278	4.49638
chr9	132427926	132484953	+	PRRX2	ENSG00000167157	Unknown	Unknown	Unknown	Not Imprinted	1.2292	4.50278	4.49638
chr9	132475175	132480914	-	PRRX2-AS1	ENSG00000236024	Unknown	Unknown	Unknown	Not Imprinted	1.2292	4.50278	4.49638
chr9	132500610	132515321	-	PTGES	ENSG00000148344	Unknown	Unknown	Unknown	Not Imprinted	1.2292	4.50278	4.49638
chr9	132553475	132554116	+	UBE2V1P4	ENSG00000233909	Unknown	Unknown	Unknown	Not Imprinted	1.2292	4.50278	4.49638
chr9	132565436	132573560	+	TOR1B	ENSG00000136816	biallelic	Unknown	Unknown	Not Imprinted	1.23565	4.50278	4.49638
chr9	132575221	132586523	-	TOR1A	ENSG00000136827	Unknown	Unknown	Unknown	Not Imprinted	1.23565	0.1863	0.0914394
chr9	132589569	132598142	-	C9orf78	ENSG00000136819	biallelic	Unknown	Unknown	Not Imprinted	1.23565	0.1863	0.0914394
chr9	132596977	132644107	+	USP20	ENSG00000136878	Unknown	Unknown	Unknown	Not Imprinted	1.23565	0.1863	0.0914394
chr9	132645972	132646449	-	RP11-409K20.7	ENSG00000224988	Unknown	Unknown	Unknown	Not Imprinted	1.23565	0.1863	0.0914394
chr9	132649466	132805473	-	FNBP1	ENSG00000187239	maternal	Unknown	Unknown	Not Imprinted	1.23565	0.1863	0.0914394
chr9	132695815	132698820	+	RP11-409K20.6	ENSG00000230684	Unknown	Unknown	Unknown	Not Imprinted	1.23565	0.1863	0.0914394
chr9	132806992	132807360	+	RP11-138E2.1	ENSG00000270755	Unknown	Unknown	Unknown	Not Imprinted	1.23565	0.1863	0.0914394
chr9	132815705	132902448	+	GPR107	ENSG00000148358	Unknown	Unknown	Unknown	Not Imprinted	1.23565	1.7976	0.388562
chr9	132902889	132906498	-	GPRACR	ENSG00000196979	Unknown	Unknown	Unknown	Not Imprinted	1.23565	1.7976	0.388562
chr9	132934683	132999582	+	NCS1	ENSG00000107130	Unknown	Unknown	Unknown	Not Imprinted	1.23565	1.7976	0.388562
chr9	133046882	133309510	+	HMCN2	ENSG00000148357	Unknown	Unknown	Unknown	Not Imprinted	2.01319	0.1863	0.388562
chr9	133320348	133376661	+	ASS1	ENSG00000130707	Unknown	Unknown	Unknown	Not Imprinted	2.01319	1.46891	0.872858
chr9	133454352	133513739	+	FUBP3	ENSG00000107164	Unknown	Unknown	Unknown	Not Imprinted	2.01319	1.46891	0.872858
chr9	133527186	133527770	+	RP11-57C19.2	ENSG00000232172	Unknown	Unknown	Unknown	Not Imprinted	2.01319	1.46891	0.872858
chr9	133539981	133558373	+	PRDM12	ENSG00000130711	Unknown	Unknown	Unknown	Not Imprinted	2.01319	1.46891	0.872858
chr9	133569108	133580281	+	EXOSC2	ENSG00000130713	Unknown	Unknown	monoallelic	Not Imprinted	2.01319	1.46891	1.56096
chr9	133588403	133763062	+	ABL1	ENSG00000097007	biallelic	Unknown	Unknown	Not Imprinted	2.01319	1.14499	1.56096
chr9	133589013	133589111	+	RP11-57C19.8	ENSG00000288570	Unknown	Unknown	Unknown	Not Imprinted	2.01319	1.14499	1.56096
chr9	133600173	133600437	-	RP11-57C19.6	ENSG00000224797	Unknown	Unknown	Unknown	Not Imprinted	2.01319	1.14499	1.56096
chr9	133768094	133772199	-	QRFP	ENSG00000188710	Unknown	Unknown	Unknown	Not Imprinted	2.01319	1.14499	1.56096
chr9	133777825	133814673	-	FIBCD1	ENSG00000130720	Unknown	Unknown	Unknown	Not Imprinted	2.01319	1.14499	1.56096
chr9	133809238	133820907	+	RP11-83J21.3	ENSG00000236658	Unknown	Unknown	Unknown	Not Imprinted	2.01319	1.14499	1.56096
chr9	133884561	133969860	+	LAMC3	ENSG00000050555	Unknown	Unknown	monoallelic	Not Imprinted	2.11585	1.75376	1.56096
chr9	133971863	133998539	+	AIF1L	ENSG00000126878	Unknown	Unknown	Unknown	Not Imprinted	2.11585	1.75376	0.368742
chr9	134000973	134110050	+	NUP214	ENSG00000126883	biallelic	Unknown	Unknown	Not Imprinted	2.11585	1.75376	0.368742
chr9	134002377	134002478	+	RNU6-881P	ENSG00000252622	Unknown	Unknown	Unknown	Not Imprinted	2.11585	1.75376	0.368742
chr9	134008239	134042892	-	RP11-544A12.4	ENSG00000236986	Unknown	Unknown	Unknown	Not Imprinted	2.11585	1.75376	0.368742
chr9	134065297	134069592	-	RP11-544A12.8	ENSG00000246851	Unknown	Unknown	Unknown	Not Imprinted	2.11585	1.75376	0.368742
chr9	134116074	134117111	+	RP11-544A12.5	ENSG00000226987	Unknown	Unknown	Unknown	Not Imprinted	2.11585	1.75376	0.368742
chr9	134133463	134151897	-	FAM78A	ENSG00000126882	Unknown	Unknown	Unknown	Not Imprinted	2.11585	1.75376	0.368742
chr9	134158808	134163665	+	RP11-643E14.3	ENSG00000286547	Unknown	Unknown	Unknown	Not Imprinted	2.11585	1.75376	0.368742
chr9	134164846	134234409	+	PLPP7	ENSG00000160539	Unknown	Unknown	Unknown	Not Imprinted	2.33759	1.75376	0.368742
chr9	134246320	134247901	+	RP11-643E14.2	ENSG00000285287	Unknown	Unknown	Unknown	Not Imprinted	2.33759	1.75376	0.0896361
chr9	134249023	134375584	+	PRRC2B	ENSG00000288701	Unknown	Unknown	Unknown	Not Imprinted	2.33759	1.75376	0.0896361
chr9	134372866	134375578	-	RP11-334J6.7	ENSG00000176868	Unknown	Unknown	Unknown	Not Imprinted	2.33759	1.75376	0.0896361
chr9	134378176	134399193	+	POMT1	ENSG00000130714	biallelic	Unknown	Unknown	Not Imprinted	2.33759	1.75376	1.69918
chr9	134391945	134397616	-	RP11-334J6.6	ENSG00000230289	Unknown	Unknown	Unknown	Not Imprinted	2.33759	1.43727	1.69918
chr9	134399188	134406651	-	UCK1	ENSG00000130717	Unknown	Unknown	Unknown	Not Imprinted	2.33759	1.43727	1.69918
chr9	134420901	134434007	+	PRRT1B	ENSG00000283526	Unknown	Unknown	Unknown	Not Imprinted	2.33759	1.43727	1.69918
chr9	134452157	134615463	-	RAPGEF1	ENSG00000107263	biallelic	Unknown	Unknown	Not Imprinted	2.11585	1.43727	1.69918
chr9	134600556	134600854	-	RN7SL328P	ENSG00000240853	Unknown	Unknown	Unknown	Not Imprinted	2.11585	1.43727	1.69918
chr9	134657957	134658200	-	EIF4A1P3	ENSG00000231018	Unknown	Unknown	Unknown	Not Imprinted	2.11585	2.5462	1.94337
chr9	134691579	134696375	+	RP11-323H21.3	ENSG00000236687	Unknown	Unknown	Unknown	Not Imprinted	2.11585	2.5462	1.94337
chr9	134728315	134955254	-	MED27	ENSG00000160563	Unknown	Unknown	Unknown	Not Imprinted	2.11585	2.5462	1.94337
chr9	135037063	135119913	+	NTNG2	ENSG00000196358	Unknown	Unknown	Unknown	Not Imprinted	2.11585	2.5462	1.94337
chr9	135090138	135090262	-	AL159997.1	ENSG00000221105	Unknown	Unknown	Unknown	Not Imprinted	2.11585	2.5462	1.94337
chr9	135136743	135230373	-	SETX	ENSG00000107290	biallelic	Unknown	monoallelic	Not Imprinted	2.11585	2.5462	1.94337
chr9	135250935	135282238	-	TTF1	ENSG00000125482	Unknown	Unknown	Unknown	Not Imprinted	2.39781	1.30007	1.13984
chr9	135285430	135448706	+	CFAP77	ENSG00000188523	Unknown	Unknown	Unknown	Not Imprinted	2.39781	1.03889	1.13984
chr9	135297028	135297077	+	RNU5D-2P	ENSG00000252521	Unknown	Unknown	Unknown	Not Imprinted	2.39781	1.03889	1.13984
chr9	135457993	135465639	+	BARHL1	ENSG00000125492	Unknown	Unknown	Unknown	Not Imprinted	2.39781	1.03889	1.13984
chr9	135468384	135545788	-	DDX31	ENSG00000125485	Unknown	Unknown	monoallelic	Not Imprinted	2.39781	1.03889	1.13984
chr9	135545422	135570340	+	GTF3C4	ENSG00000125484	biallelic	Unknown	Unknown	Not Imprinted	2.39781	1.03889	0.328945
chr9	135600965	135754164	-	AK8	ENSG00000165695	Unknown	Unknown	Unknown	Not Imprinted	2.39781	1.03889	0.328945
chr9	135644352	135645599	-	RP11-295G24.5	ENSG00000224992	Unknown	Unknown	Unknown	Not Imprinted	2.39781	1.03889	0.328945
chr9	135729205	135729269	+	RNU6-357P	ENSG00000251723	Unknown	Unknown	Unknown	Not Imprinted	2.39781	1.03889	0.158058
chr9	135753414	135765588	+	SPACA9	ENSG00000165698	Unknown	Unknown	Unknown	Not Imprinted	2.39781	1.03889	0.158058
chr9	135766735	135822261	-	TSC1	ENSG00000165699	biallelic	Unknown	Unknown	Not Imprinted	2.39781	1.03889	0.158058
chr9	135819387	135867074	+	GFI1B	ENSG00000165702	Unknown	Unknown	Unknown	Not Imprinted	2.39781	1.03889	0.158058
chr9	135821094	135821158	+	MIR548AW	ENSG00000263816	Unknown	Unknown	Unknown	Not Imprinted	2.39781	1.03889	0.158058
chr9	135837898	135838054	+	RP11-415H23.4	ENSG00000234907	Unknown	Unknown	Unknown	Not Imprinted	2.39781	1.03889	0.158058
chr9	135839119	135839180	+	RNU7-21P	ENSG00000238558	Unknown	Unknown	Unknown	Not Imprinted	2.39781	1.03889	0.158058
chr9	135894873	135896261	+	EEF1A1P5	ENSG00000196205	Unknown	Unknown	Unknown	Not Imprinted	3.23942	0.573812	1.88114
chr9	135906062	135933890	+	GTF3C5	ENSG00000148308	biallelic	Unknown	Unknown	Not Imprinted	3.23942	0.573812	1.88114
chr9	135937368	135947248	+	CEL	ENSG00000170835	Unknown	Unknown	Unknown	Not Imprinted	3.23942	0.573812	1.88114
chr9	135955287	135962742	+	CELP	ENSG00000170827	Unknown	Unknown	Unknown	Not Imprinted	3.23942	0.573812	1.88114
chr9	135973107	136024721	-	RALGDS	ENSG00000160271	Unknown	Unknown	Unknown	Not Imprinted	3.23942	0.573812	1.88114
chr9	135973508	136039301	-	RP11-326L24.9	ENSG00000285245	Unknown	Unknown	Unknown	Not Imprinted	3.23942	0.573812	1.88114
chr9	136028335	136039320	-	GBGT1	ENSG00000148288	Unknown	Unknown	Unknown	Not Imprinted	3.23942	0.573812	1.88114
chr9	136080664	136084637	-	OBP2B	ENSG00000171102	Unknown	Unknown	Unknown	Not Imprinted	3.23942	0.973801	1.88114
chr9	136100292	136103978	-	LCN1P1	ENSG00000119440	Unknown	Unknown	Unknown	Not Imprinted	3.23942	0.973801	1.88114
chr9	136108665	136151440	-	ABO	ENSG00000175164	Unknown	Unknown	Unknown	Not Imprinted	3.23942	0.973801	1.88114
chr9	136184629	136185304	+	LCN1P2	ENSG00000204031	Unknown	Unknown	Unknown	Not Imprinted	3.23942	0.973801	1.88114
chr9	136195612	136203025	-	SURF6	ENSG00000148296	Unknown	Unknown	Unknown	Not Imprinted	3.23942	0.573812	1.88114
chr9	136205149	136214986	-	MED22	ENSG00000148297	Unknown	Unknown	Unknown	Not Imprinted	3.23942	0.573812	1.9847
chr9	136205827	136206302	+	RP11-244N20.7	ENSG00000230064	Unknown	Unknown	Unknown	Not Imprinted	3.23942	0.573812	1.88114
chr9	136215073	136218281	+	RPL7A	ENSG00000148303	Unknown	Unknown	Unknown	Not Imprinted	3.23942	0.573812	1.9847
chr9	136216251	136216325	+	SNORD24	ENSG00000206611	Unknown	Unknown	Unknown	Not Imprinted	3.23942	0.573812	1.9847
chr9	136216950	136217023	+	SNORD36B	ENSG00000200831	Unknown	Unknown	Unknown	Not Imprinted	3.23942	0.573812	1.9847
chr9	136217311	136217383	+	SNORD36A	ENSG00000199744	Unknown	Unknown	Unknown	Not Imprinted	3.23942	0.573812	1.9847
chr9	136217702	136217767	+	SNORD36C	ENSG00000252542	Unknown	Unknown	Unknown	Not Imprinted	3.23942	0.573812	1.9847
chr9	136218613	136223552	-	SURF1	ENSG00000148290	Unknown	Unknown	Unknown	Not Imprinted	3.23942	0.573812	1.9847
chr9	136223426	136228034	+	SURF2	ENSG00000148291	Unknown	Unknown	Unknown	Not Imprinted	3.23942	0.573812	1.9847
chr9	136228326	136243037	-	SURF4	ENSG00000148248	Unknown	Unknown	Unknown	Not Imprinted	3.23942	0.573812	1.9847
chr9	136243237	136271220	+	STKLD1	ENSG00000198870	Unknown	Unknown	Unknown	Not Imprinted	3.23942	0.573812	1.9847
chr9	136271183	136283216	-	REXO4	ENSG00000148300	Unknown	Unknown	Unknown	Not Imprinted	3.23942	0.573812	1.9847
chr9	136279478	136324524	+	ADAMTS13	ENSG00000160323	Unknown	Unknown	Unknown	Not Imprinted	3.23942	0.573812	1.9847
chr9	136325087	136335970	+	CACFD1	ENSG00000160325	Unknown	Unknown	Unknown	Not Imprinted	3.23942	0.573812	1.9847
chr9	136336216	136344249	-	SLC2A6	ENSG00000160326	Unknown	Unknown	Unknown	Not Imprinted	3.23942	0.573812	1.9847
chr9	136379708	136393734	-	MYMK	ENSG00000187616	Unknown	Unknown	Unknown	Not Imprinted	3.86916	0.573812	1.47633
chr9	136397286	136440641	+	ADAMTSL2	ENSG00000197859	Unknown	Unknown	Unknown	Not Imprinted	3.86916	0.573812	1.47633
chr9	136442203	136474511	-	FAM163B	ENSG00000196990	Unknown	Unknown	Unknown	Not Imprinted	3.86916	0.573812	1.47633
chr9	136476920	136498221	-	LL09NC01-254D11.1	ENSG00000261018	Unknown	Unknown	Unknown	Not Imprinted	3.86916	0.573812	1.47633
chr9	136501485	136524451	+	DBH	ENSG00000123454	Unknown	Unknown	Unknown	Not Imprinted	3.86916	0.573812	1.47633
chr9	136519708	136522435	-	DBH-AS1	ENSG00000225756	Unknown	Unknown	Unknown	Not Imprinted	3.86916	0.573812	1.47633
chr9	136528682	136605077	-	SARDH	ENSG00000123453	Unknown	Unknown	Unknown	Not Imprinted	3.86916	0.573812	1.47633
chr9	136627016	136857726	-	VAV2	ENSG00000160293	biallelic	Unknown	monoallelic	Not Imprinted	7.11218	2.75654	1.47633
chr9	136890603	136899788	+	BRD3OS	ENSG00000235106	biallelic	Unknown	Unknown	Not Imprinted	5.44242	1.492	1.25065
chr9	136895427	136933657	-	BRD3	ENSG00000169925	biallelic	Unknown	Unknown	Not Imprinted	5.44242	1.492	1.25065
chr9	136919412	136923927	+	RP11-374P20.4	ENSG00000235138	Unknown	Unknown	Unknown	Not Imprinted	5.44242	1.492	1.25065
chr9	136944026	136944566	+	ARF4P1	ENSG00000271525	Unknown	Unknown	Unknown	Not Imprinted	5.44242	1.492	1.25065
chr9	136997364	137000894	-	WDR5-DT	ENSG00000273249	Unknown	Unknown	Unknown	Not Imprinted	5.44242	1.492	1.25065
chr9	137000487	137025090	+	WDR5	ENSG00000196363	biallelic	Unknown	Unknown	Not Imprinted	5.44242	1.70492	4.0792
chr9	137029561	137029686	-	RNU6ATAC	ENSG00000221676	Unknown	Unknown	Unknown	Not Imprinted	5.44242	1.70492	4.0792
chr9	137033891	137034462	+	LL09NC01-139C3.1	ENSG00000273473	Unknown	Unknown	Unknown	Not Imprinted	5.44242	1.70492	4.0792
chr9	137185777	137187243	-	LINC02247	ENSG00000223729	Unknown	Unknown	Unknown	Not Imprinted	3.23942	1.70492	4.0792
chr9	137190309	137192259	+	RP11-145E17.3	ENSG00000279929	Unknown	Unknown	Unknown	Not Imprinted	3.23942	1.70492	4.0792
chr9	137208944	137332431	+	RXRA	ENSG00000186350	Unknown	Unknown	Unknown	Not Imprinted	3.23942	2.63284	4.0792
chr9	137271257	137271318	+	MIR4669	ENSG00000263897	Unknown	Unknown	Unknown	Not Imprinted	3.23942	1.70492	4.0792
chr9	137397318	137413288	+	RP11-473E2.2	ENSG00000223795	Unknown	Unknown	Unknown	Not Imprinted	3.23942	2.63284	4.17958
chr9	137419028	137437090	+	RP11-473E2.4	ENSG00000228877	Unknown	Unknown	Unknown	Not Imprinted	3.23942	2.63284	4.17958
chr9	137444584	137445743	+	RP11-473E2.3	ENSG00000227150	Unknown	Unknown	Unknown	Not Imprinted	3.23942	2.63284	4.17958
chr9	137533649	137736689	+	COL5A1	ENSG00000130635	Unknown	Unknown	Unknown	Not Imprinted	3.23942	2.63284	4.17958
chr9	137541231	137544919	-	COL5A1-AS1	ENSG00000204011	Unknown	Unknown	Unknown	Not Imprinted	3.23942	2.63284	4.17958
chr9	137662497	137667517	-	RP13-129E14.1	ENSG00000286502	Unknown	Unknown	Unknown	Not Imprinted	3.23942	2.63284	4.17958
chr9	137740819	137740966	-	AL603650.2	ENSG00000264877	Unknown	Unknown	Unknown	Not Imprinted	3.23942	0.20785	4.17958
chr9	137741021	137741098	-	AL603650.3	ENSG00000265286	Unknown	Unknown	Unknown	Not Imprinted	3.23942	0.20785	4.17958
chr9	137741144	137741215	-	MIR3689C	ENSG00000264744	Unknown	Unknown	Unknown	Not Imprinted	3.23942	0.20785	4.17958
chr9	137741333	137741410	-	MIR3689A	ENSG00000265872	Unknown	Unknown	Unknown	Not Imprinted	3.23942	0.20785	4.17958
chr9	137741455	137741528	-	MIR3689D1	ENSG00000265848	Unknown	Unknown	Unknown	Not Imprinted	3.23942	0.20785	4.17958
chr9	137741659	137741806	-	AL603650.4	ENSG00000266060	Unknown	Unknown	Unknown	Not Imprinted	3.23942	0.20785	4.17958
chr9	137741837	137741914	-	AL603650.1	ENSG00000263507	Unknown	Unknown	Unknown	Not Imprinted	3.23942	0.20785	4.17958
chr9	137741971	137742118	-	MIR3689B	ENSG00000264163	Unknown	Unknown	Unknown	Not Imprinted	3.23942	0.20785	4.17958
chr9	137742123	137742202	-	MIR3689D2	ENSG00000264136	Unknown	Unknown	Unknown	Not Imprinted	3.23942	0.20785	4.17958
chr9	137742416	137742487	-	MIR3689E	ENSG00000266827	Unknown	Unknown	Unknown	Not Imprinted	3.23942	0.20785	4.17958
chr9	137742588	137742653	-	MIR3689F	ENSG00000266514	Unknown	Unknown	Unknown	Not Imprinted	3.23942	0.20785	4.17958
chr9	137760082	137760321	+	RP11-263F14.3	ENSG00000232355	Unknown	Unknown	Unknown	Not Imprinted	3.23942	0.20785	4.17958
chr9	137772656	137779369	+	FCN2	ENSG00000160339	Unknown	Unknown	Unknown	Not Imprinted	3.23942	0.20785	4.17958
chr9	137795078	137809758	-	FCN1	ENSG00000085265	Unknown	Unknown	Unknown	Not Imprinted	3.23942	0.20785	4.17958
chr9	137828370	137835053	+	RP11-447M12.2	ENSG00000236403	Unknown	Unknown	Unknown	Not Imprinted	3.23942	0.20785	4.17958
chr9	137884804	137887700	+	RP11-447M12.3	ENSG00000279935	Unknown	Unknown	Unknown	Not Imprinted	3.23942	0.20785	4.17958
chr9	137967268	138013026	+	OLFM1	ENSG00000130558	Unknown	Unknown	Unknown	Not Imprinted	3.23942	0.20785	4.17958
chr9	138096568	138129443	-	RP11-399H11.3	ENSG00000227958	Unknown	Unknown	Unknown	Not Imprinted	3.23942	0.20785	4.17958
chr9	138137542	138144554	-	RP11-399H11.2	ENSG00000233936	Unknown	Unknown	Unknown	Not Imprinted	3.23942	0.20785	4.17958
chr9	138235095	138238408	+	C9orf62	ENSG00000178243	Unknown	Unknown	Unknown	Not Imprinted	3.23942	0.20785	4.17958
chr9	138244519	138246130	+	RP11-555H7.2	ENSG00000235572	Unknown	Unknown	Unknown	Not Imprinted	3.23942	0.20785	4.17958
chr9	138339292	138342000	+	SOCS5P2	ENSG00000224682	Unknown	Unknown	Unknown	Not Imprinted	3.23942	0.20785	4.17958
chr9	138354573	138372623	-	PPP1R26-AS1	ENSG00000225361	Unknown	Unknown	Unknown	Not Imprinted	3.23942	0.20785	4.17958
chr9	138370925	138380739	+	PPP1R26	ENSG00000196422	Unknown	Unknown	Unknown	Not Imprinted	3.23942	0.20785	4.17958
chr9	138387027	138393580	-	C9orf116	ENSG00000160345	Unknown	Unknown	Unknown	Not Imprinted	3.23942	0.20785	4.17958
chr9	138391830	138396519	+	MRPS2	ENSG00000122140	Unknown	Unknown	Unknown	Not Imprinted	3.23942	0.20785	2.17694
chr9	138395119	138398293	-	RP11-426A6.5	ENSG00000226706	Unknown	Unknown	Unknown	Not Imprinted	3.23942	0.20785	2.17694
chr9	138413284	138418386	+	LCN1	ENSG00000160349	Unknown	Unknown	Unknown	Not Imprinted	3.23942	0.20785	2.17694
chr9	138420457	138420546	-	AL161452.1	ENSG00000221613	Unknown	Unknown	Unknown	Not Imprinted	3.23942	0.20785	2.17694
chr9	138437972	138441815	+	OBP2A	ENSG00000122136	Unknown	Unknown	Unknown	Not Imprinted	3.23942	-0.0323517	2.17694
chr9	138453602	138458801	+	PAEP	ENSG00000122133	Unknown	Unknown	Unknown	Not Imprinted	3.23942	-0.0323517	2.17694
chr9	138466781	138478958	+	LINC01502	ENSG00000237339	Unknown	Unknown	Unknown	Not Imprinted	3.23942	-0.0323517	2.17694
chr9	138479848	138483821	+	PAEPP1	ENSG00000224045	Unknown	Unknown	Unknown	Not Imprinted	3.23942	-0.0323517	2.17694
chr9	138496191	138511739	+	RP11-98L5.5	ENSG00000236543	Unknown	Unknown	Unknown	Not Imprinted	3.23942	-0.0323517	2.17694
chr9	138515494	138531386	-	GLT6D1	ENSG00000204007	Unknown	Unknown	Unknown	Not Imprinted	3.23942	-0.0323517	2.17694
chr9	138555168	138558268	+	LCN9	ENSG00000148386	Unknown	Unknown	Unknown	Not Imprinted	3.23942	-0.0323517	2.17694
chr9	138585253	138596344	-	SOHLH1	ENSG00000165643	Unknown	Unknown	Unknown	Not Imprinted	3.23942	-0.0323517	2.17694
chr9	138594031	138687354	+	KCNT1	ENSG00000107147	Unknown	Unknown	Unknown	Not Imprinted	3.23942	-0.0323517	2.17694
chr9	138700333	138799392	-	CAMSAP1	ENSG00000130559	biallelic	Unknown	Unknown	Not Imprinted	3.23942	-0.195056	2.17694
chr9	138799658	138807972	+	RP11-432J22.2	ENSG00000238058	Unknown	Unknown	Unknown	Not Imprinted	3.20234	-0.195056	2.17694
chr9	138824815	138853219	-	UBAC1	ENSG00000130560	Unknown	Unknown	Unknown	Not Imprinted	3.20234	0.303916	2.17694
chr9	138898383	138987135	-	NACC2	ENSG00000148411	biallelic	Unknown	monoallelic	Not Imprinted	3.20234	0.303916	2.17694
chr9	138999654	139001270	-	LINC02846	ENSG00000260193	Unknown	Unknown	Unknown	Not Imprinted	3.20234	0.303916	2.17694
chr9	139006427	139010721	-	TMEM250	ENSG00000238227	Unknown	Unknown	Unknown	Not Imprinted	3.20234	0.303916	2.17694
chr9	139014367	139016209	+	RP11-83N9.6	ENSG00000275329	Unknown	Unknown	Unknown	Not Imprinted	3.20234	0.303916	2.17694
chr9	139088096	139096974	-	LHX3	ENSG00000107187	Unknown	Unknown	Unknown	Not Imprinted	3.20234	0.301535	2.17694
chr9	139098179	139137658	-	QSOX2	ENSG00000165661	Unknown	Unknown	Unknown	Not Imprinted	3.20234	0.301535	2.17694
chr9	139141824	139143051	+	WI2-1959D15.4	ENSG00000279813	Unknown	Unknown	Unknown	Not Imprinted	3.20234	0.301535	2.17694
chr9	139155771	139159083	+	WI2-1959D15.3	ENSG00000283769	Unknown	Unknown	Unknown	Not Imprinted	3.20234	0.301535	2.17694
chr9	139216998	139221779	-	DKFZP434A062	ENSG00000262075	Unknown	Unknown	Unknown	Not Imprinted	0.499547	0.426584	2.34605
chr9	139221932	139254057	+	GPSM1	ENSG00000160360	Unknown	Unknown	Unknown	Not Imprinted	0.499547	0.426584	2.34605
chr9	139253932	139258196	-	DNLZ	ENSG00000213221	Unknown	Unknown	Unknown	Not Imprinted	0.499547	0.426584	2.34605
chr9	139256355	139268133	-	CARD9	ENSG00000187796	Unknown	Unknown	Unknown	Not Imprinted	0.499547	0.426584	2.34605
chr9	139270029	139294622	-	SNAPC4	ENSG00000165684	biallelic	Unknown	Unknown	Not Imprinted	0.499547	0.426584	2.34605
chr9	139296374	139305066	-	ENTR1	ENSG00000165689	Unknown	Unknown	Unknown	Not Imprinted	0.499547	0.426584	2.34605
chr9	139305093	139318213	+	PMPCA	ENSG00000165688	Unknown	Unknown	Unknown	Not Imprinted	0.499547	0.426584	2.34605
chr9	139323071	139334297	-	INPP5E	ENSG00000148384	paternal	Unknown	Unknown	Not Imprinted	0.499547	0.426584	2.34605
chr9	139334548	139378211	-	SEC16A	ENSG00000148396	Unknown	Unknown	Unknown	Not Imprinted	0.499547	1.29866	2.34605
chr9	139377947	139380519	+	C9orf163	ENSG00000196366	Unknown	Unknown	Unknown	Not Imprinted	0.499547	1.29866	2.34605
chr9	139388885	139440500	-	NOTCH1	ENSG00000148400	biallelic	Unknown	Unknown	Not Imprinted	0.499547	1.29866	2.34605
chr9	139414020	139414078	-	MIR4673	ENSG00000263403	Unknown	Unknown	Unknown	Not Imprinted	0.499547	1.29866	2.34605
chr9	139437333	139438287	+	RP11-413M3.4	ENSG00000227512	Unknown	Unknown	Unknown	Not Imprinted	0.499547	1.29866	2.34605
chr9	139440625	139440711	-	MIR4674	ENSG00000265181	Unknown	Unknown	Unknown	Not Imprinted	0.499547	1.29866	2.34605
chr9	139440664	139444345	+	NALT1	ENSG00000237886	Unknown	Unknown	Unknown	Not Imprinted	0.499547	1.29866	2.34605
chr9	139506476	139511633	-	LINC01451	ENSG00000279141	Unknown	Unknown	Unknown	Not Imprinted	0.499547	1.29866	2.34605
chr9	139542324	139554873	-	RP11-251M1.1	ENSG00000228401	Unknown	Unknown	Unknown	Not Imprinted	0.499547	1.29866	2.34605
chr9	139553308	139567130	+	EGFL7	ENSG00000172889	Unknown	Unknown	Unknown	Not Imprinted	0.499547	1.29866	2.34605
chr9	139565054	139565138	+	MIR126	ENSG00000199161	Unknown	Unknown	Unknown	Not Imprinted	0.499547	1.29866	2.34605
chr9	139567595	139581909	-	AGPAT2	ENSG00000169692	biallelic	Unknown	Unknown	Not Imprinted	0.499547	1.29866	2.34605
chr9	139588588	139588714	+	AL590226.1	ENSG00000221693	Unknown	Unknown	Unknown	Not Imprinted	0.499547	1.29866	2.34605
chr9	139607024	139619194	+	DIPK1B	ENSG00000165716	Unknown	Unknown	Unknown	Not Imprinted	0.499547	1.29866	2.34605
chr9	139615818	139622636	-	SNHG7	ENSG00000233016	biallelic	Unknown	Unknown	Not Imprinted	0.499547	1.29866	0.841134
chr9	139623405	139624307	-	RP11-216L13.21	ENSG00000274356	Unknown	Unknown	Unknown	Not Imprinted	0.499547	1.29866	0.841134
chr9	139632619	139637808	-	LCN10	ENSG00000187922	Unknown	Unknown	Unknown	Not Imprinted	0.499547	1.29866	0.841134
chr9	139632619	139642905	-	RP11-216L13.16	ENSG00000204003	Unknown	Unknown	Unknown	Not Imprinted	0.499547	1.29866	0.841134
chr9	139638469	139642977	-	LCN6	ENSG00000267206	Unknown	Unknown	Unknown	Not Imprinted	0.499547	1.29866	0.841134
chr9	139648838	139652995	-	LCN8	ENSG00000204001	Unknown	Unknown	Unknown	Not Imprinted	0.499547	1.29866	0.841134
chr9	139654086	139660707	-	LCN15	ENSG00000177984	Unknown	Unknown	Unknown	Not Imprinted	0.499547	-0.00634238	0.841134
chr9	139674391	139674670	+	ATP6V1G1P3	ENSG00000224662	Unknown	Unknown	Unknown	Not Imprinted	0.841165	-0.00634238	0.841134
chr9	139685796	139687769	+	TMEM141	ENSG00000244187	biallelic	Unknown	Unknown	Not Imprinted	0.841165	-0.00634238	0.841134
chr9	139685831	139695047	+	RP11-216L13.17	ENSG00000272896	Unknown	Unknown	Unknown	Not Imprinted	0.841165	-0.00634238	0.841134
chr9	139690790	139702193	+	CCDC183	ENSG00000213213	Unknown	Unknown	Unknown	Not Imprinted	0.841165	-0.00634238	0.841134
chr9	139693675	139704494	+	RP11-216L13.19	ENSG00000273066	Unknown	Unknown	Unknown	Not Imprinted	0.841165	-0.00634238	0.841134
chr9	139694818	139723918	+	RP11-216L13.18	ENSG00000272679	Unknown	Unknown	Unknown	Not Imprinted	0.841165	-0.00634238	0.841134
chr9	139698379	139703300	-	CCDC183-AS1	ENSG00000228544	Unknown	Unknown	Unknown	Not Imprinted	0.841165	-0.00634238	0.841134
chr9	139702395	139735639	+	RABL6	ENSG00000196642	Unknown	Unknown	monoallelic	Not Imprinted	0.841165	-0.00634238	0.841134
chr9	139707240	139709988	-	NCLP1	ENSG00000213212	Unknown	Unknown	Unknown	Not Imprinted	0.841165	-0.00634238	0.841134
chr9	139725409	139725475	+	MIR4292	ENSG00000265806	Unknown	Unknown	Unknown	Not Imprinted	0.841165	-0.00634238	0.841134
chr9	139738867	139743253	+	AJM1	ENSG00000232434	Unknown	Unknown	Unknown	Not Imprinted	0.841165	-0.00634238	0.841134
chr9	139743176	139745479	+	PHPT1	ENSG00000054148	Unknown	Unknown	Unknown	Not Imprinted	0.841165	-0.00634238	0.841134
chr9	139745395	139755251	+	MAMDC4	ENSG00000177943	Unknown	Unknown	Unknown	Not Imprinted	0.841165	-0.00634238	0.841134
chr9	139756571	139760760	-	EDF1	ENSG00000107223	Unknown	Unknown	Unknown	Not Imprinted	0.841165	-0.00634238	0.841134
chr9	139776364	139821059	+	TRAF2	ENSG00000127191	biallelic	Unknown	Unknown	Not Imprinted	0.841165	-0.00634238	0.841134
chr9	139781185	139781255	+	MIR4479	ENSG00000266507	Unknown	Unknown	Unknown	Not Imprinted	0.841165	-0.00634238	0.841134
chr9	139830292	139831613	+	RP11-229P13.2	ENSG00000213590	Unknown	Unknown	Unknown	Not Imprinted	0.841165	-0.00634238	0.841134
chr9	139831621	139832440	-	RP11-229P13.25	ENSG00000260190	Unknown	Unknown	Unknown	Not Imprinted	0.841165	-0.00634238	0.841134
chr9	139834887	139839190	-	FBXW5	ENSG00000159069	biallelic	Unknown	Unknown	Not Imprinted	0.841165	-0.00634238	0.841134
chr9	139839637	139841427	+	C8G	ENSG00000176919	Unknown	Unknown	Unknown	Not Imprinted	0.841165	-0.00634238	0.841134
chr9	139844003	139849949	+	LCN12	ENSG00000184925	Unknown	Unknown	Unknown	Not Imprinted	0.841165	-0.00634238	0.841134
chr9	139863695	139866442	+	LINC02692	ENSG00000198454	Unknown	Unknown	Unknown	Not Imprinted	0.841165	-0.00634238	0.841134
chr9	139869544	139876194	+	PTGDS	ENSG00000107317	Unknown	Unknown	Unknown	Not Imprinted	0.841165	-0.00634238	0.841134
chr9	139871970	139879887	+	RP11-229P13.28	ENSG00000284341	Unknown	Unknown	Unknown	Not Imprinted	0.841165	-0.00634238	0.841134
chr9	139876356	139880862	+	LCNL1	ENSG00000214402	Unknown	Unknown	Unknown	Not Imprinted	0.841165	-0.00634238	0.841134
chr9	139886874	139888436	+	PAXX	ENSG00000148362	Unknown	Unknown	Unknown	Not Imprinted	0.841165	-0.00634238	0.841134
chr9	139889060	139891020	-	CLIC3	ENSG00000169583	Unknown	Unknown	Unknown	Not Imprinted	0.841165	-0.00634238	0.841134
chr9	139901686	139923374	-	ABCA2	ENSG00000107331	Unknown	Unknown	Unknown	Not Imprinted	0.841165	-0.00634238	0.841134
chr9	139921916	139932409	+	C9orf139	ENSG00000180539	Unknown	Unknown	Unknown	Not Imprinted	0.841165	-0.00634238	0.841134
chr9	139924626	139926540	-	FUT7	ENSG00000180549	Unknown	Unknown	Unknown	Not Imprinted	0.841165	-0.00634238	0.841134
chr9	139925693	139934888	-	RP11-229P13.27	ENSG00000279073	Unknown	Unknown	Unknown	Not Imprinted	0.841165	-0.00634238	0.841134
chr9	139933915	139940631	-	NPDC1	ENSG00000107281	Unknown	Unknown	Unknown	Not Imprinted	0.841165	-0.00634238	0.841134
chr9	139942559	139948513	-	ENTPD2	ENSG00000054179	paternal	Unknown	Unknown	Not Imprinted	0.841165	-0.00634238	0.841134
chr9	139947114	139947827	+	RP11-229P13.15	ENSG00000236394	Unknown	Unknown	Unknown	Not Imprinted	0.841165	-0.00634238	0.841134
chr9	139952115	139956913	+	RP11-229P13.22	ENSG00000229257	Unknown	Unknown	Unknown	Not Imprinted	0.841165	-0.00634238	0.841134
chr9	139956579	139965009	-	SAPCD2	ENSG00000186193	biallelic	Unknown	Unknown	Not Imprinted	0.841165	-0.00634238	0.841134
chr9	139957987	139959033	+	RP11-229P13.23	ENSG00000231864	Unknown	Unknown	Unknown	Not Imprinted	0.841165	-0.00634238	0.841134
chr9	139971969	139978991	+	UAP1L1	ENSG00000197355	Unknown	Unknown	Unknown	Not Imprinted	0.841165	-0.00634238	0.841134
chr9	139979398	139981269	-	MAN1B1-DT	ENSG00000268996	Unknown	Unknown	Unknown	Not Imprinted	0.841165	-0.00634238	0.841134
chr9	139981309	140003641	+	MAN1B1	ENSG00000177239	Unknown	Unknown	Unknown	Not Imprinted	0.841165	-0.00634238	0.841134
chr9	139988797	139988882	+	SNORD62	ENSG00000199411	Unknown	Unknown	Unknown	Not Imprinted	0.841165	-0.00634238	0.841134
chr9	140004998	140009629	-	DPP7	ENSG00000176978	Unknown	Unknown	Unknown	Not Imprinted	0.841165	-0.00634238	0.841134
chr9	140033606	140063208	+	GRIN1	ENSG00000176884	Unknown	Unknown	Unknown	Not Imprinted	0.841165	-0.00634238	0.841134
chr9	140063210	140064503	-	LRRC26	ENSG00000184709	Unknown	Unknown	Unknown	Not Imprinted	0.841165	-0.00634238	0.841134
chr9	140063306	140066436	-	RP11-350O14.18	ENSG00000261793	Unknown	Unknown	Unknown	Not Imprinted	0.841165	-0.00634238	0.841134
chr9	140063638	140063722	-	MIR3621	ENSG00000263697	Unknown	Unknown	Unknown	Not Imprinted	0.841165	-0.00634238	0.841134
chr9	140065310	140066508	-	TMEM210	ENSG00000185863	Unknown	Unknown	Unknown	Not Imprinted	0.841165	-0.00634238	0.841134
chr9	140069236	140083012	-	ANAPC2	ENSG00000176248	biallelic	Unknown	Unknown	Not Imprinted	0.841165	-0.00634238	0.841134
chr9	140083112	140084822	+	SSNA1	ENSG00000176101	biallelic	Unknown	Unknown	Not Imprinted	0.841165	-0.00634238	0.841134
chr9	140086069	140098645	-	TPRN	ENSG00000176058	biallelic	Unknown	Unknown	Not Imprinted	0.841165	-0.00634238	0.841134
chr9	140098534	140100100	-	TMEM203	ENSG00000187713	Unknown	Unknown	Unknown	Not Imprinted	0.841165	-0.00634238	0.841134
chr9	140100137	140113813	+	NDOR1	ENSG00000188566	Unknown	Unknown	Unknown	Not Imprinted	0.841165	-0.00634238	0.841134
chr9	140111904	140113813	+	RP13-122B23.13	ENSG00000284976	Unknown	Unknown	Unknown	Not Imprinted	0.841165	-0.00634238	0.841134
chr9	140114699	140116033	-	RNF208	ENSG00000212864	Unknown	Unknown	Unknown	Not Imprinted	0.841165	-0.00634238	0.841134
chr9	140119087	140120767	+	CYSRT1	ENSG00000197191	Unknown	Unknown	Unknown	Not Imprinted	0.841165	-0.00634238	0.841134
chr9	140121954	140124092	+	RNF224	ENSG00000233198	Unknown	Unknown	Unknown	Not Imprinted	0.841165	-0.00634238	0.841134
chr9	140125209	140131007	+	SLC34A3	ENSG00000198569	Unknown	Unknown	Unknown	Not Imprinted	0.841165	-0.00634238	0.841134
chr9	140135739	140138159	+	TUBB4B	ENSG00000188229	Unknown	Unknown	Unknown	Not Imprinted	0.841165	-0.00634238	0.841134
chr9	140138036	140142222	-	FAM166A	ENSG00000188163	Unknown	Unknown	Unknown	Not Imprinted	0.841165	-0.00634238	0.841134
chr9	140144671	140147949	-	STPG3-AS1	ENSG00000275549	Unknown	Unknown	Unknown	Not Imprinted	0.841165	-0.00634238	0.841134
chr9	140145713	140147935	+	STPG3	ENSG00000197768	Unknown	Unknown	Unknown	Not Imprinted	0.841165	-0.00634238	0.841134
chr9	140149779	140167994	+	NELFB	ENSG00000188986	paternal	Unknown	Unknown	Not Imprinted	0.841165	-0.00634238	0.841134
chr9	140172178	140177093	+	TOR4A	ENSG00000198113	biallelic	Unknown	Unknown	Not Imprinted	0.357954	-0.260395	5.03234
chr9	140180564	140181688	+	RP13-122B23.9	ENSG00000270259	Unknown	Unknown	Unknown	Not Imprinted	0.357954	-0.260395	5.03234
chr9	140188320	140190173	-	RP13-122B23.8	ENSG00000260996	Unknown	Unknown	Unknown	Not Imprinted	0.357954	-0.260395	5.03234
chr9	140189387	140194641	+	RP13-122B23.14	ENSG00000288234	Unknown	Unknown	Unknown	Not Imprinted	0.357954	-0.260395	5.03234
chr9	140194083	140196723	-	NRARP	ENSG00000198435	Unknown	Unknown	Unknown	Not Imprinted	0.357954	-0.260395	5.03234
chr9	140201348	140317663	-	EXD3	ENSG00000187609	Unknown	Unknown	Unknown	Not Imprinted	0.357954	-0.260395	5.03234
chr9	140317802	140328858	+	NOXA1	ENSG00000188747	Unknown	Unknown	Unknown	Not Imprinted	0.357954	-0.260395	5.03234
chr9	140328816	140336268	-	ENTPD8	ENSG00000188833	Unknown	Unknown	Unknown	Not Imprinted	0.357954	-0.260395	5.03234
chr9	140342022	140353786	-	NSMF	ENSG00000165802	Unknown	Unknown	Unknown	Not Imprinted	0.357954	-0.260395	5.03234
chr9	140354404	140444854	-	PNPLA7	ENSG00000130653	Unknown	Unknown	Unknown	Not Imprinted	0.357954	-0.260395	9.04229
chr9	140440200	140440285	+	AL365502.1	ENSG00000263933	Unknown	Unknown	Unknown	Not Imprinted	0.357954	-0.260395	9.04229
chr9	140446331	140447007	+	MRPL41	ENSG00000182154	Unknown	Unknown	Unknown	Not Imprinted	0.357954	-0.260395	9.04229
chr9	140448896	140473377	-	DPH7	ENSG00000148399	Unknown	Unknown	Unknown	Not Imprinted	1.36414	1.91874	9.04229
chr9	140476533	140484964	-	ZMYND19	ENSG00000165724	Unknown	Unknown	Unknown	Not Imprinted	1.36414	1.91874	9.04229
chr9	140500137	140509812	+	ARRDC1	ENSG00000197070	Unknown	Unknown	Unknown	Not Imprinted	1.36414	1.91874	9.04229
chr9	140500196	140605470	+	RP11-48C7.8	ENSG00000283411	Unknown	Unknown	Unknown	Not Imprinted	1.36414	1.91874	9.04229
chr9	140509784	140513358	-	ARRDC1-AS1	ENSG00000203993	Unknown	Unknown	Unknown	Not Imprinted	1.36414	1.91874	9.04229
chr9	140513444	140764468	+	EHMT1	ENSG00000181090	Unknown	Unknown	Unknown	Not Imprinted	1.36414	1.91874	15.1356
chr9	140535438	140535999	-	SETP5	ENSG00000233998	Unknown	Unknown	Unknown	Not Imprinted	1.36414	1.91874	9.04229
chr9	140670991	140683687	-	RP11-188C12.2	ENSG00000255585	Unknown	Unknown	Unknown	Not Imprinted	1.36414	1.91874	9.04229
chr9	140732871	140732968	+	MIR602	ENSG00000207693	Unknown	Unknown	Unknown	Not Imprinted	1.36414	-0.0252966	15.1356
chr9	140762377	140787022	-	RP11-188C12.3	ENSG00000203987	Unknown	Unknown	Unknown	Not Imprinted	1.36414	-0.0252966	15.1356
chr9	140772234	141019076	+	CACNA1B	ENSG00000148408	Unknown	Unknown	Unknown	Not Imprinted	1.36414	-0.0252966	15.1356
chr9	141023851	141023978	+	RP11-424E7.5	ENSG00000276388	Unknown	Unknown	Unknown	Not Imprinted	0.591815	-0.0252966	6.37021
chr9	141031547	141038316	+	IL9RP1	ENSG00000229926	Unknown	Unknown	Unknown	Not Imprinted	0.591815	-0.0252966	6.37021
chr9	141044527	141071885	+	TUBBP5	ENSG00000159247	Unknown	Unknown	Unknown	Not Imprinted	0.591815	-0.0252966	6.37021
chr9	141071878	141074226	-	RP11-424E7.6	ENSG00000278130	Unknown	Unknown	Unknown	Not Imprinted	0.591815	-0.0252966	6.37021
chr9	141090383	141093775	-	RP11-885N19.6	ENSG00000237419	Unknown	Unknown	Unknown	Not Imprinted	0.591815	-0.0252966	6.37021
chr9	141107518	141143667	+	FAM157B	ENSG00000233013	Unknown	Unknown	Unknown	Not Imprinted	0.591815	-0.0252966	6.37021
chr9	141150045	141150148	+	RNU6-785P	ENSG00000223256	Unknown	Unknown	Unknown	Not Imprinted	0.591815	-0.0252966	6.37021
chr8	116086	117024	-	OR4F21	ENSG00000176269	Unknown	Unknown	Unknown	Not Imprinted	2.62596	0.258391	2.41436
chr8	150385	150562	-	SEPTIN14P8	ENSG00000255464	Unknown	Unknown	Unknown	Not Imprinted	2.62596	0.258391	2.41436
chr8	152660	152897	-	RP11-585F1.6	ENSG00000253166	Unknown	Unknown	Unknown	Not Imprinted	2.62596	0.258391	2.41436
chr8	163186	182231	-	RPL23AP53	ENSG00000223508	biallelic	Unknown	Unknown	Not Imprinted	2.62596	0.258391	2.41436
chr8	182137	214703	+	ZNF596	ENSG00000172748	Unknown	Unknown	Unknown	Not Imprinted	2.62596	0.258391	2.41436
chr8	183119	183692	+	RP5-855D21.3	ENSG00000272812	Unknown	Unknown	Unknown	Not Imprinted	2.62596	0.258391	2.41436
chr8	184347	184887	-	RP5-855D21.1	ENSG00000272240	Unknown	Unknown	Unknown	Not Imprinted	2.62596	0.258391	2.41436
chr8	187045	187669	+	RP5-855D21.2	ENSG00000273402	Unknown	Unknown	Unknown	Not Imprinted	2.62596	0.258391	2.41436
chr8	214315	214672	+	RP11-63E5.1	ENSG00000254104	Unknown	Unknown	Unknown	Not Imprinted	2.62596	0.258391	2.41436
chr8	261133	281026	-	RP11-63E5.6	ENSG00000249868	Unknown	Unknown	Unknown	Not Imprinted	2.62596	0.258391	2.41436
chr8	325931	334079	-	FAM87A	ENSG00000182366	Unknown	Unknown	Unknown	Not Imprinted	2.62596	0.258391	2.41436
chr8	356428	427967	+	FBXO25	ENSG00000147364	biallelic	Unknown	monoallelic	Not Imprinted	2.62596	0.258391	2.41436
chr8	400714	401343	-	RP11-91J19.3	ENSG00000272293	Unknown	Unknown	Unknown	Not Imprinted	2.62596	0.258391	2.41436
chr8	436117	438512	-	RP11-91J19.2	ENSG00000279852	Unknown	Unknown	Unknown	Not Imprinted	2.62596	0.258391	2.41436
chr8	439803	495781	-	TDRP	ENSG00000180190	Unknown	Unknown	monoallelic	Not Imprinted	2.62596	0.258391	2.41436
chr8	564746	688106	-	ERICH1	ENSG00000104714	biallelic	Unknown	Unknown	Not Imprinted	2.62596	0.258391	2.61216
chr8	675188	675877	-	RP11-43A14.1	ENSG00000254207	Unknown	Unknown	Unknown	Not Imprinted	2.62596	0.258391	2.61216
chr8	687628	1656642	+	DLGAP2	ENSG00000198010	Unknown	Unknown	Unknown	paternal	2.62596	1.34951	2.61216
chr8	688548	690374	+	RP11-43A14.2	ENSG00000282375	Unknown	Unknown	Unknown	Not Imprinted	2.62596	0.258391	2.61216
chr8	841251	843112	-	RP11-555E9.1	ENSG00000282759	Unknown	Unknown	Unknown	Not Imprinted	2.62596	-0.238515	2.61216
chr8	968757	969704	+	CTD-3212A4.2	ENSG00000282692	Unknown	Unknown	Unknown	Not Imprinted	2.62596	-0.238515	2.61216
chr8	1196789	1198760	-	CTD-2281E23.3	ENSG00000254160	Unknown	Unknown	Unknown	Not Imprinted	2.62596	-0.238515	2.41436
chr8	1244294	1250766	-	CTD-2281E23.1	ENSG00000275427	Unknown	Unknown	Unknown	Not Imprinted	2.62596	-0.238515	2.41436
chr8	1316808	1317999	-	AF067845.1	ENSG00000260721	Unknown	Unknown	Unknown	Not Imprinted	2.62596	-0.238515	2.41436
chr8	1321851	1329560	+	AF067845.2	ENSG00000282160	Unknown	Unknown	Unknown	Not Imprinted	2.62596	-0.238515	2.41436
chr8	1326033	1328473	+	AF067845.3	ENSG00000281961	Unknown	Unknown	Unknown	Not Imprinted	2.62596	-0.238515	2.41436
chr8	1513675	1570583	-	DLGAP2-AS1	ENSG00000253267	Unknown	Unknown	Unknown	Not Imprinted	2.62596	-0.238515	2.41436
chr8	1674439	1674723	+	CTD-2336O2.4	ENSG00000283576	Unknown	Unknown	Unknown	Not Imprinted	2.62596	1.34951	2.41436
chr8	1678372	1679618	+	CTD-2336O2.2	ENSG00000254265	Unknown	Unknown	Unknown	Not Imprinted	2.62596	1.34951	2.41436
chr8	1703944	1749877	+	CLN8	ENSG00000182372	Unknown	Unknown	monoallelic	Not Imprinted	2.62596	1.34951	2.41436
chr8	1706374	1708613	-	CTD-2336O2.3	ENSG00000282021	Unknown	Unknown	Unknown	Not Imprinted	2.62596	1.34951	2.41436
chr8	1709220	1712674	-	CTD-2336O2.1	ENSG00000253982	Unknown	Unknown	Unknown	Not Imprinted	2.62596	1.34951	2.41436
chr8	1758989	1765279	-	CTD-2336O2.5	ENSG00000287464	Unknown	Unknown	Unknown	Not Imprinted	2.62596	1.34951	2.41436
chr8	1765397	1765473	+	MIR596	ENSG00000207826	Unknown	Unknown	Unknown	Not Imprinted	2.62596	1.34951	2.41436
chr8	1772092	1906807	+	ARHGEF10	ENSG00000104728	Unknown	Unknown	monoallelic	Not Imprinted	2.62596	1.54686	2.41436
chr8	1906087	1911297	-	RP11-439C15.9	ENSG00000285957	Unknown	Unknown	Unknown	Not Imprinted	2.62596	1.54686	2.41436
chr8	1919319	1922803	-	RP11-439C15.4	ENSG00000253764	Unknown	Unknown	Unknown	Not Imprinted	2.62596	1.54686	2.41436
chr8	1919563	1924644	+	KBTBD11-OT1	ENSG00000253696	Unknown	Unknown	monoallelic	Not Imprinted	2.62596	1.54686	2.41436
chr8	1921843	1955102	+	KBTBD11	ENSG00000176595	Unknown	Unknown	Unknown	Not Imprinted	2.62596	1.54686	2.41436
chr8	1922984	1923480	+	RP11-439C15.5	ENSG00000270988	Unknown	Unknown	Unknown	Not Imprinted	2.62596	1.54686	2.41436
chr8	1981650	1983729	+	RP11-1049H7.2	ENSG00000253805	Unknown	Unknown	Unknown	Not Imprinted	2.62596	1.54686	2.41436
chr8	6261072	6264663	-	RP11-115C21.2	ENSG00000246089	biallelic	Unknown	Unknown	Not Imprinted	2.62864	3.93148	6.63387
chr8	6264113	6506029	+	MCPH1	ENSG00000147316	biallelic	Unknown	Unknown	Not Imprinted	2.62864	3.93148	6.63387
chr8	6331366	6331809	-	RP11-115C21.4	ENSG00000253550	Unknown	Unknown	Unknown	Not Imprinted	2.62864	3.93148	4.54116
chr8	6357153	6420930	-	ANGPT2	ENSG00000091879	Unknown	Unknown	Unknown	Not Imprinted	2.62864	3.93148	4.54116
chr8	6430092	6433740	-	RP11-16G12.1	ENSG00000288076	Unknown	Unknown	Unknown	Not Imprinted	2.62864	3.93148	4.54116
chr8	6473125	6474719	-	CTD-2541M15.3	ENSG00000271743	Unknown	Unknown	Unknown	Not Imprinted	2.62864	3.93148	4.54116
chr8	6474831	6565745	-	MCPH1-AS1	ENSG00000249898	biallelic	Unknown	Unknown	Not Imprinted	2.62864	3.93148	4.54116
chr8	6503576	6506025	+	CTD-2541M15.4	ENSG00000271927	Unknown	Unknown	Unknown	Not Imprinted	2.62864	3.93148	4.54116
chr8	6566163	6619024	+	AGPAT5	ENSG00000155189	biallelic	Unknown	Unknown	Not Imprinted	2.62864	3.93148	4.54116
chr8	6602685	6602765	+	MIR4659B	ENSG00000266038	Unknown	Unknown	Unknown	Not Imprinted	2.62864	3.93148	4.54116
chr8	6638395	6646542	+	GS1-24F4.4	ENSG00000287747	Unknown	Unknown	Unknown	Not Imprinted	2.62864	3.93148	4.54116
chr8	6666038	6693046	-	XKR5	ENSG00000275591	Unknown	Unknown	Unknown	Not Imprinted	2.62864	3.93148	4.54116
chr8	6693057	6742798	+	GS1-24F4.2	ENSG00000245857	Unknown	Unknown	Unknown	Not Imprinted	0.132664	0.403774	1.579
chr8	6728114	6735458	-	DEFB1	ENSG00000164825	Unknown	Unknown	Unknown	Not Imprinted	0.132664	0.403774	1.579
chr8	6756400	6756990	-	RPL23AP96	ENSG00000250752	Unknown	Unknown	Unknown	Not Imprinted	0.132664	0.403774	1.579
chr8	6782219	6783598	-	DEFA6	ENSG00000164822	Unknown	Unknown	Unknown	Not Imprinted	0.132664	0.403774	1.579
chr8	6786130	6787995	+	GS1-24F4.3	ENSG00000254625	Unknown	Unknown	Unknown	Not Imprinted	0.132664	0.403774	1.579
[truncated: 50,097 more rows]
