# Supplementary material for: Widespread allele-specific topological domains in the human genome are not confined to imprinted gene clusters
Source: Genome Biol. 2023 Mar 3;24:40. doi: 10.1186/s13059-023-02876-2 (PMC9983196; doi:10.1186/s13059-023-02876-2)
Supplement: Supplementary file 4 — Additional file 4: File S2. All TADs Statistical Analysis. [file 13059_2023_2876_MOESM4_ESM.xlsx]

## Sheet: GM12878
cell	chrom	start	end	type	z	CNV	High_Signal_Region	Low_Mappability
GM12878	chr4	190550000	190670000	ASTAD	26.6309	Deletion	1	0
GM12878	chr2	235190000	235430000	ASTAD	20.1257	Normal	0	0
GM12878	chr2	132290000	132430000	ASTAD	16.887	Normal	0	0
GM12878	chr2	132150000	132570000	ASTAD	15.4028	Normal	0	0
GM12878	chr13	62690000	62950000	ASTAD	15.3772	Normal	0	0
GM12878	chr6	130350000	131170000	ASTAD	11.5724	Normal	0	0
GM12878	chr11	12070000	12310000	ASTAD	9.58381	Loss	0	0
GM12878	chr17	41390000	41590000	ASTAD	9.44744	Gain	0.238	0
GM12878	chr6	130350000	131470000	ASTAD	9.22211	Normal	0	0
GM12878	chr6	130350000	130610000	ASTAD	8.73698	Normal	0	0
GM12878	chr20	1450000	1770000	ASTAD	8.38175	Normal	0	0
GM12878	chr6	130610000	131170000	ASTAD	8.20002	Normal	0	0
GM12878	chr1	236250000	236750000	ASTAD	8.19177	Normal	0	0
GM12878	chr5	122010000	122190000	ASTAD	7.82761	Normal	0	0
GM12878	chr6	32430000	32650000	ASTAD	7.75684	Deletion	0	0
GM12878	chr22	22550000	22690000	ASTAD	7.46873	Deletion	0	0
GM12878	chr11	9550000	9770000	ASTAD	7.11492	Loss	0	0
GM12878	chr9	136610000	136870000	ASTAD	7.11218	Normal	0	0
GM12878	chr2	132290000	132570000	ASTAD	7.10461	Normal	0	0
GM12878	chr14	72390000	72990000	ASTAD	7.07944	Normal	0	0
GM12878	chr22	22330000	23650000	ASTAD	6.9253	Deletion	0	0
GM12878	chr22	22330000	23490000	ASTAD	6.90298	Deletion	0	0
GM12878	chr12	9450000	9630000	ASTAD	6.79308	Normal	0	0
GM12878	chr4	9690000	10050000	ASTAD	6.78193	Deletion	0	0
GM12878	chr4	8450000	8630000	ASTAD	6.77648	Deletion	0	0
GM12878	chr3	189670000	190170000	ASTAD	6.53589	Loss	0	0
GM12878	chr21	32470000	33010000	ASTAD	6.3487	Deletion	0	0
GM12878	chr2	30930000	31630000	ASTAD	6.12925	Normal	0	0
GM12878	chr4	10050000	10550000	ASTAD	6.09211	Deletion	0	0
GM12878	chr5	150410000	150690000	ASTAD	5.96651	Normal	0	0
GM12878	chr4	10550000	11750000	ASTAD	5.86817	Deletion	0	0
GM12878	chr22	22330000	22690000	ASTAD	5.8585	Deletion	0	0
GM12878	chr8	2350000	2710000	ASTAD	5.84583	Normal	0	0
GM12878	chr3	5270000	8470000	ASTAD	5.78665	Normal	0.006125	0
GM12878	chr2	132150000	132290000	ASTAD	5.76204	Normal	0	0
GM12878	chr3	167730000	167910000	ASTAD	5.62646	Loss	0	0
GM12878	chr9	116170000	116450000	ASTAD	5.54004	Normal	0	0
GM12878	chr4	152570000	153290000	ASTAD	5.53645	Deletion	0	0
GM12878	chr15	100330000	100470000	ASTAD	5.49396	Normal	0	0
GM12878	chr9	136610000	137050000	ASTAD	5.44242	Normal	0	0
GM12878	chr4	48130000	48290000	ASTAD	5.40024	Deletion	0	0
GM12878	chr10	27530000	27670000	ASTAD	5.39543	Normal	0	0
GM12878	chr9	95410000	95570000	ASTAD	5.25449	Normal	0	0
GM12878	chr3	124270000	124450000	ASTAD	5.24527	Gain	0	0
GM12878	chr4	10550000	11450000	ASTAD	5.21267	Deletion	0	0
GM12878	chr1	85410000	85530000	ASTAD	5.14434	Normal	0	0
GM12878	chr6	90000	410000	ASTAD	5.10977	Gain	0.394375	0.225312
GM12878	chr13	75830000	76230000	ASTAD	5.09732	Normal	0	0
GM12878	chr8	2150000	2350000	ASTAD	5.01265	Normal	0	0
GM12878	chr5	167670000	167910000	ASTAD	5.01069	Normal	0	0
GM12878	chr21	43230000	43550000	ASTAD	4.94646	Deletion	0	0
GM12878	chr7	129850000	130530000	ASTAD	4.94412	Normal	0	0
GM12878	chr3	61530000	62190000	ASTAD	4.93974	Normal	0	0
GM12878	chr16	1830000	2010000	ASTAD	4.91464	Deletion	0	0
GM12878	chr14	97030000	99950000	ASTAD	4.88173	Normal	0	0
GM12878	chr3	195270000	195730000	ASTAD	4.87915	Loss	0.52587	0
GM12878	chr18	77110000	77430000	ASTAD	4.83243	Normal	0.105938	0
GM12878	chr3	5450000	8470000	ASTAD	4.82815	Normal	0.00649007	0
GM12878	chr14	97230000	99750000	ASTAD	4.8118	Normal	0	0
GM12878	chr6	148850000	149330000	ASTAD	4.80218	Normal	0	0
GM12878	chr13	39570000	40250000	ASTAD	4.80127	Normal	0	0
GM12878	chr4	38050000	38870000	ASTAD	4.78119	Deletion	0	0
GM12878	chr3	195270000	195570000	ASTAD	4.77019	Loss	0.508667	0
GM12878	chr11	117670000	117930000	ASTAD	4.76529	Gain	0	0
GM12878	chr22	22690000	22930000	ASTAD	4.74329	Deletion	0	0
GM12878	chr8	19150000	20070000	ASTAD	4.71163	Loss	0	0
GM12878	chr4	152270000	153290000	ASTAD	4.69404	Deletion	0	0
GM12878	chr1	14150000	14290000	ASTAD	4.68136	Gain	0	0
GM12878	chr7	155350000	155590000	ASTAD	4.67348	Normal	0	0
GM12878	chr20	52570000	52710000	ASTAD	4.66092	Normal	0	0
GM12878	chr11	10390000	10770000	ASTAD	4.64181	Loss	0	0.0110526
GM12878	chr11	10770000	12310000	ASTAD	4.61965	Loss	0.00149351	0
GM12878	chr14	97230000	99950000	ASTAD	4.59903	Normal	0	0
GM12878	chr5	106590000	107010000	ASTAD	4.5176	Normal	0	0
GM12878	chr7	5830000	6990000	ASTAD	4.51656	Deletion	0	0
GM12878	chr1	34910000	35070000	ASTAD	4.49871	Normal	0	0
GM12878	chr2	7230000	8970000	ASTAD	4.47868	Normal	0	0
GM12878	chr18	60670000	60810000	ASTAD	4.47173	Normal	0	0
GM12878	chr18	55830000	56010000	ASTAD	4.46478	Normal	0	0
GM12878	chr7	129690000	130530000	ASTAD	4.45857	Normal	0	0
GM12878	chr19	54590000	54970000	ASTAD	4.41357	Loss	0	0
GM12878	chr12	99410000	100190000	ASTAD	4.39253	Normal	0	0
GM12878	chr12	131250000	132630000	ASTAD	4.36859	Normal	0.00992754	0
GM12878	chr8	58050000	58290000	ASTAD	4.30051	Loss	0.0470833	0
GM12878	chr10	30950000	32350000	ASTAD	4.28999	Normal	0	0
GM12878	chr2	7550000	8970000	ASTAD	4.28762	Normal	0	0
GM12878	chr14	71610000	72990000	ASTAD	4.28312	Normal	0	0
GM12878	chr7	23590000	23770000	ASTAD	4.27732	Normal	0	0
GM12878	chr10	73650000	73810000	ASTAD	4.26894	Normal	0	0
GM12878	chr10	30950000	32110000	ASTAD	4.25335	Normal	0	0
GM12878	chr2	7550000	8830000	ASTAD	4.23472	Normal	0	0
GM12878	chr5	171330000	171890000	ASTAD	4.17204	Normal	0	0
GM12878	chr18	4010000	5070000	ASTAD	4.168	Normal	0	0
GM12878	chr2	11810000	13170000	ASTAD	4.15669	Normal	0	0
GM12878	chr14	71450000	72990000	ASTAD	4.15537	Normal	0	0
GM12878	chr8	126110000	126710000	ASTAD	4.13358	Loss	0	0
GM12878	chr1	2330000	6050000	ASTAD	4.12966	Loss	0.0363441	0
GM12878	chr20	10410000	11550000	ASTAD	4.1018	Normal	0	0
GM12878	chr6	119450000	120070000	ASTAD	4.09994	Normal	0.00322581	0
GM12878	chr6	148850000	149850000	ASTAD	4.07434	Normal	0	0
GM12878	chr12	10910000	11390000	ASTAD	4.06486	Normal	0	0
GM12878	chr14	97030000	97230000	ASTAD	4.06457	Normal	0	0
GM12878	chr12	9450000	9910000	ASTAD	4.04315	Normal	0	0
GM12878	chr8	134470000	135910000	ASTAD	4.0318	Loss	0	0
GM12878	chr7	23590000	24750000	ASTAD	4.02359	Normal	0	0
GM12878	chr7	86530000	86910000	ASTAD	4.01348	Loss	0	0
GM12878	chr8	8870000	9010000	ASTAD	4.01149	Loss	0	0
GM12878	chr1	2590000	6050000	ASTAD	3.99054	Loss	0.0369942	0
GM12878	chr2	7230000	9270000	ASTAD	3.97984	Normal	0	0
GM12878	chr22	22030000	24210000	ASTAD	3.97676	Deletion	0	0.00137615
GM12878	chr9	115890000	116450000	ASTAD	3.97011	Normal	0	0
GM12878	chr2	11970000	13170000	ASTAD	3.96963	Normal	0	0
GM12878	chr7	23590000	25230000	ASTAD	3.96348	Normal	0	0
GM12878	chr4	3970000	4230000	ASTAD	3.96331	Deletion	0	0
GM12878	chr3	71730000	73150000	ASTAD	3.95426	Gain	0	0
GM12878	chr5	66530000	67570000	ASTAD	3.94438	Normal	0	0
GM12878	chr19	52190000	54330000	ASTAD	3.93274	Loss	0	0
GM12878	chr10	12230000	12790000	ASTAD	3.93043	Normal	0	0
GM12878	chr9	5810000	6770000	ASTAD	3.92784	Loss	0.00197917	0
GM12878	chr2	6950000	9270000	ASTAD	3.92758	Normal	0	0
GM12878	chr1	111330000	111990000	ASTAD	3.92704	Gain	0	0
GM12878	chr5	66530000	67330000	ASTAD	3.92613	Normal	0	0
GM12878	chr10	49730000	49870000	ASTAD	3.92543	Normal	0	0
GM12878	chr11	68330000	71310000	ASTAD	3.92522	Loss	0	0
GM12878	chr10	30630000	32350000	ASTAD	3.919	Normal	0	0
GM12878	chr2	29470000	31630000	ASTAD	3.91352	Normal	0	0
GM12878	chr22	22330000	24210000	ASTAD	3.90748	Deletion	0	0.00159574
GM12878	chr5	122970000	125670000	ASTAD	3.90286	Normal	0	0
GM12878	chr9	136370000	137050000	ASTAD	3.86916	Normal	0	0
GM12878	chr5	142090000	143570000	ASTAD	3.86732	Normal	0.00128378	0.00864865
GM12878	chr11	128730000	128850000	ASTAD	3.84457	Gain	0	0
GM12878	chr11	1650000	2190000	ASTAD	3.8388	Loss	0	0
GM12878	chr1	31870000	32030000	ASTAD	3.82486	Normal	0	0
GM12878	chr9	6030000	6350000	ASTAD	3.81977	Loss	0	0
GM12878	chr3	59110000	62190000	ASTAD	3.79065	Gain	0	0
GM12878	chr11	68330000	71490000	ASTAD	3.78865	Loss	0	0
GM12878	chr16	12510000	13990000	ASTAD	3.77769	Deletion	0	0
GM12878	chr7	23770000	24750000	ASTAD	3.77468	Normal	0	0
GM12878	chr9	530000	1030000	ASTAD	3.76991	Loss	0	0
GM12878	chr6	27770000	27890000	ASTAD	3.76773	Loss	0	0
GM12878	chr16	85830000	86070000	ASTAD	3.76354	Deletion	0	0
GM12878	chr10	11810000	13150000	ASTAD	3.76013	Normal	0	0
GM12878	chr2	130690000	132570000	ASTAD	3.74918	Deletion	0	0
GM12878	chr13	111090000	111230000	ASTAD	3.74712	Normal	0.396429	0
GM12878	chr4	184350000	186350000	ASTAD	3.74065	Deletion	0	0
GM12878	chr9	6030000	6570000	ASTAD	3.73588	Loss	0	0
GM12878	chr4	184350000	186070000	ASTAD	3.72635	Deletion	0	0
GM12878	chr5	142270000	143570000	ASTAD	3.72416	Normal	0.00146154	0.00984615
GM12878	chr3	163470000	163710000	ASTAD	3.69757	Loss	0	0
GM12878	chr15	90850000	91030000	ASTAD	3.685	Normal	0	0
GM12878	chr1	181150000	181390000	ASTAD	3.66281	Normal	0	0
GM12878	chr18	60670000	61110000	ASTAD	3.65838	Normal	0.0752273	0
GM12878	chr4	184350000	186550000	ASTAD	3.65706	Deletion	0	0
GM12878	chr8	133870000	135910000	ASTAD	3.64996	Loss	0	0
GM12878	chr10	30630000	32670000	ASTAD	3.62634	Normal	0	0
GM12878	chr10	34950000	35370000	ASTAD	3.62565	Normal	0	0
GM12878	chr6	119450000	119670000	ASTAD	3.61389	Normal	0.00909091	0
GM12878	chr19	52190000	54590000	ASTAD	3.61204	Loss	0	0
GM12878	chr2	42050000	42590000	ASTAD	3.61201	Normal	0	0
GM12878	chr17	37910000	38130000	ASTAD	3.61106	Gain	0	0
GM12878	chr5	167510000	167670000	ASTAD	3.60763	Normal	0	0
GM12878	chr4	38050000	38750000	ASTAD	3.60687	Deletion	0	0
GM12878	chr18	77110000	77990000	ASTAD	3.60456	Normal	0.0692045	0
GM12878	chr8	135470000	135710000	ASTAD	3.60306	Loss	0	0
GM12878	chr12	52530000	53390000	ASTAD	3.60163	Normal	0	0
GM12878	chr8	101850000	103850000	ASTAD	3.59396	Loss	0	0
GM12878	chr14	107110000	107270000	ASTAD	3.58852	Normal	0.161875	0
GM12878	chr12	9770000	9910000	ASTAD	3.5821	Normal	0	0
GM12878	chr17	75270000	75510000	ASTAD	3.57639	Gain	0	0
GM12878	chr7	2890000	4810000	ASTAD	3.57537	Normal	0	0
GM12878	chr15	78190000	78570000	ASTAD	3.55268	Normal	0	0
GM12878	chr11	127890000	128850000	ASTAD	3.54891	Gain	0	0
GM12878	chr7	2890000	4650000	ASTAD	3.54556	Normal	0	0
GM12878	chr4	8150000	8630000	ASTAD	3.54132	Deletion	0	0
GM12878	chr11	10770000	12950000	ASTAD	3.53915	Loss	0.00105505	0
GM12878	chr7	23310000	25230000	ASTAD	3.53722	Normal	0	0
GM12878	chr5	177650000	180030000	ASTAD	3.53087	Normal	0.000840336	0
GM12878	chr3	188950000	190170000	ASTAD	3.52592	Loss	0	0.00114754
GM12878	chr17	74710000	78010000	ASTAD	3.52555	Gain	0	0
GM12878	chr11	75110000	75290000	ASTAD	3.52296	Gain	0	0
GM12878	chr8	134470000	135710000	ASTAD	3.52069	Loss	0	0
GM12878	chr3	108690000	108830000	ASTAD	3.5107	Normal	0	0
GM12878	chr7	5170000	6990000	ASTAD	3.50523	Deletion	0	0
GM12878	chr22	23090000	23310000	ASTAD	3.49978	Deletion	0	0
GM12878	chr7	22870000	23110000	ASTAD	3.49389	Normal	0	0
GM12878	chr8	101970000	103850000	ASTAD	3.481	Loss	0	0
GM12878	chr4	185170000	185650000	ASTAD	3.47526	Deletion	0	0
GM12878	chr21	15750000	16230000	ASTAD	3.46275	Deletion	0	0
GM12878	chr5	167670000	168090000	ASTAD	3.44767	Normal	0	0
GM12878	chr2	42050000	42310000	ASTAD	3.43981	Normal	0	0
GM12878	chr17	75270000	78010000	ASTAD	3.43963	Gain	0	0
GM12878	chr7	2890000	5170000	ASTAD	3.43776	Normal	0	0
GM12878	chr5	177650000	178930000	ASTAD	3.43103	Normal	0.0015625	0
GM12878	chr7	5830000	6850000	ASTAD	3.43071	Loss	0	0
GM12878	chr11	34930000	35450000	ASTAD	3.42696	Loss	0	0
GM12878	chr9	5810000	6570000	ASTAD	3.4186	Loss	0	0
GM12878	chr8	101590000	103850000	ASTAD	3.41552	Loss	0	0
GM12878	chr2	11970000	12870000	ASTAD	3.41219	Normal	0	0
GM12878	chr20	61670000	61810000	ASTAD	3.40656	Normal	0	0
GM12878	chr4	165670000	166030000	ASTAD	3.40277	Deletion	0	0
GM12878	chr1	29550000	31410000	ASTAD	3.40209	Normal	0	0
GM12878	chr22	43010000	43590000	ASTAD	3.3977	Normal	0	0
GM12878	chr12	25350000	25550000	ASTAD	3.38434	Normal	0	0
GM12878	chr15	99630000	100470000	ASTAD	3.3829	Normal	0	0
GM12878	chr10	12030000	13150000	ASTAD	3.37635	Normal	0	0
GM12878	chr7	41770000	41990000	ASTAD	3.37521	Normal	0	0
GM12878	chr3	133150000	133390000	ASTAD	3.37442	Loss	0	0
GM12878	chr2	29470000	32030000	ASTAD	3.37325	Normal	0	0
GM12878	chr18	60670000	60990000	ASTAD	3.36704	Normal	0.103438	0
GM12878	chr1	111330000	112310000	ASTAD	3.36684	Gain	0	0
GM12878	chr4	4970000	5990000	ASTAD	3.36655	Deletion	0	0
GM12878	chr12	131250000	132190000	ASTAD	3.36454	Normal	0.0145745	0
GM12878	chr7	3250000	4650000	ASTAD	3.36233	Normal	0	0
GM12878	chr19	34990000	35450000	ASTAD	3.35942	Loss	0.0156522	0
GM12878	chr9	6350000	6570000	ASTAD	3.34859	Loss	0	0
GM12878	chr5	53790000	54210000	ASTAD	3.34685	Normal	0	0
GM12878	chr11	128030000	128850000	ASTAD	3.34344	Gain	0	0
GM12878	chr11	68330000	70790000	ASTAD	3.33878	Loss	0	0
GM12878	chr12	52530000	53270000	ASTAD	3.32802	Normal	0	0
GM12878	chr3	58550000	62190000	ASTAD	3.32706	Gain	0	0
GM12878	chr4	185170000	185470000	ASTAD	3.32359	Deletion	0	0
GM12878	chr8	133690000	135910000	ASTAD	3.32011	Loss	0	0
GM12878	chr4	152030000	154050000	ASTAD	3.31526	Deletion	0.00158416	0
GM12878	chr14	71270000	73390000	ASTAD	3.3046	Normal	0	0
GM12878	chr1	25170000	25550000	ASTAD	3.29781	Gain	0	0
GM12878	chr11	10930000	12070000	ASTAD	3.29648	Loss	0.00201754	0
GM12878	chr3	71910000	72690000	ASTAD	3.29379	Gain	0	0
GM12878	chr1	55750000	57270000	ASTAD	3.28931	Normal	0	0
GM12878	chr8	102330000	103850000	ASTAD	3.2886	Loss	0	0
GM12878	chr7	100950000	102130000	ASTAD	3.28821	Loss	0.0394915	0
GM12878	chr14	21170000	21330000	ASTAD	3.28411	Normal	0	0
GM12878	chr18	8630000	8990000	ASTAD	3.2815	Normal	0	0
GM12878	chr1	234230000	236250000	ASTAD	3.27884	Normal	0	0
GM12878	chr1	168310000	169510000	ASTAD	3.27869	Normal	0.00458333	0
GM12878	chr7	97630000	97910000	ASTAD	3.27703	Loss	0	0
GM12878	chr14	22770000	23030000	ASTAD	3.2759	Normal	0	0
GM12878	chr3	45990000	46130000	ASTAD	3.26333	Normal	0	0
GM12878	chr22	47530000	50150000	ASTAD	3.25658	Normal	0	0
GM12878	chr5	156910000	157190000	ASTAD	3.25568	Normal	0	0
GM12878	chr18	3690000	5070000	ASTAD	3.25442	Normal	0	0
GM12878	chr16	3230000	3550000	ASTAD	3.25249	Deletion	0	0
GM12878	chr5	910000	1670000	ASTAD	3.24911	Normal	0.0107895	0
GM12878	chr8	58890000	59330000	ASTAD	3.24603	Loss	0.0122727	0
GM12878	chr10	11810000	13390000	ASTAD	3.24194	Normal	0	0
GM12878	chr9	135870000	138710000	ASTAD	3.23942	Normal	0	0
GM12878	chr5	156770000	157190000	ASTAD	3.23537	Normal	0	0
GM12878	chr4	184710000	186070000	ASTAD	3.23325	Deletion	0	0
GM12878	chr3	71910000	72890000	ASTAD	3.22615	Gain	0	0
GM12878	chr10	13390000	15230000	ASTAD	3.21733	Normal	0	0
GM12878	chr2	28790000	32030000	ASTAD	3.2077	Normal	0	0
GM12878	chr9	135870000	139210000	ASTAD	3.20234	Normal	0	0
GM12878	chr15	99630000	99770000	ASTAD	3.19985	Normal	0	0
GM12878	chr1	29550000	31170000	ASTAD	3.19887	Normal	0	0
GM12878	chr4	152270000	154050000	ASTAD	3.18833	Deletion	0.00179775	0
GM12878	chr22	22690000	23490000	ASTAD	3.17829	Deletion	0	0
GM12878	chr12	131250000	133250000	ASTAD	3.17205	Normal	0.00685	0
GM12878	chr11	9770000	10770000	ASTAD	3.17083	Loss	0	0.0042
GM12878	chr12	1210000	1730000	ASTAD	3.16741	Normal	0	0
GM12878	chr1	29370000	31410000	ASTAD	3.16645	Normal	0	0
GM12878	chr11	10770000	12070000	ASTAD	3.16017	Loss	0.00176923	0
GM12878	chr12	1070000	1730000	ASTAD	3.15905	Normal	0	0
GM12878	chr8	18750000	20070000	ASTAD	3.15782	Loss	0	0
GM12878	chr7	32510000	33190000	ASTAD	3.15489	Normal	0	0
GM12878	chr3	193310000	194050000	ASTAD	3.14956	Loss	0	0
GM12878	chr14	22770000	23390000	ASTAD	3.14425	Normal	0	0
GM12878	chr1	17950000	19190000	ASTAD	3.14348	Normal	0	0
GM12878	chr11	60670000	60950000	ASTAD	3.14202	Loss	0	0
GM12878	chr19	7450000	7610000	ASTAD	3.13961	Loss	0.01625	0
GM12878	chr10	124770000	125750000	ASTAD	3.13874	Normal	0	0
GM12878	chr7	40190000	41990000	ASTAD	3.13868	Normal	0	0
GM12878	chr2	37630000	38110000	ASTAD	3.13437	Normal	0	0
GM12878	chr10	3110000	4830000	ASTAD	3.13191	Normal	0	0
GM12878	chr19	7610000	7990000	ASTAD	3.13092	Loss	0	0
GM12878	chr12	530000	1730000	ASTAD	3.12914	Normal	0.00141667	0
GM12878	chr1	37910000	39550000	ASTAD	3.12716	Normal	0	0.00115854
GM12878	chr11	68330000	70630000	ASTAD	3.12217	Loss	0	0
GM12878	chr19	52790000	54330000	ASTAD	3.11261	Loss	0	0
GM12878	chr4	152030000	154250000	ASTAD	3.11153	Deletion	0.00144144	0
GM12878	chr3	193510000	194050000	ASTAD	3.10939	Loss	0	0
GM12878	chr13	95830000	96150000	ASTAD	3.10786	Normal	0	0
GM12878	chr8	72730000	72930000	ASTAD	3.10177	Loss	0	0
GM12878	chr11	128030000	128730000	ASTAD	3.10156	Gain	0	0
GM12878	chr15	64990000	65330000	ASTAD	3.0985	Normal	0	0
GM12878	chr11	10770000	13490000	ASTAD	3.09594	Loss	0.000845588	0
GM12878	chr16	90000	590000	ASTAD	3.09345	Deletion	0	0
GM12878	chr2	230810000	231690000	ASTAD	3.08729	Normal	0	0
GM12878	chr9	136370000	138710000	ASTAD	3.07524	Normal	0	0
GM12878	chr5	173030000	173410000	ASTAD	3.07484	Normal	0	0
GM12878	chr7	97630000	98470000	ASTAD	3.07411	Loss	0	0
GM12878	chr4	38050000	38190000	ASTAD	3.07356	Deletion	0	0
GM12878	chr6	119670000	120070000	ASTAD	3.07166	Normal	0	0
GM12878	chr16	85010000	85130000	ASTAD	3.07098	Deletion	0	0
GM12878	chr8	104090000	104550000	ASTAD	3.07071	Loss	0	0
GM12878	chr16	89310000	89750000	ASTAD	3.06852	Deletion	0	0
GM12878	chr11	119350000	119990000	ASTAD	3.06752	Gain	0	0
GM12878	chr10	3230000	4830000	ASTAD	3.06719	Normal	0	0
GM12878	chr8	109890000	110350000	ASTAD	3.06601	Loss	0	0
GM12878	chr15	54070000	55490000	ASTAD	3.05774	Normal	0	0
GM12878	chr2	120950000	121090000	ASTAD	3.05006	Normal	0	0
GM12878	chr10	12230000	13150000	ASTAD	3.04686	Normal	0	0
GM12878	chr12	92530000	92970000	ASTAD	3.04471	Normal	0	0
GM12878	chr20	46290000	47250000	ASTAD	3.04305	Normal	0.0139583	0
GM12878	chr17	63230000	64190000	ASTAD	3.03744	Gain	0	0
GM12878	chr8	8610000	8870000	ASTAD	3.03712	Loss	0	0
GM12878	chr8	134470000	134910000	ASTAD	3.03165	Loss	0	0
GM12878	chr18	71810000	72250000	ASTAD	3.02993	Normal	0	0
GM12878	chr2	9270000	10830000	ASTAD	3.02615	Normal	0	0
GM12878	chr16	75230000	75450000	ASTAD	3.02284	Deletion	0	0
GM12878	chr5	110430000	110850000	ASTAD	3.01986	Normal	0	0
GM12878	chr12	52270000	53390000	ASTAD	3.01888	Normal	0	0
GM12878	chr18	8430000	8630000	ASTAD	3.0072	Normal	0	0
GM12878	chr17	76430000	76850000	ASTAD	3.00327	Gain	0	0
GM12878	chr8	12730000	13570000	ASTAD	3.00036	Loss	0.0027381	0
GM12878	chr16	12190000	13990000	ASTAD	2.99738	Deletion	0	0
GM12878	chr9	27290000	27630000	ASTAD	2.99447	Gain	0	0
GM12878	chr4	38750000	38870000	ASTAD	2.99341	Deletion	0	0
GM12878	chr19	57690000	59110000	ASTAD	2.99331	Loss	0	0
GM12878	chr7	24750000	25230000	ASTAD	2.98512	Normal	0	0
GM12878	chr14	22770000	23570000	ASTAD	2.98445	Normal	0	0
GM12878	chr16	81770000	81930000	ASTAD	2.96876	Deletion	0	0
GM12878	chr12	132190000	132630000	ASTAD	2.96693	Normal	0	0
GM12878	chr13	23890000	24850000	ASTAD	2.96576	Normal	0	0
GM12878	chr3	58550000	62550000	ASTAD	2.96431	Gain	0	0
GM12878	chr5	122350000	125670000	ASTAD	2.95895	Normal	0	0
GM12878	chr3	71730000	72890000	ASTAD	2.95466	Gain	0	0
GM12878	chr6	160090000	160550000	ASTAD	2.9457	Normal	0	0.0963043
GM12878	chr9	92190000	92310000	ASTAD	2.94476	Normal	0	0
GM12878	chr2	9270000	10950000	ASTAD	2.94136	Normal	0	0
GM12878	chr1	29210000	31410000	ASTAD	2.93817	Normal	0	0
GM12878	chr5	132430000	133330000	ASTAD	2.93746	Normal	0	0
GM12878	chr1	41710000	41930000	ASTAD	2.9354	Normal	0	0
GM12878	chr1	234490000	236250000	ASTAD	2.93519	Normal	0	0
GM12878	chr16	12510000	12990000	ASTAD	2.934	Deletion	0	0
GM12878	chr12	52530000	52770000	ASTAD	2.93305	Normal	0	0
GM12878	chr17	76430000	76990000	ASTAD	2.92439	Gain	0	0
GM12878	chr13	103510000	103830000	ASTAD	2.92318	Normal	0.0075	0
GM12878	chr16	90000	730000	ASTAD	2.91874	Deletion	0	0
GM12878	chr6	90000	570000	ASTAD	2.91835	Gain	0.262917	0.155208
GM12878	chr22	46950000	50150000	ASTAD	2.9152	Normal	0	0
GM12878	chr1	234490000	235670000	ASTAD	2.90906	Normal	0	0
GM12878	chr11	34390000	34530000	ASTAD	2.90861	Loss	0	0
GM12878	chr15	58510000	59070000	ASTAD	2.90467	Normal	0	0
GM12878	chr1	168310000	169790000	ASTAD	2.90412	Normal	0.00371622	0
GM12878	chr21	43990000	45210000	ASTAD	2.90009	Deletion	0	0
GM12878	chr10	13630000	15010000	ASTAD	2.89949	Normal	0	0
GM12878	chr10	73050000	73650000	ASTAD	2.88959	Normal	0	0
GM12878	chr1	29090000	31410000	ASTAD	2.88663	Normal	0	0
GM12878	chr4	38190000	38750000	ASTAD	2.88458	Deletion	0	0
GM12878	chr9	4370000	5810000	ASTAD	2.8843	Loss	0	0
GM12878	chr4	35950000	37590000	ASTAD	2.88253	Deletion	0	0
GM12878	chr1	25710000	25850000	ASTAD	2.88228	Loss	0	0
GM12878	chr17	75510000	78010000	ASTAD	2.88147	Gain	0	0
GM12878	chr6	3730000	4010000	ASTAD	2.8717	Normal	0	0
GM12878	chr12	91750000	93150000	ASTAD	2.86994	Normal	0	0
GM12878	chr7	100950000	101910000	ASTAD	2.86712	Loss	0	0
GM12878	chr6	88390000	89670000	ASTAD	2.86578	Normal	0	0.0242969
GM12878	chr5	153350000	153830000	ASTAD	2.85562	Normal	0	0
GM12878	chr1	168090000	169790000	ASTAD	2.85523	Normal	0.00323529	0
GM12878	chr10	72170000	73650000	ASTAD	2.84004	Normal	0	0
GM12878	chr9	6570000	6770000	ASTAD	2.8381	Loss	0.0095	0
GM12878	chr10	13390000	15010000	ASTAD	2.83755	Normal	0	0
GM12878	chr2	9550000	10830000	ASTAD	2.83495	Normal	0	0
GM12878	chr2	230610000	231690000	ASTAD	2.83435	Normal	0	0
GM12878	chr12	51930000	53390000	ASTAD	2.83321	Normal	0	0
GM12878	chr11	119210000	120190000	ASTAD	2.83217	Gain	0	0
GM12878	chr5	122350000	125950000	ASTAD	2.83165	Normal	0	0
GM12878	chr1	181150000	182050000	ASTAD	2.82643	Normal	0	0
GM12878	chr7	23770000	24330000	ASTAD	2.82604	Normal	0	0
GM12878	chr2	30350000	30930000	ASTAD	2.82581	Normal	0	0
GM12878	chr1	8930000	9650000	ASTAD	2.82254	Loss	0	0
GM12878	chr3	45990000	46470000	ASTAD	2.82199	Normal	0	0
GM12878	chr15	64450000	65330000	ASTAD	2.81919	Normal	0	0
GM12878	chr10	14530000	14870000	ASTAD	2.81425	Normal	0	0
GM12878	chr5	122010000	125950000	ASTAD	2.81111	Normal	0	0
GM12878	chr12	9910000	10350000	ASTAD	2.81103	Normal	0	0
GM12878	chr9	123970000	124190000	ASTAD	2.81027	Normal	0	0
GM12878	chr4	4450000	5990000	ASTAD	2.80714	Deletion	0	0
GM12878	chr5	153350000	154010000	ASTAD	2.79845	Normal	0	0
GM12878	chr2	46210000	47130000	ASTAD	2.79838	Normal	0	0
GM12878	chr6	44430000	46050000	ASTAD	2.79815	Normal	0	0.0312963
GM12878	chr12	92390000	92970000	ASTAD	2.79513	Normal	0	0
GM12878	chr4	36410000	37390000	ASTAD	2.78708	Deletion	0	0
GM12878	chr7	1470000	2750000	ASTAD	2.78264	Normal	0	0
GM12878	chr10	95110000	95290000	ASTAD	2.77815	Normal	0	0
GM12878	chr11	119350000	120190000	ASTAD	2.77543	Gain	0	0
GM12878	chr2	239390000	241410000	ASTAD	2.77338	Normal	0	0
GM12878	chr4	180750000	180970000	ASTAD	2.77281	Deletion	0	0
GM12878	chr15	31470000	31830000	ASTAD	2.76917	Normal	0	0
GM12878	chr14	35590000	35890000	ASTAD	2.76768	Normal	0	0
GM12878	chr4	152030000	154570000	ASTAD	2.7667	Deletion	0.00125984	0
GM12878	chr1	16870000	17230000	ASTAD	2.75766	Gain	1	0
GM12878	chr16	90000	410000	ASTAD	2.75048	Deletion	0	0
GM12878	chr5	35770000	35950000	ASTAD	2.75048	Normal	0	0
GM12878	chr10	73650000	74110000	ASTAD	2.7459	Normal	0	0
GM12878	chr3	170890000	171290000	ASTAD	2.74379	Loss	0	0
GM12878	chr11	1650000	2030000	ASTAD	2.74316	Loss	0	0
GM12878	chr8	11270000	11430000	ASTAD	2.74037	Loss	0	0
GM12878	chr7	155170000	156690000	ASTAD	2.73806	Normal	0	0
GM12878	chr6	44430000	45910000	ASTAD	2.73643	Normal	0	0.0332432
GM12878	chr22	22690000	23310000	ASTAD	2.73448	Deletion	0	0
GM12878	chr13	20750000	21050000	ASTAD	2.73056	Normal	0.0606667	0
GM12878	chr13	25950000	27530000	ASTAD	2.72844	Normal	0	0.00316456
GM12878	chr1	168310000	169330000	ASTAD	2.72422	Normal	0.00539216	0
GM12878	chr3	45730000	46470000	ASTAD	2.7229	Normal	0	0
GM12878	chr9	137350000	138710000	ASTAD	2.72212	Normal	0	0
GM12878	chr4	690000	1010000	ASTAD	2.72072	Deletion	0	0
GM12878	chr3	69170000	69490000	ASTAD	2.71827	Normal	0	0
GM12878	chr13	77570000	78150000	ASTAD	2.71712	Normal	0.0105172	0
GM12878	chr22	22690000	23090000	ASTAD	2.71614	Deletion	0	0
GM12878	chr20	58530000	60530000	ASTAD	2.716	Normal	0	0
GM12878	chr16	3050000	3550000	ASTAD	2.71321	Deletion	0	0
GM12878	chr6	1430000	2750000	ASTAD	2.71297	Normal	0	0.00545455
GM12878	chr4	152030000	154690000	ASTAD	2.71185	Deletion	0.00120301	0
GM12878	chr3	135770000	136750000	ASTAD	2.71182	Loss	0	0
GM12878	chr2	37370000	38770000	ASTAD	2.70793	Normal	0	0
GM12878	chr9	97370000	97910000	ASTAD	2.70573	Normal	0	0
GM12878	chr8	12890000	13570000	ASTAD	2.70393	Loss	0.00338235	0
GM12878	chr17	46090000	46710000	ASTAD	2.70379	Gain	0	0
GM12878	chr13	77850000	78150000	ASTAD	2.70338	Normal	0	0
GM12878	chr13	109590000	110830000	ASTAD	2.70192	Normal	0.0108065	0.0182258
GM12878	chr7	150470000	150690000	ASTAD	2.70025	Normal	0	0
GM12878	chr8	125450000	126930000	ASTAD	2.69171	Loss	0	0
GM12878	chr11	9770000	10390000	ASTAD	2.69044	Loss	0	0
GM12878	chr2	159690000	160850000	ASTAD	2.68697	Normal	0	0
GM12878	chr5	470000	650000	ASTAD	2.68604	Normal	0.111667	0
GM12878	chr1	3370000	6050000	ASTAD	2.68268	Loss	0.00899254	0
GM12878	chr1	234610000	235670000	ASTAD	2.6813	Normal	0	0
GM12878	chr8	140390000	141450000	ASTAD	2.6808	Loss	0	0
GM12878	chr5	122190000	125950000	ASTAD	2.68041	Normal	0	0
GM12878	chr11	75870000	76070000	ASTAD	2.67681	Gain	0	0
GM12878	chr13	27530000	28570000	ASTAD	2.67356	Normal	0.0556731	0
GM12878	chr9	113390000	114110000	ASTAD	2.66523	Normal	0	0
GM12878	chr1	245250000	246650000	ASTAD	2.66467	Normal	0	0
GM12878	chr21	43990000	44290000	ASTAD	2.66429	Deletion	0	0
GM12878	chr3	183850000	184070000	ASTAD	2.66081	Loss	0	0
GM12878	chr1	24970000	25550000	ASTAD	2.6599	Gain	0	0
GM12878	chr11	8990000	9770000	ASTAD	2.65399	Loss	0	0
GM12878	chr7	22550000	23110000	ASTAD	2.65302	Normal	0	0
GM12878	chr1	17730000	19190000	ASTAD	2.64786	Normal	0	0
GM12878	chr21	43230000	43990000	ASTAD	2.64035	Deletion	0	0
GM12878	chr7	1610000	2410000	ASTAD	2.63961	Normal	0	0
GM12878	chr18	10770000	11170000	ASTAD	2.63919	Normal	0	0
GM12878	chr17	46230000	46710000	ASTAD	2.63529	Gain	0	0
GM12878	chr9	117790000	118330000	ASTAD	2.63158	Normal	0	0
GM12878	chr6	87970000	89670000	ASTAD	2.62982	Normal	0	0.0182941
GM12878	chr8	6250000	6690000	ASTAD	2.62864	Normal	0	0
GM12878	chr8	50000	2150000	ASTAD	2.62596	Deletion	0.0644286	0
GM12878	chr2	239390000	241110000	ASTAD	2.62353	Normal	0	0
GM12878	chr1	89410000	89930000	ASTAD	2.62178	Normal	0	0
GM12878	chr12	51770000	53390000	ASTAD	2.6181	Normal	0	0
GM12878	chr2	43050000	43830000	ASTAD	2.61357	Normal	0	0
GM12878	chr10	97390000	97630000	ASTAD	2.61111	Normal	0	0
GM12878	chr1	33970000	35230000	ASTAD	2.60977	Normal	0	0
GM12878	chr11	130050000	130250000	ASTAD	2.60967	Gain	0	0
GM12878	chr17	37690000	38450000	ASTAD	2.60694	Gain	0	0
GM12878	chr10	13630000	14530000	ASTAD	2.59801	Normal	0	0
GM12878	chr2	9930000	10830000	ASTAD	2.59196	Normal	0	0
GM12878	chr7	155170000	157210000	ASTAD	2.58902	Normal	0	0
GM12878	chr6	38790000	41030000	ASTAD	2.58885	Normal	0	0
GM12878	chr3	10070000	10370000	ASTAD	2.58618	Normal	0	0
GM12878	chr8	8050000	8870000	ASTAD	2.58537	Loss	0.0197561	0
GM12878	chr11	129690000	130810000	ASTAD	2.57714	Gain	0	0
GM12878	chr3	27730000	28390000	ASTAD	2.57436	Normal	0	0
GM12878	chr12	52770000	53270000	ASTAD	2.57335	Normal	0	0
GM12878	chr11	130050000	130810000	ASTAD	2.57293	Gain	0	0
GM12878	chr18	77430000	77990000	ASTAD	2.57286	Normal	0.0482143	0
GM12878	chr2	233410000	233550000	ASTAD	2.56967	Normal	0	0
GM12878	chr10	70290000	70490000	ASTAD	2.56904	Normal	0	0
GM12878	chr12	10910000	11650000	ASTAD	2.564	Normal	0	0
GM12878	chr6	88530000	89670000	ASTAD	2.56129	Normal	0	0.0272807
GM12878	chr6	166830000	167830000	ASTAD	2.5606	Normal	0	0.0483
GM12878	chr9	2170000	2850000	ASTAD	2.55731	Loss	0	0
GM12878	chr2	37370000	38510000	ASTAD	2.55571	Normal	0	0
GM12878	chr8	50000	1790000	ASTAD	2.5547	Deletion	0.0777586	0
GM12878	chr11	34530000	35610000	ASTAD	2.55463	Loss	0	0
GM12878	chr8	102330000	103230000	ASTAD	2.55346	Loss	0	0
GM12878	chr13	43170000	44450000	ASTAD	2.55065	Normal	0.00429688	0.0139844
GM12878	chr14	93150000	93270000	ASTAD	2.54943	Normal	0	0
GM12878	chr11	60530000	60950000	ASTAD	2.54607	Loss	0	0
GM12878	chr16	85670000	85830000	ASTAD	2.54525	Deletion	0	0
GM12878	chr8	125450000	126710000	ASTAD	2.54326	Loss	0	0
GM12878	chr1	91950000	92410000	ASTAD	2.54046	Normal	0	0
GM12878	chr12	27870000	28110000	ASTAD	2.53245	Normal	0	0
GM12878	chr5	75890000	76110000	ASTAD	2.5318	Gain	0	0
GM12878	chr6	1590000	2750000	ASTAD	2.53155	Normal	0	0.00206897
GM12878	chr5	153350000	154330000	ASTAD	2.5274	Normal	0	0
GM12878	chr18	9970000	11590000	ASTAD	2.52626	Normal	0	0
GM12878	chr1	235670000	236250000	ASTAD	2.52462	Normal	0	0
GM12878	chr19	5990000	7990000	ASTAD	2.52282	Loss	0.0013	0
GM12878	chr13	20750000	21510000	ASTAD	2.52011	Normal	0.0297368	0
GM12878	chr13	61010000	61210000	ASTAD	2.51902	Normal	0	0
GM12878	chr11	117270000	117930000	ASTAD	2.51559	Gain	0	0
GM12878	chr2	20570000	20850000	ASTAD	2.51464	Normal	0	0
GM12878	chr12	92810000	92970000	ASTAD	2.51277	Normal	0	0
GM12878	chr6	155490000	155630000	ASTAD	2.50642	Normal	0	0
GM12878	chr6	166830000	167170000	ASTAD	2.50558	Normal	0	0.0382353
GM12878	chr9	137050000	138710000	ASTAD	2.50468	Normal	0	0
GM12878	chr3	45550000	46470000	ASTAD	2.5004	Normal	0	0
GM12878	chr2	230610000	232330000	ASTAD	2.49824	Normal	0	0
GM12878	chr2	10190000	10830000	ASTAD	2.49748	Normal	0	0
GM12878	chr13	25950000	27290000	ASTAD	2.49714	Normal	0	0.00373134
GM12878	chr3	58290000	58550000	ASTAD	2.49607	Normal	0	0
GM12878	chr7	1610000	2270000	ASTAD	2.49434	Normal	0	0
GM12878	chr3	14230000	14970000	ASTAD	2.49366	Normal	0	0
GM12878	chr11	120350000	120830000	ASTAD	2.48955	Gain	0	0
GM12878	chr11	119350000	119510000	ASTAD	2.48827	Gain	0	0
GM12878	chr11	8150000	8990000	ASTAD	2.48377	Loss	0	0
GM12878	chr7	910000	1230000	ASTAD	2.48287	Normal	0	0
GM12878	chr7	1470000	2410000	ASTAD	2.48256	Normal	0	0
GM12878	chr13	30690000	31430000	ASTAD	2.47915	Normal	0.0624324	0
GM12878	chr5	33430000	33990000	ASTAD	2.47867	Normal	0	0
GM12878	chr17	3430000	3570000	ASTAD	2.47857	Normal	0	0
GM12878	chr6	37270000	38790000	ASTAD	2.4768	Normal	0.0181579	0
GM12878	chr13	30070000	31430000	ASTAD	2.47094	Normal	0.0547059	0.0233088
GM12878	chr5	137910000	138610000	ASTAD	2.47051	Normal	0.00914286	0
GM12878	chr2	242010000	242170000	ASTAD	2.46644	Normal	0	0
GM12878	chr1	38490000	39550000	ASTAD	2.4662	Normal	0	0
GM12878	chr5	156570000	157190000	ASTAD	2.46615	Normal	0	0
GM12878	chr1	160590000	160970000	ASTAD	2.46119	Gain	0	0
GM12878	chr17	34270000	34970000	ASTAD	2.45942	Deletion	0	0.480286
GM12878	chr16	5290000	8590000	ASTAD	2.45925	Deletion	0	0
GM12878	chr5	131710000	132430000	ASTAD	2.45831	Normal	0	0
GM12878	chr20	55650000	58110000	ASTAD	2.45516	Normal	0	0
GM12878	chr8	142490000	144150000	ASTAD	2.45443	Loss	0.00120482	0
GM12878	chr18	55290000	57090000	ASTAD	2.45288	Normal	0	0
GM12878	chr20	52190000	52570000	ASTAD	2.4503	Normal	0	0
GM12878	chr11	10930000	11810000	ASTAD	2.45021	Loss	0.00261364	0
GM12878	chr10	26610000	27670000	ASTAD	2.44917	Normal	0	0
GM12878	chr4	7110000	8150000	ASTAD	2.44851	Deletion	0	0
GM12878	chr8	10710000	11810000	ASTAD	2.44801	Loss	0	0
GM12878	chr3	121250000	122110000	ASTAD	2.44705	Gain	0	0
GM12878	chr4	75790000	76410000	ASTAD	2.44333	Deletion	0	0
GM12878	chr9	136050000	136370000	ASTAD	2.44117	Normal	0	0
GM12878	chr9	94870000	95710000	ASTAD	2.43929	Normal	0	0
GM12878	chr1	13390000	15430000	ASTAD	2.43854	Gain	0	0
GM12878	chr17	63230000	64930000	ASTAD	2.4357	Gain	0	0.00117647
GM12878	chr15	64450000	65610000	ASTAD	2.43506	Normal	0	0
GM12878	chr17	78010000	79210000	ASTAD	2.43335	Normal	0	0.00175
GM12878	chr7	97910000	98470000	ASTAD	2.43301	Loss	0	0
GM12878	chr12	70270000	71130000	ASTAD	2.43288	Normal	0	0
GM12878	chr4	70070000	70270000	ASTAD	2.43175	Deletion	0	0
GM12878	chr4	185650000	186070000	ASTAD	2.43106	Deletion	0	0
GM12878	chr8	11610000	11810000	ASTAD	2.42892	Loss	0	0
GM12878	chr4	37590000	40910000	ASTAD	2.42707	Deletion	0.0146084	0
GM12878	chr4	42290000	42530000	ASTAD	2.42704	Deletion	0	0
GM12878	chr20	62150000	62590000	ASTAD	2.42525	Normal	0	0
GM12878	chr5	110430000	111490000	ASTAD	2.42233	Normal	0	0
GM12878	chr3	27150000	27330000	ASTAD	2.42159	Normal	0	0
GM12878	chr21	44290000	45210000	ASTAD	2.41874	Deletion	0	0
GM12878	chr3	196250000	197290000	ASTAD	2.4147	Loss	0.0929808	0
GM12878	chr17	41390000	41930000	ASTAD	2.41453	Gain	0.0881481	0
GM12878	chr1	9310000	9650000	ASTAD	2.41352	Loss	0	0
GM12878	chr11	117110000	118070000	ASTAD	2.41348	Gain	0	0
GM12878	chr16	5150000	8590000	ASTAD	2.4109	Deletion	0	0
GM12878	chr18	56750000	57090000	ASTAD	2.40959	Normal	0	0
GM12878	chr8	142490000	144330000	ASTAD	2.40783	Loss	0.00108696	0
GM12878	chr6	13810000	15650000	ASTAD	2.40685	Normal	0.00076087	0.00315217
GM12878	chr18	9970000	10530000	ASTAD	2.4042	Normal	0	0
GM12878	chr10	124770000	126090000	ASTAD	2.40387	Normal	0	0
GM12878	chr1	17950000	18910000	ASTAD	2.40378	Normal	0	0
GM12878	chr19	56870000	59110000	ASTAD	2.40231	Loss	0	0
GM12878	chr15	90650000	91470000	ASTAD	2.40163	Normal	0	0
GM12878	chr3	196710000	197290000	ASTAD	2.4005	Loss	0.141724	0
GM12878	chr1	15430000	15630000	ASTAD	2.39914	Gain	0	0
GM12878	chr9	135270000	135870000	ASTAD	2.39781	Normal	0	0
GM12878	chr15	69770000	70830000	ASTAD	2.39749	Normal	0	0
GM12878	chr14	34290000	34790000	ASTAD	2.39683	Normal	0	0
GM12878	chr1	152170000	153190000	ASTAD	2.39531	Gain	0.00529412	0
GM12878	chr1	38490000	39310000	ASTAD	2.39185	Normal	0	0
GM12878	chr6	87770000	89670000	ASTAD	2.39104	Normal	0	0.0163684
GM12878	chr17	63230000	64710000	ASTAD	2.39045	Gain	0	0
GM12878	chr5	470000	910000	ASTAD	2.38645	Loss	0.0497727	0
GM12878	chr14	92610000	93270000	ASTAD	2.38514	Normal	0	0
GM12878	chr9	94870000	95570000	ASTAD	2.3845	Normal	0	0
GM12878	chr4	4970000	5830000	ASTAD	2.38076	Deletion	0	0
GM12878	chr7	105250000	106410000	ASTAD	2.37997	Normal	0	0
GM12878	chr14	21170000	21450000	ASTAD	2.37447	Normal	0	0
GM12878	chr8	126110000	126450000	ASTAD	2.37336	Loss	0	0
GM12878	chr2	68270000	68690000	ASTAD	2.37241	Normal	0	0
GM12878	chr2	43050000	44110000	ASTAD	2.36979	Normal	0	0
GM12878	chr5	66530000	68310000	ASTAD	2.36845	Normal	0	0
GM12878	chr7	157210000	159110000	ASTAD	2.36689	Normal	0.0250526	0
GM12878	chr13	26150000	27290000	ASTAD	2.36649	Normal	0	0.00438596
GM12878	chr16	11030000	11950000	ASTAD	2.3661	Deletion	0	0
GM12878	chr4	180750000	181610000	ASTAD	2.36526	Deletion	0	0
GM12878	chr7	42930000	43950000	ASTAD	2.3627	Normal	0	0
GM12878	chr1	152010000	153310000	ASTAD	2.36264	Gain	0.00415385	0
GM12878	chr19	44170000	44330000	ASTAD	2.36032	Loss	0	0
GM12878	chr7	155170000	155350000	ASTAD	2.35968	Normal	0	0
GM12878	chr15	54070000	55750000	ASTAD	2.35875	Normal	0	0
GM12878	chr4	35950000	37390000	ASTAD	2.35516	Deletion	0	0
GM12878	chr11	68330000	69490000	ASTAD	2.35358	Loss	0	0
GM12878	chr11	128150000	128730000	ASTAD	2.3533	Gain	0	0
GM12878	chr1	58950000	60270000	ASTAD	2.35142	Normal	0	0
GM12878	chr6	160230000	160550000	ASTAD	2.34978	Normal	0	0
GM12878	chr8	41270000	41390000	ASTAD	2.34947	Loss	0	0
GM12878	chr4	37590000	41230000	ASTAD	2.34837	Deletion	0.0133242	0
GM12878	chr3	130750000	132130000	ASTAD	2.34814	Loss	0	0
GM12878	chr12	106750000	107350000	ASTAD	2.3467	Normal	0	0
GM12878	chr5	53790000	54450000	ASTAD	2.34538	Normal	0	0
GM12878	chr20	55930000	58110000	ASTAD	2.34321	Normal	0	0
GM12878	chr13	98610000	99490000	ASTAD	2.3431	Normal	0.0232955	0
GM12878	chr9	15650000	17490000	ASTAD	2.34227	Loss	0	0
GM12878	chr20	42050000	42730000	ASTAD	2.34085	Normal	0	0
GM12878	chr18	44550000	45290000	ASTAD	2.34063	Normal	0.0110811	0
GM12878	chr4	6350000	6550000	ASTAD	2.339	Deletion	0	0
GM12878	chr13	50530000	51670000	ASTAD	2.33849	Gain	0.159386	0.00254386
GM12878	chr12	94950000	95270000	ASTAD	2.33815	Normal	0	0
GM12878	chr12	120870000	121670000	ASTAD	2.33767	Normal	0	0
GM12878	chr9	134230000	134450000	ASTAD	2.33759	Normal	0	0
GM12878	chr12	94510000	95470000	ASTAD	2.33729	Normal	0	0
GM12878	chr3	107750000	108190000	ASTAD	2.33717	Gain	0	0
GM12878	chr19	51950000	52190000	ASTAD	2.33703	Loss	0	0
GM12878	chr4	184350000	184710000	ASTAD	2.33676	Deletion	0	0
GM12878	chr3	124450000	124630000	ASTAD	2.33546	Gain	0	0
GM12878	chr6	13810000	16230000	ASTAD	2.33458	Normal	0.000578512	0.00239669
GM12878	chr5	177650000	178010000	ASTAD	2.33417	Normal	0	0
GM12878	chr3	170590000	172530000	ASTAD	2.33273	Loss	0	0
GM12878	chr4	165670000	166410000	ASTAD	2.3324	Deletion	0	0
GM12878	chr2	127810000	129070000	ASTAD	2.32619	Normal	0	0
GM12878	chr1	205310000	205510000	ASTAD	2.32581	Gain	0	0
GM12878	chr20	61430000	61670000	ASTAD	2.32564	Normal	0	0
GM12878	chr4	7110000	8010000	ASTAD	2.32536	Deletion	0	0
GM12878	chr8	39730000	40090000	ASTAD	2.32517	Loss	0	0
GM12878	chr13	39570000	41630000	ASTAD	2.32259	Normal	0.104806	0.0207282
GM12878	chr17	78010000	79470000	ASTAD	2.32256	Normal	0	0.00143836
GM12878	chr16	83970000	85130000	ASTAD	2.3217	Deletion	0	0
GM12878	chr4	77690000	77970000	ASTAD	2.32009	Deletion	0	0
GM12878	chr12	104750000	105490000	ASTAD	2.31833	Normal	0	0
GM12878	chr5	137910000	138730000	ASTAD	2.31787	Normal	0.00780488	0
GM12878	chr15	58510000	59230000	ASTAD	2.31434	Normal	0	0
GM12878	chr11	130250000	130810000	ASTAD	2.31419	Gain	0	0
GM12878	chr12	70270000	70970000	ASTAD	2.30947	Normal	0	0
GM12878	chr6	166670000	166830000	ASTAD	2.30821	Normal	0	0.008125
GM12878	chr1	20170000	20970000	ASTAD	2.30679	Normal	0	0
GM12878	chr15	101150000	101450000	ASTAD	2.30543	Normal	0	0
GM12878	chr5	115410000	116290000	ASTAD	2.30532	Normal	0	0
GM12878	chr1	159730000	160010000	ASTAD	2.30519	Gain	0	0
GM12878	chr13	27530000	29390000	ASTAD	2.30445	Normal	0.0436022	0
GM12878	chr12	69990000	71130000	ASTAD	2.30417	Normal	0.0324561	0
GM12878	chr5	55510000	56190000	ASTAD	2.30313	Normal	0	0
GM12878	chr15	63750000	63890000	ASTAD	2.30087	Normal	0	0
GM12878	chr16	11030000	11490000	ASTAD	2.30066	Deletion	0	0
GM12878	chr17	31330000	33290000	ASTAD	2.29658	Gain	0	0
GM12878	chr10	18970000	21130000	ASTAD	2.2956	Normal	0	0
GM12878	chr1	220970000	222630000	ASTAD	2.29551	Normal	0	0
GM12878	chr3	196250000	196710000	ASTAD	2.29439	Loss	0.0315217	0
GM12878	chr12	125630000	130530000	ASTAD	2.2934	Normal	0.000489796	0.000387755
GM12878	chr6	158590000	159410000	ASTAD	2.2928	Normal	0	0
GM12878	chr17	37690000	38130000	ASTAD	2.29271	Gain	0	0
GM12878	chr1	152010000	153470000	ASTAD	2.29245	Gain	0.00369863	0
GM12878	chr10	6450000	6750000	ASTAD	2.29235	Normal	0	0
GM12878	chr13	98470000	99490000	ASTAD	2.291	Normal	0.020098	0
GM12878	chr4	83390000	83710000	ASTAD	2.28819	Deletion	0	0
GM12878	chr1	19190000	20050000	ASTAD	2.28694	Normal	0	0
GM12878	chr7	101170000	101910000	ASTAD	2.28475	Loss	0	0
GM12878	chr13	50210000	51670000	ASTAD	2.28228	Gain	0.124452	0.0019863
GM12878	chr9	135870000	136370000	ASTAD	2.2805	Normal	0	0
GM12878	chr1	226810000	227030000	ASTAD	2.27961	Normal	0	0
GM12878	chr16	88630000	89750000	ASTAD	2.2787	Deletion	0	0
GM12878	chr6	44610000	45910000	ASTAD	2.2769	Normal	0	0.0378462
GM12878	chr5	172130000	172710000	ASTAD	2.27598	Normal	0	0
GM12878	chr7	105810000	106410000	ASTAD	2.27489	Normal	0	0
GM12878	chr2	37370000	38990000	ASTAD	2.27305	Normal	0	0
GM12878	chr10	14530000	15010000	ASTAD	2.26781	Normal	0	0
GM12878	chr5	1170000	1670000	ASTAD	2.26486	Normal	0.0164	0
GM12878	chr14	95070000	96750000	ASTAD	2.26458	Normal	0	0
GM12878	chr4	5990000	6550000	ASTAD	2.26374	Deletion	0	0
GM12878	chr3	90000	430000	ASTAD	2.26318	Normal	0	0
GM12878	chr13	50210000	51890000	ASTAD	2.26194	Gain	0.108155	0.00172619
GM12878	chr2	239730000	240970000	ASTAD	2.26062	Normal	0	0
GM12878	chr16	25270000	27150000	ASTAD	2.25801	Deletion	0	0
GM12878	chr1	43630000	43950000	ASTAD	2.2565	Normal	0	0
GM12878	chr7	137710000	138550000	ASTAD	2.25538	Normal	0	0
GM12878	chr1	200510000	201090000	ASTAD	2.25334	Gain	0	0
GM12878	chr2	45850000	46210000	ASTAD	2.25216	Normal	0	0
GM12878	chr1	175110000	175310000	ASTAD	2.25108	Normal	0	0
GM12878	chr10	6130000	6250000	ASTAD	2.2491	Normal	0	0
GM12878	chr4	3490000	4230000	ASTAD	2.24788	Deletion	0	0
GM12878	chr12	93150000	95970000	ASTAD	2.24654	Normal	0.0128369	0
GM12878	chr12	1070000	1210000	ASTAD	2.2447	Normal	0	0
GM12878	chr12	120750000	121670000	ASTAD	2.24356	Normal	0	0
GM12878	chr3	9770000	10370000	ASTAD	2.24194	Normal	0	0
GM12878	chr3	190830000	191110000	ASTAD	2.24051	Loss	0	0
GM12878	chr9	116830000	117090000	ASTAD	2.23613	Normal	0	0
GM12878	chr6	159110000	159410000	ASTAD	2.23575	Normal	0	0
GM12878	chr11	1650000	2950000	ASTAD	2.23332	Loss	0	0
GM12878	chr10	71170000	73650000	ASTAD	2.23293	Normal	0	0
GM12878	chr20	42350000	42730000	ASTAD	2.23045	Normal	0	0
GM12878	chr14	94650000	96750000	ASTAD	2.22783	Normal	0	0
GM12878	chr17	76850000	76990000	ASTAD	2.22766	Gain	0	0
GM12878	chr7	28410000	28930000	ASTAD	2.22729	Normal	0	0
GM12878	chr2	37630000	38510000	ASTAD	2.22676	Normal	0	0
GM12878	chr1	211690000	213290000	ASTAD	2.22626	Normal	0	0
GM12878	chr8	102630000	103230000	ASTAD	2.22581	Loss	0	0
GM12878	chr4	6710000	7110000	ASTAD	2.21969	Deletion	0	0
GM12878	chr5	102550000	102890000	ASTAD	2.21853	Normal	0	0
GM12878	chr7	38430000	38710000	ASTAD	2.2169	Normal	0	0
GM12878	chr18	13170000	13550000	ASTAD	2.21616	Normal	0	0
GM12878	chr1	29770000	31170000	ASTAD	2.21549	Normal	0	0
GM12878	chr3	58170000	58550000	ASTAD	2.21337	Normal	0	0
GM12878	chr12	121010000	121670000	ASTAD	2.20998	Normal	0	0
GM12878	chr12	104530000	105630000	ASTAD	2.2098	Normal	0	0
GM12878	chr12	105790000	106610000	ASTAD	2.20637	Normal	0	0
GM12878	chr18	44750000	45290000	ASTAD	2.20544	Normal	0	0
GM12878	chr7	105810000	106170000	ASTAD	2.20399	Normal	0	0
GM12878	chr5	156230000	156570000	ASTAD	2.20276	Normal	0	0
GM12878	chr13	111090000	111550000	ASTAD	2.20239	Normal	0.153478	0
GM12878	chr9	19890000	21150000	ASTAD	2.20171	Gain	0	0
GM12878	chr2	242010000	242830000	ASTAD	2.19962	Normal	0	0
GM12878	chr10	125330000	125750000	ASTAD	2.19872	Normal	0	0
GM12878	chr5	72790000	73170000	ASTAD	2.19706	Gain	0	0
GM12878	chr6	87770000	90570000	ASTAD	2.19678	Normal	0	0.0111071
GM12878	chr9	4750000	5810000	ASTAD	2.19609	Loss	0	0
GM12878	chr1	244630000	246990000	ASTAD	2.19501	Normal	0.000889831	0
GM12878	chr18	10530000	11170000	ASTAD	2.19493	Normal	0	0
GM12878	chr13	23890000	24470000	ASTAD	2.19393	Normal	0	0
GM12878	chr13	95670000	96150000	ASTAD	2.19375	Normal	0	0
GM12878	chr11	119510000	119990000	ASTAD	2.19352	Gain	0	0
GM12878	chr1	101750000	101970000	ASTAD	2.1898	Normal	0	0
GM12878	chr1	150210000	150970000	ASTAD	2.18903	Gain	0	0
GM12878	chr10	13630000	14230000	ASTAD	2.18571	Normal	0	0
GM12878	chr13	24470000	24850000	ASTAD	2.18562	Normal	0	0
GM12878	chr8	103230000	103850000	ASTAD	2.18301	Loss	0	0
GM12878	chr1	220970000	222830000	ASTAD	2.18057	Normal	0	0
GM12878	chr7	105250000	106810000	ASTAD	2.17865	Normal	0	0
GM12878	chr21	44290000	45070000	ASTAD	2.17528	Deletion	0	0
GM12878	chr16	77650000	78110000	ASTAD	2.17159	Deletion	0	0
GM12878	chr1	17230000	20970000	ASTAD	2.17084	Normal	0.0191176	0
GM12878	chr18	59210000	59830000	ASTAD	2.17019	Normal	0	0
GM12878	chr11	11070000	11810000	ASTAD	2.16904	Loss	0.00310811	0
GM12878	chr5	13950000	14390000	ASTAD	2.16846	Normal	0	0
GM12878	chr3	130750000	131930000	ASTAD	2.16451	Loss	0	0
GM12878	chr5	73170000	73990000	ASTAD	2.16411	Gain	0.0106098	0
GM12878	chr8	11270000	11810000	ASTAD	2.16364	Loss	0	0
GM12878	chr2	37370000	39130000	ASTAD	2.16277	Normal	0	0
GM12878	chr15	99630000	100330000	ASTAD	2.16048	Normal	0	0
GM12878	chr7	100470000	100770000	ASTAD	2.15787	Loss	0.253	0
GM12878	chr5	5430000	6770000	ASTAD	2.15643	Normal	0	0
GM12878	chr11	34530000	35450000	ASTAD	2.15593	Loss	0	0
GM12878	chr12	104250000	105790000	ASTAD	2.1556	Normal	0	0
GM12878	chr7	155350000	156690000	ASTAD	2.15547	Normal	0	0
GM12878	chr1	168570000	169330000	ASTAD	2.15467	Normal	0	0
GM12878	chr6	38790000	41290000	ASTAD	2.1546	Normal	0	0
GM12878	chr22	32910000	36010000	ASTAD	2.15375	Normal	0.000612903	0
GM12878	chr4	38050000	40910000	ASTAD	2.15297	Deletion	0.016958	0
GM12878	chr1	234610000	235250000	ASTAD	2.15202	Normal	0	0
GM12878	chr3	14230000	14530000	ASTAD	2.15174	Normal	0	0
GM12878	chr3	195950000	197290000	ASTAD	2.14923	Loss	0.0721642	0
GM12878	chr1	22430000	23290000	ASTAD	2.14786	Normal	0	0
GM12878	chr1	150210000	151150000	ASTAD	2.14765	Gain	0	0
GM12878	chr6	149330000	149850000	ASTAD	2.1428	Normal	0	0
GM12878	chr13	98470000	99810000	ASTAD	2.14161	Normal	0.0152985	0
GM12878	chr3	75250000	75710000	ASTAD	2.14157	Gain	0.0693478	0
GM12878	chr17	45910000	47150000	ASTAD	2.14041	Gain	0	0
GM12878	chr13	98610000	99350000	ASTAD	2.13905	Normal	0	0
GM12878	chr1	214370000	214810000	ASTAD	2.13736	Normal	0	0
GM12878	chr1	185150000	185690000	ASTAD	2.13594	Normal	0	0
GM12878	chr5	76810000	77590000	ASTAD	2.13577	Gain	0	0
GM12878	chr7	24330000	24750000	ASTAD	2.13439	Normal	0	0
GM12878	chr16	83970000	85010000	ASTAD	2.1326	Deletion	0	0
GM12878	chr4	151170000	154690000	ASTAD	2.13252	Deletion	0.000909091	0
GM12878	chr4	6550000	7110000	ASTAD	2.12973	Deletion	0	0
GM12878	chr1	152010000	153190000	ASTAD	2.12855	Gain	0.00457627	0
GM12878	chr5	137730000	137910000	ASTAD	2.12746	Normal	0	0
GM12878	chr1	151850000	153470000	ASTAD	2.12638	Gain	0.00333333	0
GM12878	chr5	172130000	172390000	ASTAD	2.12491	Normal	0	0
GM12878	chr5	177490000	177650000	ASTAD	2.12265	Normal	0	0
GM12878	chr5	110430000	112110000	ASTAD	2.12221	Normal	0	0
GM12878	chr10	24870000	25370000	ASTAD	2.12173	Normal	0	0
GM12878	chr8	58290000	59330000	ASTAD	2.11689	Loss	0.00519231	0
GM12878	chr1	154310000	155170000	ASTAD	2.11686	Gain	0	0
GM12878	chr3	121250000	122410000	ASTAD	2.11632	Gain	0	0
GM12878	chr9	133930000	135870000	ASTAD	2.11585	Normal	0	0
GM12878	chr17	63230000	65350000	ASTAD	2.11556	Gain	0	0.000943396
GM12878	chr2	239730000	241110000	ASTAD	2.11465	Normal	0	0
GM12878	chr20	55110000	55650000	ASTAD	2.1119	Normal	0	0
GM12878	chr11	132910000	133770000	ASTAD	2.1094	Gain	0	0
GM12878	chr8	12470000	12730000	ASTAD	2.10815	Loss	0	0
GM12878	chr5	111870000	112110000	ASTAD	2.10746	Normal	0	0
GM12878	chr1	233430000	234230000	ASTAD	2.10744	Normal	0	0
GM12878	chr20	55930000	56190000	ASTAD	2.10712	Normal	0	0
GM12878	chr20	62150000	62750000	ASTAD	2.10689	Normal	0	0
GM12878	chr11	123130000	123450000	ASTAD	2.10569	Gain	0	0
GM12878	chr11	114550000	116590000	ASTAD	2.10512	Gain	0	0
GM12878	chr7	43490000	43950000	ASTAD	2.10169	Normal	0	0
GM12878	chr2	230610000	232670000	ASTAD	2.101	Normal	0	0
GM12878	chr2	198650000	199010000	ASTAD	2.10081	Normal	0	0
GM12878	chr5	153830000	154010000	ASTAD	2.09657	Normal	0	0
GM12878	chr13	30690000	31190000	ASTAD	2.09374	Normal	0.058	0
GM12878	chr11	4590000	6010000	ASTAD	2.09227	Loss	0	0
GM12878	chr3	28930000	30050000	ASTAD	2.09028	Normal	0	0
GM12878	chr1	41930000	42650000	ASTAD	2.08979	Normal	0	0
GM12878	chr17	34150000	34970000	ASTAD	2.08851	Gain	0	0.41
GM12878	chr11	117110000	117930000	ASTAD	2.08811	Gain	0	0
GM12878	chr16	89310000	89630000	ASTAD	2.08676	Deletion	0	0
GM12878	chr16	12990000	13990000	ASTAD	2.08627	Deletion	0	0
GM12878	chr8	39730000	39870000	ASTAD	2.08565	Loss	0	0
GM12878	chr11	85650000	86030000	ASTAD	2.08259	Gain	0	0
GM12878	chr16	11490000	11770000	ASTAD	2.08216	Deletion	0	0
GM12878	chr8	22050000	23310000	ASTAD	2.08063	Loss	0	0
GM12878	chr17	5390000	6550000	ASTAD	2.08028	Normal	0	0
GM12878	chr19	49130000	49990000	ASTAD	2.07977	Loss	0	0
GM12878	chr15	67210000	67610000	ASTAD	2.0792	Normal	0	0
GM12878	chr3	38550000	38710000	ASTAD	2.0778	Normal	0	0
GM12878	chr15	90850000	91470000	ASTAD	2.07258	Normal	0	0
GM12878	chr9	133930000	135150000	ASTAD	2.07078	Normal	0	0
GM12878	chr11	122930000	123450000	ASTAD	2.06981	Gain	0	0
GM12878	chr8	10710000	11950000	ASTAD	2.06932	Loss	0	0
GM12878	chr6	15650000	16230000	ASTAD	2.06913	Normal	0	0
GM12878	chr4	57230000	57910000	ASTAD	2.06644	Deletion	0	0
GM12878	chr21	45750000	47550000	ASTAD	2.06563	Deletion	0	0
GM12878	chr16	57330000	57450000	ASTAD	2.0654	Deletion	0	0
GM12878	chr11	1070000	2950000	ASTAD	2.06451	Loss	0.0418617	0
GM12878	chr3	190950000	191110000	ASTAD	2.06224	Loss	0	0
GM12878	chr6	158590000	159570000	ASTAD	2.06196	Normal	0	0
GM12878	chr1	20050000	20970000	ASTAD	2.06154	Normal	0	0
GM12878	chr14	95070000	96550000	ASTAD	2.06059	Normal	0	0
GM12878	chr11	128030000	128150000	ASTAD	2.05934	Gain	0	0
GM12878	chr20	58110000	60530000	ASTAD	2.0591	Normal	0	0
GM12878	chr3	126230000	127290000	ASTAD	2.05817	Loss	0	0
GM12878	chr13	27530000	27930000	ASTAD	2.05729	Normal	0	0
GM12878	chr1	20170000	20850000	ASTAD	2.05625	Normal	0	0
GM12878	chr1	234230000	234490000	ASTAD	2.05492	Normal	0	0
GM12878	chr6	26030000	28450000	ASTAD	2.0545	Loss	0.0666942	0.031157
GM12878	chr1	45130000	46050000	ASTAD	2.05227	Normal	0	0
GM12878	chr16	88630000	90070000	ASTAD	2.05176	Deletion	0	0
GM12878	chr7	38130000	38430000	ASTAD	2.05024	Normal	0	0
GM12878	chr2	27910000	28790000	ASTAD	2.04917	Normal	0	0
GM12878	chr9	100670000	101070000	ASTAD	2.04781	Normal	0	0
GM12878	chr17	71390000	72190000	ASTAD	2.0459	Gain	0	0
GM12878	chr7	100470000	100950000	ASTAD	2.0453	Loss	0.158125	0
GM12878	chr9	135870000	136050000	ASTAD	2.04524	Normal	0	0
GM12878	chr13	24030000	24470000	ASTAD	2.04358	Normal	0	0
GM12878	chr18	8630000	9530000	ASTAD	2.04241	Normal	0	0
GM12878	chr7	128850000	130530000	ASTAD	2.04235	Normal	0	0
GM12878	chr11	120190000	121090000	ASTAD	2.04212	Gain	0	0
GM12878	chr2	239910000	240970000	ASTAD	2.04165	Normal	0	0
GM12878	chr1	220970000	221630000	ASTAD	2.04042	Normal	0	0
GM12878	chr12	121010000	121550000	ASTAD	2.03853	Normal	0	0
GM12878	chr7	134650000	134930000	ASTAD	2.03826	Normal	0	0
GM12878	chr14	92470000	93270000	ASTAD	2.03679	Normal	0	0
GM12878	chr7	98050000	98470000	ASTAD	2.03434	Loss	0	0
GM12878	chr13	43530000	44450000	ASTAD	2.03273	Normal	0.00597826	0.0194565
GM12878	chr12	91750000	92970000	ASTAD	2.03169	Normal	0	0
GM12878	chr13	27930000	28570000	ASTAD	2.03103	Normal	0.0904688	0
GM12878	chr1	181150000	182550000	ASTAD	2.02883	Normal	0	0
GM12878	chr3	132450000	133890000	ASTAD	2.02821	Loss	0	0
GM12878	chr8	143830000	144150000	ASTAD	2.02797	Loss	0	0
GM12878	chr8	104550000	104710000	ASTAD	2.02712	Loss	0	0
GM12878	chr3	188950000	189670000	ASTAD	2.026	Loss	0	0.00194444
GM12878	chr10	14230000	14530000	ASTAD	2.02234	Normal	0	0
GM12878	chr9	124190000	124830000	ASTAD	2.02226	Normal	0	0
GM12878	chr20	42050000	42350000	ASTAD	2.01999	Normal	0	0
GM12878	chr12	3170000	3970000	ASTAD	2.01996	Normal	0	0
GM12878	chr15	63410000	64450000	ASTAD	2.01894	Normal	0	0
GM12878	chr1	235250000	235670000	ASTAD	2.01815	Normal	0	0
GM12878	chr5	110430000	112350000	ASTAD	2.01686	Normal	0	0
GM12878	chr8	61330000	62530000	ASTAD	2.01504	Loss	0	0
GM12878	chr2	170310000	170790000	ASTAD	2.01325	Normal	0	0
GM12878	chr9	133290000	135870000	ASTAD	2.01319	Normal	0	0
GM12878	chr15	56750000	57850000	ASTAD	2.0131	Normal	0	0
GM12878	chr10	70290000	70710000	ASTAD	2.01252	Normal	0	0
GM12878	chr9	117430000	118330000	ASTAD	2.01172	Normal	0	0
GM12878	chr1	26350000	26810000	ASTAD	2.01102	Normal	0	0
GM12878	chr12	104530000	105490000	ASTAD	2.00999	Normal	0	0
GM12878	chr1	204530000	204790000	ASTAD	2.00741	Gain	0	0
GM12878	chr8	139970000	141450000	ASTAD	2.00461	Loss	0	0
GM12878	chr1	15430000	15850000	ASTAD	2.0041	Gain	0	0
GM12878	chr15	90270000	91470000	ASTAD	2.00262	Normal	0	0
GM12878	chr7	115770000	116490000	ASTAD	2.00176	Normal	0	0
GM12878	chr3	125650000	127290000	ASTAD	2.00014	Loss	0	0
GM12878	chr17	5390000	6750000	non-ASTAD	1.99911	Normal	0	0
GM12878	chr12	3170000	6090000	non-ASTAD	1.99905	Normal	0.00188356	0.00171233
GM12878	chr5	5430000	6590000	non-ASTAD	1.99715	Normal	0	0
GM12878	chr13	77570000	78350000	non-ASTAD	1.997	Normal	0.00782051	0.0133333
GM12878	chr16	89750000	89950000	non-ASTAD	1.99223	Deletion	0	0
GM12878	chr1	152170000	152450000	non-ASTAD	1.99213	Gain	0.0192857	0
GM12878	chr6	134430000	135290000	non-ASTAD	1.99131	Normal	0	0
GM12878	chr1	40270000	40530000	non-ASTAD	1.99081	Normal	0	0
GM12878	chr2	231050000	231690000	non-ASTAD	1.98994	Normal	0	0
GM12878	chr2	147770000	148690000	non-ASTAD	1.98868	Normal	0	0
GM12878	chr1	211850000	212970000	non-ASTAD	1.98842	Normal	0	0
GM12878	chr11	68650000	69490000	non-ASTAD	1.98693	Loss	0	0
GM12878	chr3	194050000	195730000	non-ASTAD	1.98444	Loss	0.143988	0.0193452
GM12878	chr1	229790000	230470000	non-ASTAD	1.98414	Normal	0	0
GM12878	chr19	7090000	7990000	non-ASTAD	1.98292	Loss	0.00288889	0
GM12878	chr13	43170000	45550000	non-ASTAD	1.98254	Normal	0.00756303	0.00752101
GM12878	chr13	27930000	28390000	non-ASTAD	1.98218	Normal	0.12587	0
GM12878	chr22	46730000	46950000	non-ASTAD	1.98098	Normal	0	0
GM12878	chr10	5950000	6130000	non-ASTAD	1.97946	Normal	0	0
GM12878	chr10	124770000	125330000	non-ASTAD	1.97927	Normal	0	0
GM12878	chr8	103230000	103650000	non-ASTAD	1.97714	Loss	0	0
GM12878	chr10	72650000	73050000	non-ASTAD	1.97671	Normal	0	0
GM12878	chr2	233910000	234170000	non-ASTAD	1.97556	Normal	0	0
GM12878	chr13	111090000	111950000	non-ASTAD	1.97529	Normal	0.082093	0
GM12878	chr15	64030000	64450000	non-ASTAD	1.9729	Normal	0	0
GM12878	chr10	82030000	82150000	non-ASTAD	1.97255	Normal	0	0
GM12878	chr11	830000	3450000	non-ASTAD	1.97146	Loss	0.0313359	0.000801527
GM12878	chr11	830000	2950000	non-ASTAD	1.96983	Loss	0.0387264	0.000990566
GM12878	chr5	58690000	59090000	non-ASTAD	1.96912	Normal	0	0
GM12878	chr3	172050000	172530000	non-ASTAD	1.96903	Loss	0	0
GM12878	chr20	55930000	57630000	non-ASTAD	1.96845	Normal	0	0
GM12878	chr3	190830000	192190000	non-ASTAD	1.96826	Loss	0	0
GM12878	chr1	154530000	154910000	non-ASTAD	1.96569	Gain	0	0
GM12878	chr16	29110000	30070000	non-ASTAD	1.96568	Deletion	0	0
GM12878	chr12	27170000	27550000	non-ASTAD	1.96567	Normal	0	0
GM12878	chr1	180470000	182550000	non-ASTAD	1.96264	Normal	0	0
GM12878	chr10	108550000	111630000	non-ASTAD	1.96201	Normal	0	0
GM12878	chr18	24230000	24370000	non-ASTAD	1.96114	Normal	0	0
GM12878	chr1	16090000	16390000	non-ASTAD	1.96088	Gain	0	0
GM12878	chr7	115910000	116490000	non-ASTAD	1.95923	Normal	0	0
GM12878	chr1	19570000	20050000	non-ASTAD	1.95896	Normal	0	0
GM12878	chr6	90000	3070000	non-ASTAD	1.95862	Gain	0.0466107	0.0278523
GM12878	chr14	71610000	71790000	non-ASTAD	1.95735	Normal	0	0
GM12878	chr7	28130000	28930000	non-ASTAD	1.9567	Normal	0	0
GM12878	chr1	58950000	60430000	non-ASTAD	1.95651	Normal	0	0
GM12878	chr11	2450000	2950000	non-ASTAD	1.95591	Loss	0	0
GM12878	chr9	100810000	101070000	non-ASTAD	1.95487	Normal	0	0
GM12878	chr8	141670000	144330000	non-ASTAD	1.95435	Loss	0.00075188	0
GM12878	chr19	49510000	49990000	non-ASTAD	1.95421	Loss	0	0
GM12878	chr17	25530000	25990000	non-ASTAD	1.95379	Gain	0	0
GM12878	chr19	49710000	49990000	non-ASTAD	1.953	Loss	0	0
GM12878	chr2	159990000	160850000	non-ASTAD	1.95286	Normal	0	0
GM12878	chr12	121010000	121430000	non-ASTAD	1.95091	Normal	0	0
GM12878	chr17	76250000	76430000	non-ASTAD	1.95072	Gain	0	0
GM12878	chr6	154990000	155630000	non-ASTAD	1.94899	Normal	0	0
GM12878	chr8	39870000	40090000	non-ASTAD	1.94792	Loss	0	0
GM12878	chr2	241410000	243110000	non-ASTAD	1.94707	Normal	0.0340588	0
GM12878	chr8	72730000	73070000	non-ASTAD	1.94638	Loss	0	0
GM12878	chr9	133930000	135270000	non-ASTAD	1.94634	Normal	0	0
GM12878	chr5	141030000	141370000	non-ASTAD	1.94509	Normal	0	0
GM12878	chr3	196250000	196430000	non-ASTAD	1.94478	Loss	0	0
GM12878	chr3	152750000	153730000	non-ASTAD	1.94399	Loss	0	0
GM12878	chr12	93150000	95470000	non-ASTAD	1.94363	Normal	0.0156034	0
GM12878	chr10	104470000	105250000	non-ASTAD	1.94359	Normal	0	0
GM12878	chr2	241770000	243110000	non-ASTAD	1.94297	Normal	0.043209	0
GM12878	chr1	45130000	45810000	non-ASTAD	1.94232	Normal	0	0
GM12878	chr13	42850000	45550000	non-ASTAD	1.94186	Normal	0.00796296	0.0210741
GM12878	chr8	22270000	22450000	non-ASTAD	1.93944	Loss	0	0
GM12878	chr5	110850000	111490000	non-ASTAD	1.93725	Normal	0	0
GM12878	chr7	128850000	131190000	non-ASTAD	1.93689	Normal	0	0
GM12878	chr7	6390000	6530000	non-ASTAD	1.93623	Normal	0	0
GM12878	chr15	100470000	102470000	non-ASTAD	1.93217	Deletion	0.0292	0.01085
GM12878	chr7	43610000	43950000	non-ASTAD	1.93195	Normal	0	0
GM12878	chr1	28570000	28970000	non-ASTAD	1.93118	Normal	0	0
GM12878	chr7	89770000	90070000	non-ASTAD	1.92957	Loss	0	0
GM12878	chr2	54350000	55650000	non-ASTAD	1.92939	Normal	0	0
GM12878	chr8	61330000	62050000	non-ASTAD	1.92729	Loss	0	0
GM12878	chr9	33770000	34390000	non-ASTAD	1.92657	Gain	0	0
GM12878	chr6	26030000	28310000	non-ASTAD	1.92518	Loss	0.0707895	0.0330702
GM12878	chr15	58510000	59990000	non-ASTAD	1.92513	Normal	0	0
GM12878	chr6	157730000	158590000	non-ASTAD	1.92459	Normal	0.00674419	0
GM12878	chr20	31250000	31470000	non-ASTAD	1.92453	Normal	0	0
GM12878	chr18	60250000	61110000	non-ASTAD	1.92116	Normal	0.0384884	0
GM12878	chr9	88970000	91910000	non-ASTAD	1.9205	Normal	0	0
GM12878	chr12	131610000	132190000	non-ASTAD	1.91862	Normal	0.0236207	0
GM12878	chr16	86070000	87350000	non-ASTAD	1.91766	Deletion	0	0
GM12878	chr3	196930000	197290000	non-ASTAD	1.91718	Loss	0.214444	0
GM12878	chr14	92610000	93150000	non-ASTAD	1.91296	Normal	0	0
GM12878	chr7	23310000	23590000	non-ASTAD	1.91008	Normal	0	0
GM12878	chr10	5690000	6130000	non-ASTAD	1.91002	Normal	0	0
GM12878	chr2	85530000	85850000	non-ASTAD	1.90883	Normal	0	0
GM12878	chr1	6750000	7710000	non-ASTAD	1.90585	Loss	0	0
GM12878	chr7	100330000	100950000	non-ASTAD	1.905	Loss	0.122419	0
GM12878	chr8	141450000	144330000	non-ASTAD	1.90488	Loss	0.000694444	0
GM12878	chr4	166030000	166410000	non-ASTAD	1.90342	Deletion	0	0
GM12878	chr21	44290000	44570000	non-ASTAD	1.90264	Deletion	0	0
GM12878	chr6	35750000	35970000	non-ASTAD	1.90211	Normal	0	0
GM12878	chr1	31550000	32030000	non-ASTAD	1.90135	Normal	0	0
GM12878	chr6	25150000	26030000	non-ASTAD	1.90048	Normal	0	0
GM12878	chr19	14810000	16150000	non-ASTAD	1.90012	Loss	0	0
GM12878	chr1	229650000	230470000	non-ASTAD	1.89997	Normal	0	0
GM12878	chr10	79810000	80970000	non-ASTAD	1.8978	Normal	0	0
GM12878	chr2	54350000	55450000	non-ASTAD	1.89746	Normal	0	0
GM12878	chr8	22930000	23310000	non-ASTAD	1.89634	Loss	0	0
GM12878	chr3	23010000	24030000	non-ASTAD	1.8957	Normal	0	0
GM12878	chr4	7710000	8010000	non-ASTAD	1.89438	Deletion	0	0
GM12878	chr1	154530000	155170000	non-ASTAD	1.89307	Gain	0	0
GM12878	chr15	90650000	90850000	non-ASTAD	1.89092	Normal	0	0
GM12878	chr20	42050000	43010000	non-ASTAD	1.89084	Normal	0	0
GM12878	chr2	113850000	114210000	non-ASTAD	1.89004	Deletion	0.173333	0
GM12878	chr11	120350000	121090000	non-ASTAD	1.88984	Gain	0	0
GM12878	chr22	33190000	35550000	non-ASTAD	1.8892	Normal	0.000805085	0
GM12878	chr4	2190000	2470000	non-ASTAD	1.88761	Deletion	0	0
GM12878	chr21	42510000	43990000	non-ASTAD	1.88754	Deletion	0	0
GM12878	chr11	128150000	128510000	non-ASTAD	1.88633	Gain	0	0
GM12878	chr6	38790000	39290000	non-ASTAD	1.88499	Normal	0	0
GM12878	chr9	36990000	37410000	non-ASTAD	1.88449	Gain	0	0
GM12878	chr1	9170000	9310000	non-ASTAD	1.88426	Loss	0	0
GM12878	chr1	244630000	246650000	non-ASTAD	1.88387	Normal	0	0
GM12878	chr6	11590000	12630000	non-ASTAD	1.88196	Normal	0	0
GM12878	chr7	150990000	151490000	non-ASTAD	1.88024	Normal	0	0
GM12878	chr1	150210000	150510000	non-ASTAD	1.87968	Gain	0	0
GM12878	chr7	130530000	131190000	non-ASTAD	1.87702	Normal	0	0
GM12878	chr12	114970000	116390000	non-ASTAD	1.87595	Normal	0	0
GM12878	chr17	54870000	55190000	non-ASTAD	1.87511	Gain	0	0
GM12878	chr18	12070000	12310000	non-ASTAD	1.87478	Normal	0.389167	0
GM12878	chr14	94650000	95070000	non-ASTAD	1.87458	Normal	0	0
GM12878	chr15	99770000	100330000	non-ASTAD	1.87323	Normal	0	0
GM12878	chr17	5390000	6370000	non-ASTAD	1.87219	Normal	0	0
GM12878	chr13	49850000	51890000	non-ASTAD	1.87205	Gain	0.0890686	0.00142157
GM12878	chr5	115910000	116290000	non-ASTAD	1.87193	Normal	0	0
GM12878	chr14	64790000	64990000	non-ASTAD	1.87119	Normal	0	0
GM12878	chr1	182810000	183430000	non-ASTAD	1.86784	Normal	0	0
GM12878	chr2	10950000	11610000	non-ASTAD	1.86514	Normal	0	0
GM12878	chr11	16770000	17590000	non-ASTAD	1.8649	Loss	0	0
GM12878	chr12	102150000	102310000	non-ASTAD	1.86334	Normal	0	0
GM12878	chr8	128330000	128570000	non-ASTAD	1.86183	Loss	0	0
GM12878	chr1	235410000	235670000	non-ASTAD	1.86092	Normal	0	0
GM12878	chr5	149770000	150690000	non-ASTAD	1.86051	Normal	0	0
GM12878	chr14	91970000	93270000	non-ASTAD	1.86051	Normal	0	0
GM12878	chr3	130750000	131770000	non-ASTAD	1.86031	Loss	0	0
GM12878	chr16	89630000	89750000	non-ASTAD	1.85962	Deletion	0	0
GM12878	chr13	22190000	23890000	non-ASTAD	1.85951	Normal	0.00370588	0.00758824
GM12878	chr4	15470000	16270000	non-ASTAD	1.85931	Deletion	0	0
GM12878	chr8	22270000	22930000	non-ASTAD	1.85853	Loss	0	0
GM12878	chr19	14630000	16310000	non-ASTAD	1.85773	Loss	0	0
GM12878	chr15	69770000	71110000	non-ASTAD	1.85627	Normal	0	0
GM12878	chr11	107130000	107390000	non-ASTAD	1.85606	Gain	0	0
GM12878	chr21	46210000	47550000	non-ASTAD	1.85452	Deletion	0	0
GM12878	chr10	97630000	97770000	non-ASTAD	1.85353	Normal	0	0
GM12878	chr1	180990000	181150000	non-ASTAD	1.85339	Normal	0	0
GM12878	chr9	133930000	134450000	non-ASTAD	1.85336	Normal	0	0
GM12878	chr18	22090000	23470000	non-ASTAD	1.85259	Normal	0	0
GM12878	chr3	63990000	64490000	non-ASTAD	1.85188	Normal	0	0
GM12878	chr11	130810000	131550000	non-ASTAD	1.8517	Gain	0	0
GM12878	chr19	46530000	47090000	non-ASTAD	1.85148	Loss	0	0
GM12878	chr4	38870000	39190000	non-ASTAD	1.85068	Deletion	0	0
GM12878	chr12	26850000	27550000	non-ASTAD	1.85053	Normal	0	0
GM12878	chr5	52230000	52430000	non-ASTAD	1.85038	Normal	0	0
GM12878	chr12	26850000	27870000	non-ASTAD	1.84979	Normal	0	0
GM12878	chr16	8590000	10830000	non-ASTAD	1.84949	Deletion	0	0
GM12878	chr21	40830000	42510000	non-ASTAD	1.84887	Deletion	0	0
GM12878	chr13	22190000	23610000	non-ASTAD	1.84791	Normal	0.00443662	0.00908451
GM12878	chr1	37910000	38490000	non-ASTAD	1.84774	Normal	0	0.00327586
GM12878	chr13	111090000	111710000	non-ASTAD	1.84643	Normal	0.113871	0
GM12878	chr12	31410000	32910000	non-ASTAD	1.84569	Normal	0	0
GM12878	chr8	139730000	141450000	non-ASTAD	1.84542	Loss	0	0
GM12878	chr6	154450000	154990000	non-ASTAD	1.84506	Normal	0	0
GM12878	chr9	1630000	2170000	non-ASTAD	1.84464	Loss	0	0
GM12878	chr10	133990000	134470000	non-ASTAD	1.84416	Normal	0	0
GM12878	chr21	46370000	47350000	non-ASTAD	1.84351	Deletion	0	0
GM12878	chr11	125770000	126170000	non-ASTAD	1.84346	Gain	0	0
GM12878	chr5	178010000	178930000	non-ASTAD	1.84323	Normal	0.00217391	0
GM12878	chr14	69310000	69590000	non-ASTAD	1.84227	Normal	0	0
GM12878	chr17	5390000	6930000	non-ASTAD	1.84048	Normal	0	0
GM12878	chr2	54350000	55930000	non-ASTAD	1.84033	Normal	0	0
GM12878	chr15	63750000	64450000	non-ASTAD	1.83947	Normal	0	0
GM12878	chr2	24310000	24430000	non-ASTAD	1.83947	Normal	0	0
GM12878	chr9	93650000	94510000	non-ASTAD	1.83898	Normal	0	0
GM12878	chr1	247530000	247670000	non-ASTAD	1.83871	Normal	0	0
GM12878	chr12	104250000	105630000	non-ASTAD	1.8383	Normal	0	0
GM12878	chr9	33770000	33910000	non-ASTAD	1.83773	Gain	0	0
GM12878	chr16	86070000	86570000	non-ASTAD	1.83695	Deletion	0	0
GM12878	chr6	26030000	27890000	non-ASTAD	1.83577	Loss	0.0867742	0.0405376
GM12878	chr20	45110000	47250000	non-ASTAD	1.83514	Normal	0.00626168	0
GM12878	chr9	114490000	115670000	non-ASTAD	1.83434	Normal	0	0
GM12878	chr2	106350000	106530000	non-ASTAD	1.83269	Normal	0	0
GM12878	chr13	99810000	100090000	non-ASTAD	1.83245	Normal	0	0
GM12878	chr1	180850000	181150000	non-ASTAD	1.83056	Normal	0	0
GM12878	chr11	830000	3130000	non-ASTAD	1.83053	Loss	0.0356957	0.000913043
GM12878	chr1	174990000	175310000	non-ASTAD	1.83031	Normal	0	0
GM12878	chr4	75610000	76410000	non-ASTAD	1.83007	Deletion	0	0
GM12878	chr8	101850000	101970000	non-ASTAD	1.82891	Loss	0	0
GM12878	chr15	63570000	64450000	non-ASTAD	1.82809	Normal	0	0
GM12878	chr6	90000	2750000	non-ASTAD	1.82604	Gain	0.052218	0.031203
GM12878	chr17	78390000	78970000	non-ASTAD	1.82512	Normal	0	0.00362069
GM12878	chr17	78010000	78970000	non-ASTAD	1.82485	Normal	0	0.0021875
GM12878	chr13	26150000	26750000	non-ASTAD	1.82461	Normal	0	0.00833333
GM12878	chr4	39990000	40730000	non-ASTAD	1.82394	Deletion	0.0655405	0
GM12878	chr15	78190000	78870000	non-ASTAD	1.82351	Normal	0	0
GM12878	chr10	15010000	15230000	non-ASTAD	1.82324	Normal	0	0
GM12878	chr6	158590000	159110000	non-ASTAD	1.82308	Normal	0	0
GM12878	chr7	156430000	156690000	non-ASTAD	1.82232	Normal	0	0
GM12878	chr7	25890000	26710000	non-ASTAD	1.82181	Normal	0	0
GM12878	chr5	125950000	126850000	non-ASTAD	1.82173	Normal	0.0247778	0
GM12878	chr21	45550000	48070000	non-ASTAD	1.82033	Deletion	0	0
GM12878	chr4	37790000	38050000	non-ASTAD	1.81895	Deletion	0	0
GM12878	chr3	185630000	186330000	non-ASTAD	1.81861	Loss	0	0
GM12878	chr5	94970000	96070000	non-ASTAD	1.81802	Normal	0	0
GM12878	chr5	94970000	95190000	non-ASTAD	1.81751	Normal	0	0
GM12878	chr10	126090000	126710000	non-ASTAD	1.81718	Normal	0	0
GM12878	chr16	80990000	81930000	non-ASTAD	1.81412	Deletion	0	0
GM12878	chr4	103370000	103530000	non-ASTAD	1.81288	Deletion	0	0
GM12878	chr7	137270000	138550000	non-ASTAD	1.81073	Normal	0	0
GM12878	chr6	150150000	151190000	non-ASTAD	1.81065	Normal	0	0.0148077
GM12878	chr1	8930000	9310000	non-ASTAD	1.81051	Loss	0	0
GM12878	chr6	20550000	21590000	non-ASTAD	1.80987	Normal	0	0.00403846
GM12878	chr14	73950000	74170000	non-ASTAD	1.80969	Normal	0	0
GM12878	chr2	102630000	102870000	non-ASTAD	1.80956	Normal	0	0
GM12878	chr1	6970000	7710000	non-ASTAD	1.80846	Loss	0	0
GM12878	chr8	103850000	104550000	non-ASTAD	1.80806	Loss	0	0
GM12878	chr3	14530000	14970000	non-ASTAD	1.80706	Normal	0	0
GM12878	chr10	104470000	105110000	non-ASTAD	1.80686	Normal	0	0
GM12878	chr19	51830000	52190000	non-ASTAD	1.80676	Loss	0	0
GM12878	chr5	135210000	135570000	non-ASTAD	1.80676	Normal	0	0
GM12878	chr4	3090000	4230000	non-ASTAD	1.80672	Deletion	0	0
GM12878	chr6	155190000	155490000	non-ASTAD	1.80649	Normal	0	0
GM12878	chr11	68870000	69030000	non-ASTAD	1.80493	Loss	0	0
GM12878	chr2	75130000	75930000	non-ASTAD	1.80351	Normal	0	0
GM12878	chr20	61430000	62950000	non-ASTAD	1.80339	Normal	0	0.0409868
GM12878	chr6	1590000	2370000	non-ASTAD	1.8024	Normal	0	0.00307692
GM12878	chr3	186530000	186910000	non-ASTAD	1.80199	Loss	0	0
GM12878	chr6	11090000	11590000	non-ASTAD	1.79969	Normal	0	0
GM12878	chr13	78350000	79970000	non-ASTAD	1.79889	Normal	0.0156173	0
GM12878	chr22	32370000	36010000	non-ASTAD	1.79785	Normal	0.000521978	0
GM12878	chr4	88170000	88410000	non-ASTAD	1.79706	Deletion	0	0
GM12878	chr1	33970000	35070000	non-ASTAD	1.79663	Normal	0	0
GM12878	chr6	89670000	90570000	non-ASTAD	1.79607	Normal	0	0
GM12878	chr6	37670000	38790000	non-ASTAD	1.7954	Normal	0.0246429	0
GM12878	chr20	61670000	62950000	non-ASTAD	1.79478	Normal	0	0.0486719
GM12878	chr9	123330000	124190000	non-ASTAD	1.79474	Normal	0	0
GM12878	chr5	910000	1170000	non-ASTAD	1.79453	Normal	0	0
GM12878	chr2	168990000	169790000	non-ASTAD	1.79329	Normal	0	0
GM12878	chr16	84230000	85010000	non-ASTAD	1.79129	Deletion	0	0
GM12878	chr3	185630000	186530000	non-ASTAD	1.79029	Loss	0	0
GM12878	chr21	45750000	48070000	non-ASTAD	1.78919	Deletion	0	0
GM12878	chr6	11590000	12290000	non-ASTAD	1.78876	Normal	0	0
GM12878	chr3	158370000	158510000	non-ASTAD	1.78796	Loss	0	0
GM12878	chr3	132450000	133650000	non-ASTAD	1.78737	Loss	0	0
GM12878	chr13	20750000	21750000	non-ASTAD	1.78678	Normal	0.0226	0
GM12878	chr1	33570000	35230000	non-ASTAD	1.78166	Normal	0	0
GM12878	chr9	110130000	111610000	non-ASTAD	1.78163	Normal	0	0
GM12878	chr1	211850000	212830000	non-ASTAD	1.78006	Normal	0	0
GM12878	chr5	178930000	179350000	non-ASTAD	1.77967	Normal	0	0
GM12878	chr7	40190000	42930000	non-ASTAD	1.77954	Normal	0	0
GM12878	chr18	55690000	56750000	non-ASTAD	1.77934	Normal	0	0
GM12878	chr3	27330000	28390000	non-ASTAD	1.77904	Normal	0	0
GM12878	chr20	58110000	60730000	non-ASTAD	1.77856	Normal	0	0
GM12878	chr13	44450000	45550000	non-ASTAD	1.7777	Normal	0.0113636	0
GM12878	chr3	196250000	196550000	non-ASTAD	1.77699	Loss	0	0
GM12878	chr6	3270000	4010000	non-ASTAD	1.77625	Normal	0	0
GM12878	chr4	169830000	170510000	non-ASTAD	1.7762	Deletion	0	0
GM12878	chr6	26290000	26590000	non-ASTAD	1.7762	Normal	0	0
GM12878	chr2	54930000	55450000	non-ASTAD	1.77619	Normal	0	0
GM12878	chr5	32430000	32630000	non-ASTAD	1.77461	Normal	0	0
GM12878	chr5	99730000	100470000	non-ASTAD	1.77453	Normal	0	0
GM12878	chr6	26030000	28650000	non-ASTAD	1.7745	Loss	0.0616031	0.0287786
GM12878	chr14	21650000	22050000	non-ASTAD	1.77115	Normal	0	0
GM12878	chr15	57610000	57850000	non-ASTAD	1.76987	Normal	0	0
GM12878	chr15	51430000	51930000	non-ASTAD	1.76927	Normal	0	0
GM12878	chr15	66850000	67210000	non-ASTAD	1.76652	Normal	0	0
GM12878	chr12	123450000	124110000	non-ASTAD	1.7663	Normal	0	0
GM12878	chr20	55930000	57830000	non-ASTAD	1.76604	Normal	0	0
GM12878	chr6	6550000	7630000	non-ASTAD	1.76601	Normal	0	0
GM12878	chr19	14630000	16550000	non-ASTAD	1.76483	Loss	0	0
GM12878	chr13	30070000	30690000	non-ASTAD	1.76461	Normal	0.0454839	0.051129
GM12878	chr12	110890000	111330000	non-ASTAD	1.76423	Normal	0	0
GM12878	chr14	106870000	107110000	non-ASTAD	1.76334	Normal	0	0
GM12878	chr1	152450000	153190000	non-ASTAD	1.76255	Gain	0	0
GM12878	chr16	85130000	85830000	non-ASTAD	1.76174	Deletion	0	0
GM12878	chr12	106610000	107490000	non-ASTAD	1.7614	Normal	0	0
GM12878	chr21	46370000	47550000	non-ASTAD	1.76116	Deletion	0	0
GM12878	chr15	85090000	85770000	non-ASTAD	1.76112	Deletion	0.132059	0
GM12878	chr10	94810000	95110000	non-ASTAD	1.76109	Normal	0	0
GM12878	chr11	115190000	116230000	non-ASTAD	1.7602	Gain	0	0
GM12878	chr18	44550000	45990000	non-ASTAD	1.75953	Normal	0.00569444	0.00138889
GM12878	chr11	58290000	58430000	non-ASTAD	1.75872	Loss	0	0
GM12878	chr17	41170000	41390000	non-ASTAD	1.75863	Gain	0.0504545	0
GM12878	chr12	106750000	107490000	non-ASTAD	1.75708	Normal	0	0
GM12878	chr11	130810000	131430000	non-ASTAD	1.7554	Gain	0	0
GM12878	chr2	242010000	242570000	non-ASTAD	1.75492	Normal	0	0
GM12878	chr14	96010000	96550000	non-ASTAD	1.75443	Normal	0	0
GM12878	chr17	48850000	49050000	non-ASTAD	1.75398	Gain	0	0
GM12878	chr2	11810000	15750000	non-ASTAD	1.75364	Normal	0.0048731	0
GM12878	chr1	211850000	213290000	non-ASTAD	1.75325	Normal	0	0
GM12878	chr13	40250000	41510000	non-ASTAD	1.7531	Normal	0.092381	0.0338889
GM12878	chr1	209730000	210010000	non-ASTAD	1.75268	Normal	0	0
GM12878	chr3	37470000	37870000	non-ASTAD	1.75201	Normal	0	0
GM12878	chr1	201510000	201790000	non-ASTAD	1.75186	Gain	0	0
GM12878	chr2	238690000	239210000	non-ASTAD	1.75136	Normal	0	0
GM12878	chr1	211430000	213290000	non-ASTAD	1.75098	Normal	0	0
GM12878	chr5	111490000	112110000	non-ASTAD	1.75057	Normal	0	0
GM12878	chr16	88870000	89310000	non-ASTAD	1.74913	Deletion	0	0
GM12878	chr20	5190000	5490000	non-ASTAD	1.7479	Normal	0	0
GM12878	chr4	169430000	170510000	non-ASTAD	1.74749	Deletion	0	0
GM12878	chr22	33070000	35550000	non-ASTAD	1.74709	Normal	0.000766129	0
GM12878	chr11	33370000	33850000	non-ASTAD	1.74677	Loss	0	0
GM12878	chr10	104470000	105470000	non-ASTAD	1.7452	Normal	0	0
GM12878	chr6	38790000	41710000	non-ASTAD	1.7436	Normal	0	0
GM12878	chr18	2790000	3270000	non-ASTAD	1.74339	Normal	0	0.0516667
GM12878	chr11	4590000	6390000	non-ASTAD	1.74334	Loss	0	0
GM12878	chr9	4370000	4570000	non-ASTAD	1.74236	Loss	0	0
GM12878	chr6	26030000	28090000	non-ASTAD	1.74205	Loss	0.0783495	0.0366019
GM12878	chr10	79590000	80970000	non-ASTAD	1.73611	Normal	0	0
GM12878	chr14	70250000	71270000	non-ASTAD	1.73311	Normal	0	0
GM12878	chr2	61410000	62130000	non-ASTAD	1.7304	Normal	0	0
GM12878	chr2	10950000	11810000	non-ASTAD	1.73033	Normal	0	0
GM12878	chr3	8690000	9390000	non-ASTAD	1.72938	Normal	0	0
GM12878	chr2	61270000	62130000	non-ASTAD	1.72932	Normal	0	0
GM12878	chr12	26990000	27550000	non-ASTAD	1.72856	Normal	0	0
GM12878	chr17	1550000	1950000	non-ASTAD	1.72856	Normal	0	0
GM12878	chr15	91830000	93310000	non-ASTAD	1.72781	Normal	0	0
GM12878	chr3	107530000	108190000	non-ASTAD	1.72643	Gain	0	0
GM12878	chr3	132450000	133530000	non-ASTAD	1.72462	Loss	0	0
GM12878	chr18	55830000	56750000	non-ASTAD	1.72428	Normal	0	0
GM12878	chr11	67970000	68330000	non-ASTAD	1.72282	Loss	0	0
GM12878	chr8	135710000	135910000	non-ASTAD	1.72252	Loss	0	0
GM12878	chr1	180470000	182810000	non-ASTAD	1.72003	Normal	0	0
GM12878	chr12	48350000	48590000	non-ASTAD	1.71963	Normal	0	0
GM12878	chr7	149970000	150690000	non-ASTAD	1.7188	Loss	0	0
GM12878	chr7	20010000	20170000	non-ASTAD	1.71841	Normal	0	0
GM12878	chr3	190490000	192190000	non-ASTAD	1.71761	Loss	0	0
GM12878	chr12	124510000	125250000	non-ASTAD	1.71712	Normal	0	0
GM12878	chr10	79590000	81130000	non-ASTAD	1.71697	Normal	0	0
GM12878	chr8	58290000	59610000	non-ASTAD	1.71629	Loss	0.00409091	0
GM12878	chr15	79590000	80710000	non-ASTAD	1.71619	Normal	0	0
GM12878	chr8	142810000	144150000	non-ASTAD	1.71614	Loss	0	0
GM12878	chr15	64450000	64990000	non-ASTAD	1.71574	Normal	0	0
GM12878	chr10	26610000	27530000	non-ASTAD	1.71545	Normal	0	0
GM12878	chr17	1550000	1790000	non-ASTAD	1.71524	Normal	0	0
GM12878	chr12	123270000	124250000	non-ASTAD	1.71505	Normal	0	0
GM12878	chr5	142270000	143210000	non-ASTAD	1.71485	Normal	0.00202128	0.013617
GM12878	chr8	142650000	144150000	non-ASTAD	1.7142	Loss	0	0
GM12878	chr14	35010000	35890000	non-ASTAD	1.71418	Normal	0	0.0247727
GM12878	chr4	124030000	124610000	non-ASTAD	1.71378	Deletion	0	0
GM12878	chr11	33850000	34530000	non-ASTAD	1.71302	Loss	0	0
GM12878	chr7	100950000	101170000	non-ASTAD	1.70924	Loss	0	0
GM12878	chr19	3190000	3310000	non-ASTAD	1.70917	Loss	0	0
GM12878	chr15	51930000	52110000	non-ASTAD	1.70831	Normal	0	0
GM12878	chr18	59990000	61110000	non-ASTAD	1.70816	Normal	0.0295536	0
GM12878	chr3	121250000	122770000	non-ASTAD	1.70659	Gain	0	0
GM12878	chr18	55530000	56750000	non-ASTAD	1.70624	Normal	0	0
GM12878	chr18	59830000	61110000	non-ASTAD	1.70605	Normal	0.0258594	0
GM12878	chr21	45210000	48070000	non-ASTAD	1.7055	Deletion	0	0
GM12878	chr15	51430000	51710000	non-ASTAD	1.70492	Normal	0	0
GM12878	chr7	55330000	55490000	non-ASTAD	1.70491	Loss	0	0
GM12878	chr7	7590000	8330000	non-ASTAD	1.70235	Normal	0	0
GM12878	chr5	76410000	77590000	non-ASTAD	1.70219	Gain	0	0
GM12878	chr16	8590000	11030000	non-ASTAD	1.70215	Deletion	0	0
GM12878	chr15	63890000	64450000	non-ASTAD	1.70166	Normal	0	0
GM12878	chr7	107810000	108230000	non-ASTAD	1.70032	Normal	0	0
GM12878	chr17	31330000	34150000	non-ASTAD	1.70031	Gain	0.000744681	0
GM12878	chr12	670000	1070000	non-ASTAD	1.70024	Normal	0	0
GM12878	chr3	9530000	10370000	non-ASTAD	1.6997	Normal	0	0
GM12878	chr3	126390000	127290000	non-ASTAD	1.69947	Loss	0	0
GM12878	chr13	34110000	34290000	non-ASTAD	1.69946	Normal	0.01	0
GM12878	chr1	161430000	161750000	non-ASTAD	1.69756	Deletion	0.0396875	0
GM12878	chr2	202090000	203070000	non-ASTAD	1.69692	Normal	0	0
GM12878	chr15	84230000	84790000	non-ASTAD	1.69683	Normal	0	0
GM12878	chr17	910000	1430000	non-ASTAD	1.69586	Normal	0.00903846	0.0490385
GM12878	chr17	53450000	53590000	non-ASTAD	1.69574	Gain	0	0
GM12878	chr12	123110000	124250000	non-ASTAD	1.69546	Normal	0	0
GM12878	chr17	25530000	25690000	non-ASTAD	1.6949	Gain	0	0
GM12878	chr5	141030000	142090000	non-ASTAD	1.69484	Normal	0	0
GM12878	chr10	13830000	14230000	non-ASTAD	1.69463	Normal	0	0
GM12878	chr5	132210000	132430000	non-ASTAD	1.69461	Normal	0	0
GM12878	chr4	3090000	3490000	non-ASTAD	1.6936	Deletion	0	0
GM12878	chr15	93570000	94690000	non-ASTAD	1.69322	Normal	0	0
GM12878	chr20	61810000	62950000	non-ASTAD	1.69299	Normal	0	0.0546491
GM12878	chr17	66750000	67270000	non-ASTAD	1.69261	Gain	0	0
GM12878	chr2	169630000	169790000	non-ASTAD	1.69252	Normal	0	0
GM12878	chr1	24290000	25550000	non-ASTAD	1.69244	Gain	0	0
GM12878	chr2	46210000	46870000	non-ASTAD	1.69134	Normal	0	0
GM12878	chr11	60530000	61210000	non-ASTAD	1.69109	Loss	0	0
GM12878	chr4	70070000	70510000	non-ASTAD	1.69087	Deletion	0.0075	0
GM12878	chr9	4750000	5630000	non-ASTAD	1.68966	Loss	0	0
GM12878	chr2	20070000	20850000	non-ASTAD	1.68924	Normal	0	0
GM12878	chr20	55930000	56790000	non-ASTAD	1.68909	Normal	0	0
GM12878	chr18	5870000	6530000	non-ASTAD	1.68838	Normal	0	0
GM12878	chr2	33830000	36110000	non-ASTAD	1.68781	Normal	0	0
GM12878	chr18	2570000	3270000	non-ASTAD	1.68712	Normal	0	0.0354286
GM12878	chr9	33910000	34390000	non-ASTAD	1.68623	Gain	0	0
GM12878	chr1	174730000	174990000	non-ASTAD	1.68605	Normal	0	0
GM12878	chr14	93270000	93650000	non-ASTAD	1.68465	Normal	0	0
GM12878	chr17	76990000	77710000	non-ASTAD	1.68454	Gain	0	0
GM12878	chr3	17290000	17910000	non-ASTAD	1.68433	Normal	0	0
GM12878	chr15	101150000	102470000	non-ASTAD	1.68406	Deletion	0.0442424	0.0164394
GM12878	chr8	27170000	27470000	non-ASTAD	1.68362	Loss	0	0
GM12878	chr16	88630000	89310000	non-ASTAD	1.68246	Deletion	0	0
GM12878	chr6	88530000	89350000	non-ASTAD	1.68127	Normal	0	0.0379268
GM12878	chr5	34470000	35050000	non-ASTAD	1.68043	Normal	0	0
GM12878	chr12	3170000	3390000	non-ASTAD	1.67911	Normal	0	0
GM12878	chr6	129910000	130070000	non-ASTAD	1.67798	Normal	0	0
GM12878	chr13	25130000	25290000	non-ASTAD	1.67733	Normal	0	0
GM12878	chr8	128170000	128750000	non-ASTAD	1.67727	Loss	0	0
GM12878	chr21	46570000	47350000	non-ASTAD	1.67706	Deletion	0	0
GM12878	chr18	8630000	9970000	non-ASTAD	1.67678	Normal	0	0
GM12878	chr13	50530000	51490000	non-ASTAD	1.6764	Gain	0.1525	0.00302083
GM12878	chr14	68290000	69590000	non-ASTAD	1.67584	Normal	0	0
GM12878	chr17	62750000	65350000	non-ASTAD	1.67515	Gain	0	0.000769231
GM12878	chr20	45110000	47910000	non-ASTAD	1.67363	Normal	0.00478571	0
GM12878	chr10	49870000	50170000	non-ASTAD	1.67302	Normal	0	0
GM12878	chr4	77330000	77970000	non-ASTAD	1.67285	Deletion	0	0
GM12878	chr1	200870000	201090000	non-ASTAD	1.6725	Gain	0	0
GM12878	chr3	59110000	59890000	non-ASTAD	1.67116	Normal	0	0
GM12878	chr12	69530000	69750000	non-ASTAD	1.6711	Normal	0	0
GM12878	chr6	142790000	143770000	non-ASTAD	1.67101	Normal	0	0
GM12878	chr1	109650000	109770000	non-ASTAD	1.66982	Gain	0	0
GM12878	chr9	100450000	101570000	non-ASTAD	1.66708	Normal	0	0
GM12878	chr2	233410000	234370000	non-ASTAD	1.66666	Normal	0	0
GM12878	chr4	25150000	25410000	non-ASTAD	1.66468	Deletion	0	0
GM12878	chr12	123450000	123730000	non-ASTAD	1.66388	Normal	0	0
GM12878	chr7	22550000	23310000	non-ASTAD	1.66281	Normal	0	0
GM12878	chr1	26550000	26810000	non-ASTAD	1.66223	Normal	0	0
GM12878	chr21	45550000	45750000	non-ASTAD	1.66013	Deletion	0	0
GM12878	chr3	45050000	46470000	non-ASTAD	1.6598	Normal	0	0
GM12878	chr19	6870000	7090000	non-ASTAD	1.65845	Loss	0	0
GM12878	chr12	122990000	124250000	non-ASTAD	1.65804	Normal	0	0
GM12878	chr4	116150000	116470000	non-ASTAD	1.65712	Deletion	0	0
GM12878	chr2	231050000	231470000	non-ASTAD	1.65705	Normal	0	0
GM12878	chr15	93030000	93310000	non-ASTAD	1.65622	Normal	0	0
GM12878	chr4	153710000	154050000	non-ASTAD	1.65475	Deletion	0.00941176	0
GM12878	chr8	21750000	23310000	non-ASTAD	1.65341	Loss	0	0
GM12878	chr14	23030000	23390000	non-ASTAD	1.65324	Normal	0	0
GM12878	chr2	241770000	242830000	non-ASTAD	1.65311	Normal	0	0
GM12878	chr11	114990000	115190000	non-ASTAD	1.653	Gain	0	0
GM12878	chr5	94970000	96510000	non-ASTAD	1.65291	Normal	0	0
GM12878	chr17	2630000	3570000	non-ASTAD	1.65076	Normal	0	0
GM12878	chr3	53950000	56590000	non-ASTAD	1.65047	Normal	0	0
GM12878	chr11	122930000	123610000	non-ASTAD	1.65045	Gain	0	0
GM12878	chr18	10530000	10770000	non-ASTAD	1.65001	Normal	0	0
GM12878	chr3	40210000	42590000	non-ASTAD	1.64931	Normal	0	0
GM12878	chr1	89410000	90250000	non-ASTAD	1.64789	Normal	0	0
GM12878	chr2	113990000	114210000	non-ASTAD	1.64772	Deletion	0.283636	0
GM12878	chr12	4910000	6090000	non-ASTAD	1.64704	Normal	0	0.00423729
GM12878	chr8	22450000	22770000	non-ASTAD	1.64676	Loss	0	0
GM12878	chr6	37270000	37670000	non-ASTAD	1.64646	Normal	0	0
GM12878	chr5	159430000	159830000	non-ASTAD	1.64645	Normal	0	0
GM12878	chr10	7270000	7570000	non-ASTAD	1.64635	Normal	0	0
GM12878	chr2	27910000	28670000	non-ASTAD	1.6436	Normal	0	0
GM12878	chr9	97370000	99090000	non-ASTAD	1.64315	Normal	0	0
GM12878	chr15	52110000	52250000	non-ASTAD	1.64095	Normal	0	0
GM12878	chr2	232090000	232330000	non-ASTAD	1.64041	Normal	0	0
GM12878	chr12	67650000	68350000	non-ASTAD	1.64034	Normal	0	0
GM12878	chr13	31430000	31790000	non-ASTAD	1.63754	Normal	0.0336111	0
GM12878	chr3	125470000	127290000	non-ASTAD	1.63484	Loss	0	0
GM12878	chr6	14150000	15650000	non-ASTAD	1.63479	Normal	0.000933333	0.00386667
GM12878	chr6	89670000	90370000	non-ASTAD	1.63479	Normal	0	0
GM12878	chr5	39930000	40710000	non-ASTAD	1.63424	Normal	0	0
GM12878	chr4	171510000	171810000	non-ASTAD	1.63415	Deletion	0	0
GM12878	chr5	157190000	157430000	non-ASTAD	1.63328	Normal	0	0
GM12878	chr9	93510000	93650000	non-ASTAD	1.63233	Normal	0	0
GM12878	chr3	178710000	179050000	non-ASTAD	1.63195	Loss	0	0
GM12878	chr21	15290000	15530000	non-ASTAD	1.63167	Deletion	0	0
GM12878	chr13	42850000	45910000	non-ASTAD	1.62965	Normal	0.00702614	0.0185948
GM12878	chr13	95310000	96150000	non-ASTAD	1.62879	Normal	0.00238095	0.00178571
GM12878	chr13	45050000	45550000	non-ASTAD	1.62858	Normal	0.0058	0
GM12878	chr6	3070000	4010000	non-ASTAD	1.62852	Normal	0	0
GM12878	chr4	185650000	185930000	non-ASTAD	1.62803	Deletion	0	0
GM12878	chr13	45910000	47030000	non-ASTAD	1.62801	Loss	0.0476786	0
GM12878	chr8	71590000	73070000	non-ASTAD	1.62715	Loss	0	0
GM12878	chr6	11090000	13190000	non-ASTAD	1.62661	Normal	0	0
GM12878	chr15	95770000	96910000	non-ASTAD	1.62618	Normal	0	0
GM12878	chr2	202670000	203070000	non-ASTAD	1.62541	Normal	0	0
GM12878	chr5	32110000	32630000	non-ASTAD	1.62428	Normal	0.0425	0
GM12878	chr10	61370000	61850000	non-ASTAD	1.6242	Normal	0	0
GM12878	chr20	5190000	6090000	non-ASTAD	1.62374	Normal	0	0
GM12878	chr6	131170000	131470000	non-ASTAD	1.6227	Normal	0	0
GM12878	chr10	90770000	90990000	non-ASTAD	1.62208	Normal	0	0
GM12878	chr1	40030000	40270000	non-ASTAD	1.62101	Normal	0	0
GM12878	chr3	139050000	140590000	non-ASTAD	1.62085	Loss	0.0150649	0
GM12878	chr4	180970000	181610000	non-ASTAD	1.6208	Deletion	0	0
GM12878	chr15	89730000	89890000	non-ASTAD	1.6207	Normal	0	0
GM12878	chr7	39590000	39810000	non-ASTAD	1.61985	Normal	0	0
GM12878	chr8	23310000	23590000	non-ASTAD	1.61896	Loss	0	0
GM12878	chr15	64670000	64990000	non-ASTAD	1.61859	Normal	0	0
GM12878	chr1	85410000	85750000	non-ASTAD	1.61848	Normal	0	0
GM12878	chr12	31810000	32210000	non-ASTAD	1.61831	Normal	0	0
GM12878	chr18	21930000	23470000	non-ASTAD	1.61759	Normal	0	0
GM12878	chr10	96930000	97130000	non-ASTAD	1.61721	Normal	0	0
GM12878	chr10	82150000	82450000	non-ASTAD	1.61697	Normal	0	0
GM12878	chr11	73950000	74310000	non-ASTAD	1.61662	Gain	0	0
GM12878	chr8	22050000	22930000	non-ASTAD	1.61628	Loss	0	0
GM12878	chr18	10530000	11590000	non-ASTAD	1.61578	Normal	0	0
GM12878	chr4	40910000	41230000	non-ASTAD	1.61472	Deletion	0	0
GM12878	chr5	33430000	34170000	non-ASTAD	1.61429	Normal	0	0
GM12878	chr4	25830000	26030000	non-ASTAD	1.61378	Deletion	0	0
GM12878	chr4	169090000	170510000	non-ASTAD	1.61128	Deletion	0	0
GM12878	chr3	8990000	9390000	non-ASTAD	1.61127	Normal	0	0
GM12878	chr16	11030000	12190000	non-ASTAD	1.6106	Deletion	0	0
GM12878	chr11	82410000	83530000	non-ASTAD	1.6103	Gain	0	0
GM12878	chr5	168090000	169010000	non-ASTAD	1.61026	Normal	0	0
GM12878	chr3	159530000	159730000	non-ASTAD	1.61024	Loss	0	0
GM12878	chr17	73890000	74510000	non-ASTAD	1.61016	Gain	0	0
GM12878	chr20	48790000	49390000	non-ASTAD	1.60837	Normal	0	0
GM12878	chr5	132430000	133070000	non-ASTAD	1.60703	Normal	0	0
GM12878	chr2	207550000	208350000	non-ASTAD	1.60623	Normal	0	0
GM12878	chr2	113730000	114210000	non-ASTAD	1.60537	Deletion	0.13	0
GM12878	chr1	223290000	223430000	non-ASTAD	1.60466	Normal	0	0
GM12878	chr4	169090000	170690000	non-ASTAD	1.60433	Deletion	0	0
GM12878	chr10	5690000	6450000	non-ASTAD	1.60392	Normal	0	0
GM12878	chr13	40250000	41630000	non-ASTAD	1.60388	Normal	0.156449	0.030942
GM12878	chr20	47250000	47590000	non-ASTAD	1.60354	Normal	0	0
GM12878	chr12	56870000	57150000	non-ASTAD	1.60332	Normal	0	0
GM12878	chr14	68290000	69310000	non-ASTAD	1.60313	Normal	0	0
GM12878	chr11	129690000	130050000	non-ASTAD	1.60244	Gain	0	0
GM12878	chr9	95710000	96770000	non-ASTAD	1.60124	Normal	0	0
GM12878	chr8	17430000	17570000	non-ASTAD	1.60106	Loss	0	0
GM12878	chr20	61270000	62950000	non-ASTAD	1.6003	Normal	0	0.0370833
GM12878	chr11	57430000	58810000	non-ASTAD	1.6001	Loss	0	0
GM12878	chr2	231690000	232330000	non-ASTAD	1.59885	Normal	0	0
GM12878	chr5	66070000	68310000	non-ASTAD	1.59868	Normal	0	0
GM12878	chr5	34470000	34910000	non-ASTAD	1.59777	Normal	0	0
GM12878	chr1	109470000	109650000	non-ASTAD	1.59722	Gain	0	0
GM12878	chr10	104670000	105110000	non-ASTAD	1.59679	Normal	0	0
GM12878	chr15	99210000	99630000	non-ASTAD	1.59669	Normal	0	0
GM12878	chr12	6090000	6410000	non-ASTAD	1.5964	Normal	0	0
GM12878	chr13	22190000	23370000	non-ASTAD	1.59546	Normal	0.00533898	0.0109322
GM12878	chr17	46090000	47150000	non-ASTAD	1.59329	Gain	0	0
GM12878	chr12	670000	930000	non-ASTAD	1.59213	Normal	0	0
GM12878	chr3	16310000	17910000	non-ASTAD	1.59206	Normal	0	0.011375
GM12878	chr2	202530000	203070000	non-ASTAD	1.5914	Normal	0	0
GM12878	chr6	6550000	6670000	non-ASTAD	1.59093	Normal	0	0
GM12878	chr1	179790000	180190000	non-ASTAD	1.59032	Normal	0	0
GM12878	chr6	35450000	36350000	non-ASTAD	1.59029	Normal	0	0
GM12878	chr3	112750000	113050000	non-ASTAD	1.59025	Gain	0	0
GM12878	chr4	116750000	117070000	non-ASTAD	1.58961	Deletion	0	0
GM12878	chr9	133930000	134230000	non-ASTAD	1.58958	Normal	0	0
GM12878	chr1	201350000	201790000	non-ASTAD	1.58957	Gain	0	0
GM12878	chr10	13630000	13830000	non-ASTAD	1.58844	Normal	0	0
GM12878	chr19	6510000	6730000	non-ASTAD	1.5871	Loss	0	0
GM12878	chr13	108830000	110830000	non-ASTAD	1.5855	Normal	0.0098	0.03155
GM12878	chr1	12950000	15430000	non-ASTAD	1.58495	Gain	0	0
GM12878	chr11	8690000	8990000	non-ASTAD	1.58471	Loss	0	0
GM12878	chr1	6750000	8030000	non-ASTAD	1.58431	Loss	0	0
GM12878	chr15	94890000	98830000	non-ASTAD	1.58429	Normal	0	0
GM12878	chr12	95470000	95970000	non-ASTAD	1.5807	Normal	0	0
GM12878	chr9	112930000	114110000	non-ASTAD	1.58055	Normal	0	0
GM12878	chr20	14090000	16770000	non-ASTAD	1.57926	Normal	0	0
GM12878	chr8	8050000	8610000	non-ASTAD	1.57913	Loss	0.0289286	0
GM12878	chr9	95710000	96410000	non-ASTAD	1.57893	Normal	0	0
GM12878	chr3	139050000	141030000	non-ASTAD	1.57841	Loss	0.0117172	0
GM12878	chr1	54250000	55370000	non-ASTAD	1.57773	Normal	0	0
GM12878	chr18	12310000	12690000	non-ASTAD	1.57771	Normal	0	0
GM12878	chr11	57590000	58810000	non-ASTAD	1.5776	Loss	0	0
GM12878	chr8	130810000	131730000	non-ASTAD	1.57609	Loss	0	0
GM12878	chr8	29190000	29590000	non-ASTAD	1.57477	Loss	0	0
GM12878	chr12	31210000	32910000	non-ASTAD	1.57413	Normal	0	0
GM12878	chr7	47290000	47970000	non-ASTAD	1.57411	Loss	0	0
GM12878	chr3	58170000	58290000	non-ASTAD	1.57251	Normal	0	0
GM12878	chr21	38350000	39030000	non-ASTAD	1.57194	Deletion	0	0
GM12878	chr11	57590000	58290000	non-ASTAD	1.57136	Loss	0	0
GM12878	chr3	69170000	69730000	non-ASTAD	1.57063	Normal	0	0
GM12878	chr4	176830000	177290000	non-ASTAD	1.57052	Deletion	0	0
GM12878	chr15	100470000	101150000	non-ASTAD	1.56938	Normal	0	0
GM12878	chr17	74110000	74270000	non-ASTAD	1.56891	Gain	0	0
GM12878	chr2	74890000	75930000	non-ASTAD	1.56888	Normal	0	0
GM12878	chr11	18010000	18870000	non-ASTAD	1.56869	Loss	0	0
GM12878	chr9	91910000	94870000	non-ASTAD	1.56845	Normal	0	0
GM12878	chr1	220970000	221430000	non-ASTAD	1.56824	Normal	0	0
GM12878	chr11	117110000	118470000	non-ASTAD	1.56687	Gain	0	0
GM12878	chr1	58950000	59170000	non-ASTAD	1.56673	Normal	0	0
GM12878	chr16	85330000	85830000	non-ASTAD	1.56608	Deletion	0	0
GM12878	chr5	39570000	40710000	non-ASTAD	1.5652	Normal	0	0
GM12878	chr1	182810000	183270000	non-ASTAD	1.56462	Normal	0	0
GM12878	chr6	35750000	36350000	non-ASTAD	1.56459	Normal	0	0
GM12878	chr15	77910000	78190000	non-ASTAD	1.5641	Normal	0.00714286	0
GM12878	chr3	56590000	58550000	non-ASTAD	1.5639	Normal	0	0
GM12878	chr9	35590000	35910000	non-ASTAD	1.56354	Gain	0.021875	0
GM12878	chr13	45910000	46910000	non-ASTAD	1.56273	Normal	0.0534	0
GM12878	chr2	57770000	57950000	non-ASTAD	1.56272	Normal	0	0
GM12878	chr1	160590000	161130000	non-ASTAD	1.56251	Gain	0	0
GM12878	chr12	5210000	6090000	non-ASTAD	1.56018	Normal	0	0.00568182
GM12878	chr2	46870000	47130000	non-ASTAD	1.55996	Normal	0	0
GM12878	chr16	10610000	10830000	non-ASTAD	1.55958	Deletion	0	0
GM12878	chr14	100410000	100710000	non-ASTAD	1.55858	Normal	0	0
GM12878	chr8	128330000	128750000	non-ASTAD	1.55792	Loss	0	0
GM12878	chr1	110090000	110570000	non-ASTAD	1.55725	Gain	0	0
GM12878	chr13	95050000	96150000	non-ASTAD	1.55591	Normal	0.00181818	0.00136364
GM12878	chr6	150370000	151190000	non-ASTAD	1.55563	Normal	0	0.0187805
GM12878	chr14	70250000	71070000	non-ASTAD	1.55536	Normal	0	0
GM12878	chr3	185630000	186910000	non-ASTAD	1.55498	Loss	0	0
GM12878	chr15	33330000	33530000	non-ASTAD	1.55444	Gain	0	0
GM12878	chr2	160850000	161910000	non-ASTAD	1.55423	Normal	0	0
GM12878	chr6	72250000	72810000	non-ASTAD	1.55166	Normal	0	0
GM12878	chr8	103410000	103650000	non-ASTAD	1.55057	Loss	0	0
GM12878	chr13	23890000	24030000	non-ASTAD	1.55012	Normal	0	0
GM12878	chr9	4370000	4750000	non-ASTAD	1.54965	Loss	0	0
GM12878	chr3	32410000	32730000	non-ASTAD	1.54847	Normal	0	0
GM12878	chr7	45190000	45310000	non-ASTAD	1.54812	Loss	0	0.0158333
GM12878	chr11	2190000	2950000	non-ASTAD	1.54669	Loss	0	0
GM12878	chr12	31550000	32490000	non-ASTAD	1.54661	Normal	0	0
GM12878	chr19	2810000	2950000	non-ASTAD	1.5453	Loss	0	0
GM12878	chr17	76070000	76430000	non-ASTAD	1.54518	Gain	0	0
GM12878	chr11	18130000	18870000	non-ASTAD	1.54464	Loss	0	0
GM12878	chr14	68050000	68170000	non-ASTAD	1.54391	Normal	0	0
GM12878	chr4	166030000	166270000	non-ASTAD	1.5438	Deletion	0	0
GM12878	chr8	10410000	10710000	non-ASTAD	1.54328	Loss	0	0
GM12878	chr4	86710000	86970000	non-ASTAD	1.54319	Deletion	0	0
GM12878	chr1	62610000	62890000	non-ASTAD	1.54302	Normal	0	0
GM12878	chr6	5430000	6550000	non-ASTAD	1.54272	Normal	0	0.0127679
GM12878	chr5	125950000	126630000	non-ASTAD	1.5426	Normal	0.0327941	0
GM12878	chr9	123510000	123970000	non-ASTAD	1.54169	Normal	0	0
GM12878	chr9	91910000	94510000	non-ASTAD	1.54148	Normal	0	0
GM12878	chr20	49070000	49210000	non-ASTAD	1.54135	Normal	0	0
GM12878	chr2	238410000	239390000	non-ASTAD	1.5411	Normal	0	0
GM12878	chr3	32210000	32730000	non-ASTAD	1.54002	Normal	0	0
GM12878	chr1	12150000	12290000	non-ASTAD	1.53894	Loss	0	0
GM12878	chr4	85970000	86970000	non-ASTAD	1.53819	Deletion	0	0
GM12878	chr4	120230000	120470000	non-ASTAD	1.53809	Deletion	0	0
GM12878	chr9	92190000	94510000	non-ASTAD	1.53698	Normal	0	0
GM12878	chr14	70530000	71070000	non-ASTAD	1.53694	Normal	0	0
GM12878	chr19	43930000	44330000	non-ASTAD	1.53617	Loss	0	0
GM12878	chr7	101310000	101910000	non-ASTAD	1.5353	Loss	0	0
GM12878	chr8	127810000	130810000	non-ASTAD	1.53514	Loss	0	0
GM12878	chr1	153750000	153970000	non-ASTAD	1.53496	Gain	0	0
GM12878	chr18	75450000	76790000	non-ASTAD	1.53468	Normal	0.0141791	0.00171642
GM12878	chr17	80190000	80590000	non-ASTAD	1.53344	Normal	0	0
GM12878	chr5	136950000	137090000	non-ASTAD	1.53307	Normal	0	0
GM12878	chr9	88970000	91210000	non-ASTAD	1.53288	Normal	0	0
GM12878	chr13	46090000	46910000	non-ASTAD	1.53246	Normal	0.065122	0
GM12878	chr3	130390000	132130000	non-ASTAD	1.53184	Loss	0	0
GM12878	chr6	166830000	168390000	non-ASTAD	1.52875	Normal	0	0.0309615
GM12878	chr1	8030000	8930000	non-ASTAD	1.52707	Loss	0	0
GM12878	chr8	17190000	17770000	non-ASTAD	1.52682	Loss	0	0
GM12878	chr2	161170000	161910000	non-ASTAD	1.52679	Normal	0	0
GM12878	chr12	31410000	32490000	non-ASTAD	1.52665	Normal	0	0
GM12878	chr11	86030000	86150000	non-ASTAD	1.52402	Gain	0	0
GM12878	chr3	53950000	56350000	non-ASTAD	1.52237	Normal	0	0
GM12878	chr13	45910000	46090000	non-ASTAD	1.52236	Normal	0	0
GM12878	chr11	16950000	17590000	non-ASTAD	1.52153	Loss	0	0
GM12878	chr13	20750000	21870000	non-ASTAD	1.52137	Normal	0.029375	0
GM12878	chr18	44550000	48330000	non-ASTAD	1.51886	Normal	0.0277778	0.000529101
GM12878	chr16	3050000	3230000	non-ASTAD	1.51533	Deletion	0	0
GM12878	chr16	9230000	10330000	non-ASTAD	1.51531	Deletion	0	0
GM12878	chr9	94870000	95090000	non-ASTAD	1.51429	Normal	0	0
GM12878	chr18	60990000	61110000	non-ASTAD	1.51426	Normal	0	0
GM12878	chr18	2570000	3690000	non-ASTAD	1.5137	Normal	0	0.0221429
GM12878	chr8	22450000	22930000	non-ASTAD	1.51306	Loss	0	0
GM12878	chr9	114110000	115670000	non-ASTAD	1.51115	Normal	0	0
GM12878	chr4	5990000	6350000	non-ASTAD	1.50969	Deletion	0	0
GM12878	chr16	8590000	9230000	non-ASTAD	1.50914	Deletion	0	0
GM12878	chr14	105990000	106870000	non-ASTAD	1.50908	Loss	0.170795	0
GM12878	chr5	76810000	77310000	non-ASTAD	1.50582	Gain	0	0
GM12878	chr3	17470000	17910000	non-ASTAD	1.50548	Normal	0	0
GM12878	chr6	165810000	166290000	non-ASTAD	1.50484	Normal	0	0
GM12878	chr20	55930000	56070000	non-ASTAD	1.50475	Normal	0	0
GM12878	chr10	33450000	34950000	non-ASTAD	1.50319	Normal	0	0
GM12878	chr6	150730000	151190000	non-ASTAD	1.50186	Normal	0	0.0334783
GM12878	chr7	155590000	156690000	non-ASTAD	1.5005	Normal	0	0
GM12878	chr18	20350000	21190000	non-ASTAD	1.50047	Normal	0.0142857	0
GM12878	chr20	61930000	62950000	non-ASTAD	1.49968	Normal	0	0.0610784
GM12878	chr5	58490000	59090000	non-ASTAD	1.49911	Normal	0	0
GM12878	chr7	150130000	150470000	non-ASTAD	1.49885	Normal	0	0
GM12878	chr3	16310000	16630000	non-ASTAD	1.49787	Normal	0	0
GM12878	chr3	46130000	46470000	non-ASTAD	1.49778	Normal	0	0
GM12878	chr7	69050000	69390000	non-ASTAD	1.4975	Gain	0	0
GM12878	chr7	107530000	108230000	non-ASTAD	1.4961	Normal	0	0
GM12878	chr18	12310000	13170000	non-ASTAD	1.49593	Normal	0	0
GM12878	chr6	6670000	7250000	non-ASTAD	1.4941	Normal	0	0
GM12878	chr19	35750000	36010000	non-ASTAD	1.49333	Loss	0	0
GM12878	chr1	201090000	201790000	non-ASTAD	1.49277	Gain	0	0
GM12878	chr8	126710000	126930000	non-ASTAD	1.49178	Loss	0	0
GM12878	chr6	64530000	65110000	non-ASTAD	1.49143	Gain	0	0
GM12878	chr3	196430000	196550000	non-ASTAD	1.49134	Loss	0	0
GM12878	chr11	114550000	116230000	non-ASTAD	1.48968	Gain	0	0
GM12878	chr2	233410000	234170000	non-ASTAD	1.48952	Normal	0	0
GM12878	chr11	67270000	67570000	non-ASTAD	1.48813	Loss	0	0
GM12878	chr1	202990000	203830000	non-ASTAD	1.48789	Gain	0	0
GM12878	chr6	129910000	130350000	non-ASTAD	1.48692	Normal	0	0
GM12878	chr2	37010000	39130000	non-ASTAD	1.48531	Normal	0	0
GM12878	chr20	21630000	22290000	non-ASTAD	1.48517	Normal	0	0
GM12878	chr8	57170000	58290000	non-ASTAD	1.4848	Loss	0.0100893	0
GM12878	chr9	71170000	71650000	non-ASTAD	1.48398	Normal	0	0
GM12878	chr16	87350000	87810000	non-ASTAD	1.48385	Deletion	0	0
GM12878	chr2	105950000	107230000	non-ASTAD	1.4831	Loss	0	0
GM12878	chr2	29170000	29470000	non-ASTAD	1.48271	Normal	0	0
GM12878	chr2	45210000	45590000	non-ASTAD	1.48107	Normal	0	0
GM12878	chr9	16150000	17490000	non-ASTAD	1.48026	Loss	0	0
GM12878	chr8	56690000	56950000	non-ASTAD	1.47964	Loss	0	0
GM12878	chr2	238410000	239210000	non-ASTAD	1.47948	Normal	0	0
GM12878	chr17	72870000	73750000	non-ASTAD	1.47708	Gain	0	0
GM12878	chr10	70090000	70710000	non-ASTAD	1.4768	Normal	0	0
GM12878	chr6	44430000	46810000	non-ASTAD	1.47485	Normal	0	0.0213025
GM12878	chr13	108830000	111090000	non-ASTAD	1.47476	Normal	0.00960177	0.0279204
GM12878	chr1	31550000	32270000	non-ASTAD	1.47455	Normal	0	0
GM12878	chr1	59170000	60270000	non-ASTAD	1.47407	Normal	0	0
GM12878	chr18	74510000	74930000	non-ASTAD	1.47266	Normal	0.042619	0
GM12878	chr7	37930000	38430000	non-ASTAD	1.47079	Normal	0	0
GM12878	chr6	39290000	41030000	non-ASTAD	1.47059	Normal	0	0
GM12878	chr3	23010000	23850000	non-ASTAD	1.47009	Normal	0	0
GM12878	chr3	194390000	194990000	non-ASTAD	1.46972	Loss	0	0
GM12878	chr3	183590000	184070000	non-ASTAD	1.46865	Loss	0.0108333	0
GM12878	chr8	29190000	29910000	non-ASTAD	1.46805	Loss	0	0
GM12878	chr1	220970000	223290000	non-ASTAD	1.46804	Normal	0	0
GM12878	chr5	125670000	125950000	non-ASTAD	1.46785	Normal	0	0
GM12878	chr13	40250000	41250000	non-ASTAD	1.46769	Normal	0.0054	0.0365
GM12878	chr8	22930000	23130000	non-ASTAD	1.4669	Loss	0	0
GM12878	chr15	56750000	57610000	non-ASTAD	1.46464	Normal	0	0
GM12878	chr5	173770000	175130000	non-ASTAD	1.46385	Normal	0.0183824	0
GM12878	chr2	242830000	243110000	non-ASTAD	1.46369	Normal	0.206786	0
GM12878	chr15	51210000	52110000	non-ASTAD	1.46291	Normal	0	0
GM12878	chr5	76110000	77590000	non-ASTAD	1.46224	Gain	0	0
GM12878	chr6	150150000	151670000	non-ASTAD	1.46224	Normal	0	0.0101316
GM12878	chr16	11490000	11950000	non-ASTAD	1.46198	Deletion	0	0
GM12878	chr1	202990000	204370000	non-ASTAD	1.4606	Gain	0.00144928	0
GM12878	chr5	1670000	2050000	non-ASTAD	1.46009	Normal	0	0
GM12878	chr6	108850000	109230000	non-ASTAD	1.45987	Normal	0	0
GM12878	chr5	39570000	40890000	non-ASTAD	1.45942	Normal	0	0
GM12878	chr7	55330000	56190000	non-ASTAD	1.45926	Loss	0	0
GM12878	chr12	6650000	6970000	non-ASTAD	1.45918	Normal	0	0
GM12878	chr18	55290000	56750000	non-ASTAD	1.45902	Normal	0	0
GM12878	chr21	43550000	43990000	non-ASTAD	1.45902	Deletion	0	0
GM12878	chr5	101890000	102550000	non-ASTAD	1.4574	Normal	0	0
GM12878	chr8	131130000	131730000	non-ASTAD	1.4559	Loss	0	0
GM12878	chr5	171890000	172130000	non-ASTAD	1.45547	Normal	0	0
GM12878	chr19	46210000	47090000	non-ASTAD	1.4544	Loss	0	0
GM12878	chr10	63490000	64030000	non-ASTAD	1.45415	Normal	0	0
GM12878	chr5	173770000	174910000	non-ASTAD	1.45249	Normal	0.0219298	0
GM12878	chr14	24430000	24570000	non-ASTAD	1.45073	Normal	0	0
GM12878	chr13	78690000	79970000	non-ASTAD	1.45013	Normal	0.0185937	0
GM12878	chr6	25150000	25690000	non-ASTAD	1.4501	Normal	0	0
GM12878	chr2	231930000	232330000	non-ASTAD	1.4495	Normal	0	0
GM12878	chr16	85130000	85330000	non-ASTAD	1.44902	Deletion	0	0
GM12878	chr7	75410000	75690000	non-ASTAD	1.44874	Normal	0	0
GM12878	chr13	78350000	78690000	non-ASTAD	1.44773	Normal	0.00441176	0
GM12878	chr15	78190000	79050000	non-ASTAD	1.44695	Normal	0	0
GM12878	chr10	47530000	47750000	non-ASTAD	1.44601	Deletion	0	0
GM12878	chr1	220970000	223430000	non-ASTAD	1.44574	Normal	0	0
GM12878	chr13	32390000	32890000	non-ASTAD	1.44519	Normal	0	0
GM12878	chr20	17470000	18370000	non-ASTAD	1.44483	Normal	0	0
GM12878	chr18	23970000	24230000	non-ASTAD	1.44464	Normal	0	0
GM12878	chr11	150000	390000	non-ASTAD	1.44434	Loss	0.192917	0
GM12878	chr2	18570000	20070000	non-ASTAD	1.44321	Normal	0	0
GM12878	chr13	29390000	29950000	non-ASTAD	1.44143	Normal	0.00392857	0
GM12878	chr3	170890000	171170000	non-ASTAD	1.44112	Loss	0	0
GM12878	chr14	91970000	92470000	non-ASTAD	1.44104	Normal	0	0
GM12878	chr10	94630000	95290000	non-ASTAD	1.44048	Normal	0	0
GM12878	chr5	78810000	79630000	non-ASTAD	1.43983	Gain	0	0
GM12878	chr3	40350000	42590000	non-ASTAD	1.4398	Normal	0	0
GM12878	chr3	14670000	14970000	non-ASTAD	1.43966	Normal	0	0
GM12878	chr19	5990000	7090000	non-ASTAD	1.43922	Loss	0	0
GM12878	chr20	61090000	62950000	non-ASTAD	1.438	Normal	0	0.0334946
GM12878	chr2	129070000	130690000	non-ASTAD	1.43696	Normal	0	0
GM12878	chr20	44610000	47910000	non-ASTAD	1.43612	Normal	0.00406061	0
GM12878	chr8	29590000	29910000	non-ASTAD	1.4355	Loss	0	0
GM12878	chr8	98750000	99150000	non-ASTAD	1.43519	Loss	0	0
GM12878	chr1	111150000	111330000	non-ASTAD	1.43441	Gain	0	0
GM12878	chr2	46210000	46690000	non-ASTAD	1.43405	Normal	0	0
GM12878	chr3	196710000	196930000	non-ASTAD	1.4327	Loss	0.0227273	0
GM12878	chr13	78690000	79550000	non-ASTAD	1.43246	Normal	0.0237209	0
GM12878	chr10	26610000	26850000	non-ASTAD	1.43081	Normal	0	0
GM12878	chr10	90000	3110000	non-ASTAD	1.42899	Normal	0	0
GM12878	chr16	9230000	10830000	non-ASTAD	1.42862	Deletion	0	0
GM12878	chr6	16230000	17070000	non-ASTAD	1.42779	Normal	0	0
GM12878	chr4	56170000	56730000	non-ASTAD	1.42767	Deletion	0	0
GM12878	chr3	195950000	197610000	non-ASTAD	1.42647	Loss	0.107952	0
GM12878	chr12	3390000	3970000	non-ASTAD	1.42576	Normal	0	0
GM12878	chr8	95390000	95590000	non-ASTAD	1.42527	Loss	0	0
GM12878	chr7	2270000	2410000	non-ASTAD	1.42522	Normal	0	0
GM12878	chr2	42310000	42590000	non-ASTAD	1.42501	Normal	0	0
GM12878	chr5	179350000	180030000	non-ASTAD	1.4245	Normal	0	0
GM12878	chr10	97390000	98110000	non-ASTAD	1.42391	Normal	0	0
GM12878	chr16	84530000	84790000	non-ASTAD	1.42375	Deletion	0	0
GM12878	chr3	27330000	27730000	non-ASTAD	1.42335	Normal	0	0
GM12878	chr10	27670000	28710000	non-ASTAD	1.42223	Normal	0	0
GM12878	chr4	40150000	40330000	non-ASTAD	1.42222	Deletion	0.203889	0
GM12878	chr6	139090000	139450000	non-ASTAD	1.42195	Normal	0	0
GM12878	chr15	85770000	86270000	non-ASTAD	1.42175	Deletion	0.0892	0
GM12878	chr1	8430000	8930000	non-ASTAD	1.42124	Loss	0	0
GM12878	chr13	78350000	80150000	non-ASTAD	1.42062	Normal	0.0140556	0
GM12878	chr15	41710000	42270000	non-ASTAD	1.4202	Gain	0	0
GM12878	chr17	74510000	74710000	non-ASTAD	1.41965	Gain	0	0
GM12878	chr20	36170000	37050000	non-ASTAD	1.41896	Normal	0	0
GM12878	chr4	42290000	42910000	non-ASTAD	1.41692	Deletion	0	0
GM12878	chr8	98570000	99150000	non-ASTAD	1.41655	Loss	0	0
GM12878	chr1	179790000	180470000	non-ASTAD	1.41605	Normal	0	0
GM12878	chr10	44150000	45390000	non-ASTAD	1.41438	Normal	0	0
GM12878	chr2	237150000	238030000	non-ASTAD	1.41431	Normal	0	0
GM12878	chr17	4810000	4970000	non-ASTAD	1.4109	Normal	0	0
GM12878	chr3	12950000	13150000	non-ASTAD	1.41012	Normal	0	0
GM12878	chr11	57430000	58930000	non-ASTAD	1.40945	Loss	0	0
GM12878	chr7	20690000	22130000	non-ASTAD	1.40795	Normal	0	0
GM12878	chr21	47550000	48070000	non-ASTAD	1.40731	Deletion	0	0
GM12878	chr16	29110000	30230000	non-ASTAD	1.40625	Deletion	0	0
GM12878	chr8	10710000	11150000	non-ASTAD	1.40565	Loss	0	0
GM12878	chr7	132790000	132910000	non-ASTAD	1.40401	Normal	0	0
GM12878	chr7	103070000	104510000	non-ASTAD	1.40373	Normal	0	0
GM12878	chr19	54970000	55210000	non-ASTAD	1.40365	Loss	0	0
GM12878	chr7	5970000	6530000	non-ASTAD	1.40336	Loss	0	0
GM12878	chr3	139050000	140450000	non-ASTAD	1.40303	Loss	0.0165714	0
GM12878	chr1	12790000	15430000	non-ASTAD	1.4011	Gain	0	0
GM12878	chr1	16390000	16570000	non-ASTAD	1.40081	Gain	0	0
GM12878	chr3	136090000	136750000	non-ASTAD	1.40054	Loss	0	0
GM12878	chr4	39990000	40330000	non-ASTAD	1.40025	Deletion	0.107941	0
GM12878	chr2	69550000	69770000	non-ASTAD	1.39843	Normal	0	0
GM12878	chr17	910000	1550000	non-ASTAD	1.3983	Normal	0.00734375	0.0398437
GM12878	chr9	5630000	5810000	non-ASTAD	1.39643	Loss	0	0
GM12878	chr15	89590000	89730000	non-ASTAD	1.39355	Normal	0	0
GM12878	chr18	71810000	74510000	non-ASTAD	1.39061	Normal	0	0
GM12878	chr11	33170000	33850000	non-ASTAD	1.3902	Loss	0	0
GM12878	chr9	1450000	2170000	non-ASTAD	1.38849	Loss	0	0
GM12878	chr9	115130000	115670000	non-ASTAD	1.3883	Normal	0	0
GM12878	chr4	68290000	68630000	non-ASTAD	1.38805	Deletion	0	0
GM12878	chr10	6130000	6450000	non-ASTAD	1.3871	Normal	0	0
GM12878	chr14	53790000	54830000	non-ASTAD	1.38657	Normal	0.00576923	0
GM12878	chr12	31810000	32490000	non-ASTAD	1.38645	Normal	0	0
GM12878	chr2	171090000	171790000	non-ASTAD	1.3846	Normal	0	0
GM12878	chr12	117650000	118290000	non-ASTAD	1.38425	Normal	0	0
GM12878	chr6	161810000	165810000	non-ASTAD	1.38413	Normal	0	0.0022
GM12878	chr14	103150000	103390000	non-ASTAD	1.38217	Normal	0	0
GM12878	chr20	1210000	1450000	non-ASTAD	1.38169	Normal	0	0
GM12878	chr13	77570000	80150000	non-ASTAD	1.38154	Normal	0.0121705	0.00403101
GM12878	chr2	228190000	228750000	non-ASTAD	1.38115	Normal	0	0
GM12878	chr5	73990000	74230000	non-ASTAD	1.38007	Gain	0.07625	0
GM12878	chr1	54530000	55370000	non-ASTAD	1.37978	Normal	0	0
GM12878	chr1	234750000	235250000	non-ASTAD	1.37951	Normal	0	0
GM12878	chr2	11270000	11610000	non-ASTAD	1.37922	Normal	0	0
GM12878	chr1	28150000	28970000	non-ASTAD	1.37764	Normal	0	0
GM12878	chr17	7610000	8030000	non-ASTAD	1.37593	Normal	0	0
GM12878	chr19	46530000	46790000	non-ASTAD	1.3757	Loss	0	0
GM12878	chr18	56430000	56750000	non-ASTAD	1.37553	Normal	0	0
GM12878	chr3	112290000	113190000	non-ASTAD	1.375	Gain	0	0
GM12878	chr12	24990000	25550000	non-ASTAD	1.37457	Normal	0	0
GM12878	chr12	124250000	125470000	non-ASTAD	1.37457	Normal	0	0.0263115
GM12878	chr6	35450000	35750000	non-ASTAD	1.37448	Normal	0	0
GM12878	chr3	100130000	100510000	non-ASTAD	1.37414	Normal	0	0
GM12878	chr14	68710000	69310000	non-ASTAD	1.37342	Normal	0	0
GM12878	chr3	112290000	113050000	non-ASTAD	1.37331	Gain	0	0
GM12878	chr11	120190000	121510000	non-ASTAD	1.37233	Gain	0	0
GM12878	chr11	65470000	65630000	non-ASTAD	1.37184	Loss	0	0
GM12878	chr2	233410000	234830000	non-ASTAD	1.3705	Normal	0	0
GM12878	chr10	93690000	94210000	non-ASTAD	1.37048	Normal	0	0
GM12878	chr7	134290000	134930000	non-ASTAD	1.3703	Normal	0	0
GM12878	chr1	184690000	185690000	non-ASTAD	1.37028	Normal	0	0
GM12878	chr3	170590000	172050000	non-ASTAD	1.37013	Loss	0	0
GM12878	chr7	75690000	75950000	non-ASTAD	1.37012	Normal	0	0
GM12878	chr2	29010000	29470000	non-ASTAD	1.36792	Normal	0	0
GM12878	chr7	126970000	127970000	non-ASTAD	1.36662	Normal	0	0
GM12878	chr12	101810000	102150000	non-ASTAD	1.36508	Normal	0	0
GM12878	chr5	135210000	136610000	non-ASTAD	1.36481	Normal	0	0
GM12878	chr15	59810000	59990000	non-ASTAD	1.3648	Normal	0	0
GM12878	chr9	140450000	141010000	non-ASTAD	1.36414	Normal	0	0
GM12878	chr2	60910000	62130000	non-ASTAD	1.36409	Normal	0	0
GM12878	chr1	150510000	150970000	non-ASTAD	1.36393	Gain	0	0
GM12878	chr3	9390000	10370000	non-ASTAD	1.36393	Normal	0	0
GM12878	chr14	37090000	37470000	non-ASTAD	1.36318	Normal	0	0
GM12878	chr9	4750000	5430000	non-ASTAD	1.3629	Loss	0	0
GM12878	chr8	25010000	25370000	non-ASTAD	1.36262	Loss	0	0
GM12878	chr10	4830000	5470000	non-ASTAD	1.3622	Normal	0	0
GM12878	chr1	182810000	183590000	non-ASTAD	1.36026	Normal	0	0
GM12878	chr3	149650000	150250000	non-ASTAD	1.35946	Loss	0	0
GM12878	chr3	53290000	56590000	non-ASTAD	1.35818	Normal	0	0
GM12878	chr7	43490000	43610000	non-ASTAD	1.35808	Normal	0	0
GM12878	chr13	20750000	22190000	non-ASTAD	1.35702	Normal	0.0272222	0
GM12878	chr15	56530000	56750000	non-ASTAD	1.35683	Normal	0.0236364	0
GM12878	chr14	104190000	105090000	non-ASTAD	1.3568	Normal	0	0
GM12878	chr3	127770000	128330000	non-ASTAD	1.35593	Loss	0	0
GM12878	chr1	28390000	28570000	non-ASTAD	1.35505	Normal	0	0
GM12878	chr9	4750000	5010000	non-ASTAD	1.3546	Loss	0	0
GM12878	chr5	101890000	102890000	non-ASTAD	1.35324	Normal	0	0
GM12878	chr9	100670000	100810000	non-ASTAD	1.35307	Normal	0	0
GM12878	chr17	73590000	73750000	non-ASTAD	1.35193	Gain	0	0
GM12878	chr16	77250000	78110000	non-ASTAD	1.35167	Deletion	0	0
GM12878	chr7	82970000	83570000	non-ASTAD	1.35102	Loss	0	0
GM12878	chr15	58510000	59810000	non-ASTAD	1.35093	Normal	0	0
GM12878	chr2	169190000	169790000	non-ASTAD	1.35071	Normal	0	0
GM12878	chr13	20210000	22190000	non-ASTAD	1.35017	Normal	0.0392929	0
GM12878	chr1	211850000	212630000	non-ASTAD	1.3485	Normal	0	0
GM12878	chr14	103970000	105330000	non-ASTAD	1.34709	Normal	0	0
GM12878	chr4	103190000	103370000	non-ASTAD	1.34623	Deletion	0	0
GM12878	chr8	57170000	57870000	non-ASTAD	1.34598	Loss	0	0
GM12878	chr8	10710000	11270000	non-ASTAD	1.34277	Loss	0	0
GM12878	chr5	114630000	115410000	non-ASTAD	1.34264	Normal	0	0
GM12878	chr6	157730000	158110000	non-ASTAD	1.34231	Normal	0.0152632	0
GM12878	chr20	48570000	49390000	non-ASTAD	1.3419	Normal	0	0
GM12878	chr4	8150000	8450000	non-ASTAD	1.34063	Deletion	0	0
GM12878	chr3	32550000	32730000	non-ASTAD	1.34041	Normal	0	0
GM12878	chr10	93690000	94350000	non-ASTAD	1.34039	Normal	0	0
GM12878	chr19	47770000	48430000	non-ASTAD	1.33981	Loss	0.0360606	0
GM12878	chr5	79170000	79370000	non-ASTAD	1.33924	Gain	0	0
GM12878	chr3	57130000	58170000	non-ASTAD	1.33888	Normal	0	0
GM12878	chr8	118330000	120110000	non-ASTAD	1.33882	Loss	0	0
GM12878	chr4	119870000	120470000	non-ASTAD	1.3388	Deletion	0.107167	0
GM12878	chr11	33370000	33710000	non-ASTAD	1.33828	Loss	0	0
GM12878	chr18	23470000	24590000	non-ASTAD	1.33818	Normal	0	0
GM12878	chr6	10850000	13190000	non-ASTAD	1.33815	Normal	0	0.00141026
GM12878	chr8	94990000	95590000	non-ASTAD	1.33804	Loss	0	0
GM12878	chr9	35750000	35910000	non-ASTAD	1.33739	Gain	0.04375	0
GM12878	chr4	57230000	57730000	non-ASTAD	1.33736	Deletion	0	0
GM12878	chr21	36070000	37490000	non-ASTAD	1.33612	Deletion	0	0
GM12878	chr22	33190000	35430000	non-ASTAD	1.33609	Normal	0.000848214	0
GM12878	chr1	33350000	33570000	non-ASTAD	1.33489	Normal	0	0
GM12878	chr5	71070000	71410000	non-ASTAD	1.33478	Gain	0.0117647	0
GM12878	chr14	105830000	107110000	non-ASTAD	1.33463	Loss	0.117422	0
GM12878	chr13	48670000	49370000	non-ASTAD	1.33395	Gain	0.134857	0
GM12878	chr9	75690000	75810000	non-ASTAD	1.33388	Normal	0	0
GM12878	chr16	90000	2010000	non-ASTAD	1.33343	Deletion	0	0
GM12878	chr7	4810000	5170000	non-ASTAD	1.33329	Normal	0	0
GM12878	chr7	101170000	101310000	non-ASTAD	1.333	Loss	0	0
GM12878	chr11	102150000	102550000	non-ASTAD	1.33255	Gain	0.0155	0
GM12878	chr18	12310000	13550000	non-ASTAD	1.33233	Normal	0	0
GM12878	chr7	72990000	73470000	non-ASTAD	1.33231	Gain	0	0
GM12878	chr8	39730000	41270000	non-ASTAD	1.33144	Loss	0	0
GM12878	chr14	71070000	71270000	non-ASTAD	1.33124	Normal	0	0
GM12878	chr22	39550000	39730000	non-ASTAD	1.33108	Normal	0	0
GM12878	chr8	62530000	62710000	non-ASTAD	1.33055	Loss	0	0
GM12878	chr10	27170000	27530000	non-ASTAD	1.3301	Normal	0	0
GM12878	chr7	5170000	5530000	non-ASTAD	1.32906	Normal	0	0
GM12878	chr1	2330000	2590000	non-ASTAD	1.32868	Loss	0.0276923	0
GM12878	chr18	8990000	9210000	non-ASTAD	1.3282	Normal	0	0
GM12878	chr3	57130000	57990000	non-ASTAD	1.3278	Normal	0	0
GM12878	chr13	100290000	101190000	non-ASTAD	1.32738	Normal	0.003	0
GM12878	chr3	191110000	192190000	non-ASTAD	1.32726	Loss	0	0
GM12878	chr19	49130000	50190000	non-ASTAD	1.32711	Loss	0	0
GM12878	chr4	3090000	3290000	non-ASTAD	1.32601	Deletion	0	0
GM12878	chr5	94270000	94610000	non-ASTAD	1.32595	Normal	0	0
GM12878	chr1	40530000	40890000	non-ASTAD	1.32548	Normal	0	0
GM12878	chr1	8030000	8430000	non-ASTAD	1.32525	Loss	0	0
GM12878	chr19	48810000	49130000	non-ASTAD	1.32421	Loss	0	0
GM12878	chr11	8150000	8690000	non-ASTAD	1.32384	Loss	0	0
GM12878	chr5	52690000	53530000	non-ASTAD	1.32349	Normal	0	0
GM12878	chr3	16310000	18470000	non-ASTAD	1.32347	Normal	0	0.00842593
GM12878	chr10	90590000	90990000	non-ASTAD	1.32305	Normal	0	0
GM12878	chr13	29390000	30070000	non-ASTAD	1.32158	Normal	0.00323529	0
GM12878	chr6	53590000	53830000	non-ASTAD	1.32025	Normal	0	0
GM12878	chr8	142210000	142490000	non-ASTAD	1.32006	Loss	0	0
GM12878	chr15	56170000	57850000	non-ASTAD	1.31987	Normal	0.00309524	0
GM12878	chr14	20770000	21450000	non-ASTAD	1.31966	Normal	0	0
GM12878	chr15	66170000	66590000	non-ASTAD	1.31959	Normal	0	0
GM12878	chr6	3070000	4170000	non-ASTAD	1.31814	Normal	0	0
GM12878	chr1	206890000	207250000	non-ASTAD	1.31776	Normal	0	0
GM12878	chr10	4830000	5690000	non-ASTAD	1.31537	Normal	0	0
GM12878	chr6	41710000	42170000	non-ASTAD	1.31527	Normal	0	0
GM12878	chr5	141530000	141970000	non-ASTAD	1.3148	Normal	0	0
GM12878	chr20	48790000	49210000	non-ASTAD	1.31438	Normal	0	0
GM12878	chr6	24790000	26030000	non-ASTAD	1.31412	Normal	0	0
GM12878	chr5	41690000	41850000	non-ASTAD	1.314	Normal	0	0
GM12878	chr3	152750000	153510000	non-ASTAD	1.31375	Loss	0	0
GM12878	chr6	20550000	24510000	non-ASTAD	1.31068	Normal	0	0.0055303
GM12878	chr2	65450000	65850000	non-ASTAD	1.31053	Normal	0	0
GM12878	chr4	86310000	86710000	non-ASTAD	1.3093	Deletion	0	0
GM12878	chr14	103790000	103970000	non-ASTAD	1.30779	Normal	0	0
GM12878	chr15	79590000	80490000	non-ASTAD	1.30754	Normal	0	0
GM12878	chr1	184690000	185150000	non-ASTAD	1.30744	Normal	0	0
GM12878	chr10	5690000	5950000	non-ASTAD	1.30729	Normal	0	0
GM12878	chr21	27250000	27570000	non-ASTAD	1.30643	Deletion	0	0
GM12878	chr16	74730000	75450000	non-ASTAD	1.3063	Deletion	0	0
GM12878	chr11	8990000	9550000	non-ASTAD	1.30442	Loss	0	0
GM12878	chr16	86570000	87350000	non-ASTAD	1.30399	Deletion	0	0
GM12878	chr3	169470000	172530000	non-ASTAD	1.30398	Loss	0	0
GM12878	chr6	36570000	36730000	non-ASTAD	1.30383	Normal	0	0
GM12878	chr4	40330000	40730000	non-ASTAD	1.30363	Deletion	0.0295	0
GM12878	chr5	35050000	35950000	non-ASTAD	1.30345	Normal	0	0
GM12878	chr10	73390000	73650000	non-ASTAD	1.30226	Normal	0	0
GM12878	chr20	37710000	39590000	non-ASTAD	1.30191	Normal	0	0
GM12878	chr9	37910000	38430000	non-ASTAD	1.30177	Gain	0	0
GM12878	chr16	9230000	10610000	non-ASTAD	1.30124	Deletion	0	0
GM12878	chr5	179350000	179910000	non-ASTAD	1.30072	Normal	0	0
GM12878	chr2	213470000	216810000	non-ASTAD	1.30071	Normal	0	0
GM12878	chr13	43690000	44450000	non-ASTAD	1.30055	Normal	0.00723684	0.0235526
GM12878	chr9	94870000	95410000	non-ASTAD	1.29998	Normal	0	0
GM12878	chr21	15750000	16890000	non-ASTAD	1.29893	Deletion	0	0
GM12878	chr1	167690000	168090000	non-ASTAD	1.29885	Normal	0	0
GM12878	chr5	158750000	159430000	non-ASTAD	1.29883	Normal	0	0
GM12878	chr10	72310000	72650000	non-ASTAD	1.29881	Normal	0	0
GM12878	chr7	99490000	99690000	non-ASTAD	1.29831	Loss	0	0
GM12878	chr1	8930000	9170000	non-ASTAD	1.29748	Loss	0	0
GM12878	chr4	48130000	48990000	non-ASTAD	1.29735	Deletion	0	0
GM12878	chr10	122690000	123490000	non-ASTAD	1.2969	Normal	0	0
GM12878	chr14	59590000	59930000	non-ASTAD	1.29514	Normal	0	0
GM12878	chr12	530000	1070000	non-ASTAD	1.29487	Normal	0.00314815	0
GM12878	chr7	25890000	26410000	non-ASTAD	1.29459	Normal	0	0
GM12878	chr9	95710000	97010000	non-ASTAD	1.29418	Normal	0	0
GM12878	chr3	184270000	184530000	non-ASTAD	1.29366	Loss	0	0
GM12878	chr3	148830000	149030000	non-ASTAD	1.29203	Loss	0	0
GM12878	chr14	72990000	73390000	non-ASTAD	1.29189	Normal	0	0
GM12878	chr19	33610000	33910000	non-ASTAD	1.29185	Loss	0	0
GM12878	chr5	173770000	174290000	non-ASTAD	1.29132	Normal	0	0
GM12878	chr10	81130000	82150000	non-ASTAD	1.29068	Loss	0	0
GM12878	chr1	108310000	108690000	non-ASTAD	1.29044	Normal	0	0
GM12878	chr15	67210000	67750000	non-ASTAD	1.29014	Normal	0	0
GM12878	chr3	132130000	133890000	non-ASTAD	1.2899	Loss	0	0
GM12878	chr3	4350000	5270000	non-ASTAD	1.2898	Normal	0.00641304	0
GM12878	chr18	52670000	52890000	non-ASTAD	1.28925	Normal	0.0104545	0
GM12878	chr6	6670000	7630000	non-ASTAD	1.28884	Normal	0	0
GM12878	chr11	16950000	17410000	non-ASTAD	1.28812	Loss	0	0
GM12878	chr1	220970000	223690000	non-ASTAD	1.28805	Normal	0	0
GM12878	chr12	67650000	68610000	non-ASTAD	1.28745	Normal	0	0
GM12878	chr20	60730000	62950000	non-ASTAD	1.28674	Normal	0	0.0280631
GM12878	chr12	6410000	6970000	non-ASTAD	1.28556	Normal	0	0
GM12878	chr6	132570000	132830000	non-ASTAD	1.28495	Normal	0	0
GM12878	chr13	31990000	32390000	non-ASTAD	1.28477	Normal	0	0
GM12878	chr17	77710000	78010000	non-ASTAD	1.28384	Normal	0	0
GM12878	chr1	38270000	38490000	non-ASTAD	1.283	Normal	0	0
GM12878	chr10	94350000	95290000	non-ASTAD	1.28208	Normal	0	0
GM12878	chr3	47430000	47550000	non-ASTAD	1.28204	Normal	0	0
GM12878	chr11	57070000	58930000	non-ASTAD	1.28192	Loss	0	0
GM12878	chr11	25970000	26290000	non-ASTAD	1.28163	Loss	0	0
GM12878	chr7	48210000	50110000	non-ASTAD	1.28159	Loss	0	0
GM12878	chr10	63650000	64030000	non-ASTAD	1.28158	Normal	0	0
GM12878	chr3	151670000	152310000	non-ASTAD	1.2813	Loss	0	0
GM12878	chr3	16630000	17910000	non-ASTAD	1.28048	Normal	0	0.0142188
GM12878	chr10	26990000	27530000	non-ASTAD	1.28029	Normal	0	0
GM12878	chr12	93150000	93830000	non-ASTAD	1.27964	Normal	0.0532353	0
GM12878	chr16	81390000	81930000	non-ASTAD	1.27883	Deletion	0	0
GM12878	chr1	8930000	11850000	non-ASTAD	1.27869	Loss	0	0
GM12878	chr1	31170000	31410000	non-ASTAD	1.27773	Normal	0	0
GM12878	chr1	149790000	150210000	non-ASTAD	1.27742	Gain	0	0
GM12878	chr18	71810000	74070000	non-ASTAD	1.27723	Normal	0	0
GM12878	chr8	17430000	17770000	non-ASTAD	1.27572	Loss	0	0
GM12878	chr18	23470000	24370000	non-ASTAD	1.27562	Normal	0	0
GM12878	chr1	111990000	112310000	non-ASTAD	1.27549	Gain	0	0
GM12878	chr10	29670000	30250000	non-ASTAD	1.27477	Normal	0	0
GM12878	chr15	90270000	90650000	non-ASTAD	1.27469	Normal	0	0
GM12878	chr12	105630000	105790000	non-ASTAD	1.27435	Normal	0	0
GM12878	chr9	134450000	134630000	non-ASTAD	1.27362	Normal	0	0
GM12878	chr3	149530000	150250000	non-ASTAD	1.27284	Loss	0	0
GM12878	chr5	71630000	72110000	non-ASTAD	1.27191	Gain	0	0
GM12878	chr18	32970000	33330000	non-ASTAD	1.27148	Normal	0.0480556	0
GM12878	chr15	79590000	81270000	non-ASTAD	1.26938	Normal	0	0
GM12878	chr2	242170000	242310000	non-ASTAD	1.26914	Normal	0	0
GM12878	chr3	11270000	11890000	non-ASTAD	1.2688	Normal	0	0
GM12878	chr10	96930000	97390000	non-ASTAD	1.26851	Normal	0	0
GM12878	chr7	5170000	5830000	non-ASTAD	1.2677	Normal	0	0
GM12878	chr5	112950000	114410000	non-ASTAD	1.26762	Normal	0.0136301	0
GM12878	chr9	140730000	141010000	non-ASTAD	1.26724	Normal	0	0
GM12878	chr12	109850000	110230000	non-ASTAD	1.2664	Normal	0	0
GM12878	chr2	29470000	30350000	non-ASTAD	1.26572	Normal	0	0
GM12878	chr5	157190000	159830000	non-ASTAD	1.26521	Normal	0	0
GM12878	chr7	90270000	90690000	non-ASTAD	1.26508	Loss	0	0
GM12878	chr5	55230000	55510000	non-ASTAD	1.265	Normal	0	0
GM12878	chr2	54730000	54930000	non-ASTAD	1.26479	Normal	0	0
GM12878	chr17	8230000	9490000	non-ASTAD	1.26435	Normal	0	0
GM12878	chr2	75270000	75930000	non-ASTAD	1.26405	Normal	0	0
GM12878	chr5	78290000	79630000	non-ASTAD	1.26307	Gain	0	0
GM12878	chr2	33830000	37010000	non-ASTAD	1.26298	Normal	0	0
GM12878	chr17	17230000	17550000	non-ASTAD	1.26275	Gain	0	0
GM12878	chr3	17910000	18470000	non-ASTAD	1.26201	Normal	0	0
GM12878	chr18	28990000	29730000	non-ASTAD	1.26175	Normal	0	0
GM12878	chr10	26850000	27530000	non-ASTAD	1.26118	Normal	0	0
GM12878	chr13	111090000	113570000	non-ASTAD	1.26049	Normal	0.0852823	0.00100806
GM12878	chr4	186070000	186350000	non-ASTAD	1.25997	Deletion	0	0
GM12878	chr15	59990000	62130000	non-ASTAD	1.25983	Normal	0	0
GM12878	chr14	55650000	55890000	non-ASTAD	1.25964	Normal	0	0
GM12878	chr4	89590000	90070000	non-ASTAD	1.25919	Deletion	0	0
GM12878	chr15	84050000	84790000	non-ASTAD	1.25889	Normal	0	0
GM12878	chr21	37770000	38350000	non-ASTAD	1.25777	Deletion	0	0
GM12878	chr2	42590000	43050000	non-ASTAD	1.25764	Normal	0	0
GM12878	chr21	15530000	17270000	non-ASTAD	1.25727	Deletion	0	0
GM12878	chr1	66710000	66930000	non-ASTAD	1.25594	Normal	0	0
GM12878	chr8	17950000	18750000	non-ASTAD	1.25592	Loss	0	0
GM12878	chr1	235670000	236010000	non-ASTAD	1.25591	Normal	0	0
GM12878	chr8	125450000	126110000	non-ASTAD	1.25552	Loss	0	0
GM12878	chr1	201090000	201350000	non-ASTAD	1.25524	Gain	0	0
GM12878	chr12	93830000	94510000	non-ASTAD	1.2536	Normal	0	0
GM12878	chr12	109550000	109850000	non-ASTAD	1.25315	Normal	0	0
GM12878	chr8	134210000	134470000	non-ASTAD	1.25098	Loss	0	0
GM12878	chr7	105250000	107530000	non-ASTAD	1.25027	Normal	0	0
GM12878	chr2	220570000	222890000	non-ASTAD	1.24975	Normal	0	0
GM12878	chr20	13810000	16770000	non-ASTAD	1.2497	Normal	0	0
GM12878	chr7	101910000	102130000	non-ASTAD	1.24904	Loss	0.211818	0
GM12878	chr2	33830000	36570000	non-ASTAD	1.24799	Normal	0	0
GM12878	chr18	20510000	20990000	non-ASTAD	1.24777	Normal	0	0
GM12878	chr3	178110000	179050000	non-ASTAD	1.24747	Loss	0	0
GM12878	chr13	30310000	30690000	non-ASTAD	1.2473	Normal	0.0742105	0
GM12878	chr18	2070000	2570000	non-ASTAD	1.24644	Normal	0.0122	0
GM12878	chr6	44430000	47030000	non-ASTAD	1.24604	Normal	0	0.0195
GM12878	chr4	39450000	40730000	non-ASTAD	1.24565	Deletion	0.0378906	0
GM12878	chr16	87810000	87990000	non-ASTAD	1.24428	Deletion	0	0
GM12878	chr3	45730000	45990000	non-ASTAD	1.24403	Normal	0	0
GM12878	chr2	61410000	61890000	non-ASTAD	1.24364	Normal	0	0
GM12878	chr11	126170000	126310000	non-ASTAD	1.24315	Gain	0	0
GM12878	chr1	203210000	203830000	non-ASTAD	1.24312	Gain	0	0
GM12878	chr5	137490000	138730000	non-ASTAD	1.24183	Normal	0.00516129	0
GM12878	chr11	62330000	62650000	non-ASTAD	1.24173	Loss	0.136563	0
GM12878	chr5	36250000	36690000	non-ASTAD	1.23991	Normal	0	0
GM12878	chr4	151170000	152030000	non-ASTAD	1.23977	Deletion	0	0
GM12878	chr16	57570000	57770000	non-ASTAD	1.2394	Deletion	0	0
GM12878	chr5	71850000	72110000	non-ASTAD	1.23932	Gain	0	0
GM12878	chr8	26530000	27170000	non-ASTAD	1.23892	Loss	0	0
GM12878	chr3	98530000	99530000	non-ASTAD	1.23878	Normal	0	0
GM12878	chr3	194390000	195270000	non-ASTAD	1.23812	Loss	0	0.0369318
GM12878	chr10	102930000	103350000	non-ASTAD	1.23805	Normal	0	0
GM12878	chr6	143770000	144410000	non-ASTAD	1.23751	Normal	0.008125	0
GM12878	chr11	134070000	134950000	non-ASTAD	1.23729	Gain	0	0
GM12878	chr9	132570000	133070000	non-ASTAD	1.23565	Normal	0	0
GM12878	chr7	38430000	39590000	non-ASTAD	1.23503	Normal	0	0
GM12878	chr7	31790000	32230000	non-ASTAD	1.23464	Normal	0	0
GM12878	chr2	232670000	233410000	non-ASTAD	1.23425	Normal	0	0
GM12878	chr5	56570000	58170000	non-ASTAD	1.23313	Normal	0	0
GM12878	chr7	54790000	56190000	non-ASTAD	1.23275	Loss	0	0
GM12878	chr5	650000	910000	non-ASTAD	1.23244	Loss	0.00692308	0
GM12878	chr3	11410000	11710000	non-ASTAD	1.2324	Normal	0	0
GM12878	chr5	131710000	134250000	non-ASTAD	1.23224	Normal	0	0
GM12878	chr3	131930000	132130000	non-ASTAD	1.2312	Loss	0	0
GM12878	chr12	10350000	11650000	non-ASTAD	1.23099	Normal	0	0
GM12878	chr14	91770000	91970000	non-ASTAD	1.23032	Normal	0	0
GM12878	chr11	82570000	83530000	non-ASTAD	1.2298	Gain	0	0
GM12878	chr1	200510000	200870000	non-ASTAD	1.22963	Gain	0	0
GM12878	chr14	21450000	22050000	non-ASTAD	1.22945	Normal	0	0
GM12878	chr6	6010000	6550000	non-ASTAD	1.22937	Normal	0	0.0151852
GM12878	chr10	43970000	45390000	non-ASTAD	1.22937	Normal	0	0
GM12878	chr9	131890000	132570000	non-ASTAD	1.2292	Normal	0	0
GM12878	chr1	212210000	212630000	non-ASTAD	1.22903	Normal	0	0
GM12878	chr13	52390000	52830000	non-ASTAD	1.22878	Gain	0.143182	0.0131818
GM12878	chr1	89410000	90510000	non-ASTAD	1.22763	Normal	0	0
GM12878	chr2	207230000	208350000	non-ASTAD	1.22736	Normal	0	0
GM12878	chr7	128850000	129690000	non-ASTAD	1.22653	Normal	0	0
GM12878	chr10	94350000	94630000	non-ASTAD	1.22609	Normal	0	0
GM12878	chr13	49850000	52390000	non-ASTAD	1.2257	Gain	0.158937	0.00114173
GM12878	chr2	61410000	61750000	non-ASTAD	1.22568	Normal	0	0
GM12878	chr8	140390000	140650000	non-ASTAD	1.22548	Loss	0	0
GM12878	chr12	121010000	121170000	non-ASTAD	1.22537	Normal	0	0
GM12878	chr12	68730000	69250000	non-ASTAD	1.22498	Normal	0	0
GM12878	chr3	56710000	57130000	non-ASTAD	1.22463	Normal	0	0
GM12878	chr2	106150000	107230000	non-ASTAD	1.22287	Loss	0	0
[truncated: 6,503 more rows]

## Sheet: IMR-90
cell	chrom	start	end	type	z	CNV	High_Signal_Region	Low_Mappability
IMR90	chr4	190550000	190690000	ASTAD	35.5206	Loss	0.965	0
IMR90	chr1	144910000	145090000	ASTAD	31.4433	Deletion	1	0
IMR90	chr6	57190000	57390000	ASTAD	29.9627	Gain	1	0
IMR90	chr2	37630000	38130000	ASTAD	25.1204	Gain	0	0
IMR90	chr1	144910000	145390000	ASTAD	19.5259	Deletion	1	0
IMR90	chr5	21450000	21830000	ASTAD	17.8722	Normal	0.322368	0
IMR90	chr1	144630000	145390000	ASTAD	16.1623	Deletion	1	0
IMR90	chr10	46910000	47750000	ASTAD	15.758	Deletion	0	0
IMR90	chr18	9950000	10530000	ASTAD	15.1342	Normal	0	0
IMR90	chr4	3550000	3970000	ASTAD	14.491	Loss	0	0
IMR90	chr2	37370000	38530000	ASTAD	13.9339	Gain	0	0
IMR90	chr17	20910000	21550000	ASTAD	13.3503	Normal	0.0904688	0
IMR90	chr10	47030000	47270000	ASTAD	12.4914	Gain	0	0
IMR90	chr2	37370000	38770000	ASTAD	12.2813	Gain	0	0
IMR90	chr10	46910000	47610000	ASTAD	11.0277	Deletion	0	0
IMR90	chr10	46910000	47030000	ASTAD	10.5472	Gain	0	0
IMR90	chr2	37370000	39490000	ASTAD	9.3776	Gain	0	0
IMR90	chr3	195390000	195730000	ASTAD	9.28506	Normal	0.57	0
IMR90	chr14	101110000	101310000	ASTAD	9.08042	Normal	0	0
IMR90	chr4	187870000	190830000	ASTAD	8.83371	Loss	0.104122	0
IMR90	chr4	187650000	190830000	ASTAD	8.59812	Loss	0.0969182	0
IMR90	chr1	85750000	86050000	ASTAD	8.48834	Deletion	0	0
IMR90	chr4	187510000	190830000	ASTAD	8.38111	Loss	0.0928313	0
IMR90	chr8	29190000	29930000	ASTAD	8.09	Normal	0	0
IMR90	chr9	101050000	101550000	ASTAD	8.0332	Gain	0	0
IMR90	chr4	3090000	3970000	ASTAD	7.90274	Loss	0	0
IMR90	chr6	56170000	57390000	ASTAD	7.84114	Gain	0.21041	0.00327869
IMR90	chr12	150000	370000	ASTAD	7.60202	Loss	0.168182	0
IMR90	chr4	187870000	190690000	ASTAD	7.55256	Loss	0.0918794	0
IMR90	chr3	194390000	194830000	ASTAD	7.54603	Normal	0	0
IMR90	chr3	195270000	195730000	ASTAD	7.50335	Normal	0.52587	0
IMR90	chr4	2950000	3970000	ASTAD	7.47891	Loss	0	0
IMR90	chr3	194030000	194390000	ASTAD	7.46681	Normal	0	0
IMR90	chr7	45930000	47290000	ASTAD	7.33509	Gain	0	0
IMR90	chr1	85750000	86170000	ASTAD	7.23909	Deletion	0	0
IMR90	chr22	44350000	45090000	ASTAD	7.19325	Normal	0	0
IMR90	chr8	18750000	19230000	ASTAD	7.17899	Normal	0	0
IMR90	chr3	13530000	13710000	ASTAD	6.95436	Normal	0	0
IMR90	chr16	1830000	2010000	ASTAD	6.7365	Deletion	0	0
IMR90	chr9	130690000	130910000	ASTAD	6.67269	Gain	0	0
IMR90	chr8	12890000	13530000	ASTAD	6.26873	Normal	0.00359375	0
IMR90	chr3	46730000	46950000	ASTAD	6.17342	Normal	0	0
IMR90	chr7	65150000	65490000	ASTAD	6.1503	Deletion	0	0
IMR90	chr3	125830000	126210000	ASTAD	6.14796	Normal	0	0
IMR90	chr13	24610000	24810000	ASTAD	6.13968	Normal	0	0
IMR90	chr16	86570000	87350000	ASTAD	6.10013	Deletion	0	0
IMR90	chr9	117090000	117410000	ASTAD	6.09114	Gain	0	0
IMR90	chr16	86570000	87110000	ASTAD	6.04576	Deletion	0	0
IMR90	chr8	125470000	126090000	ASTAD	5.84977	Gain	0	0
IMR90	chr5	112310000	112950000	ASTAD	5.78108	Normal	0	0
IMR90	chr9	100830000	101550000	ASTAD	5.77206	Gain	0	0
IMR90	chr3	194390000	194990000	ASTAD	5.66113	Normal	0	0
IMR90	chr12	52750000	53270000	ASTAD	5.51634	Gain	0	0
IMR90	chr13	98790000	99090000	ASTAD	5.48221	Normal	0	0
IMR90	chr14	100850000	102170000	ASTAD	5.47859	Normal	0.00143939	0
IMR90	chr8	18750000	19690000	ASTAD	5.44743	Normal	0	0
IMR90	chr7	45930000	47130000	ASTAD	5.41126	Gain	0	0
IMR90	chr15	58510000	59070000	ASTAD	5.30547	Normal	0	0
IMR90	chr11	68850000	69490000	ASTAD	5.28933	Loss	0	0
IMR90	chr14	101110000	102170000	ASTAD	5.26942	Normal	0.00179245	0
IMR90	chr12	52530000	53390000	ASTAD	5.26425	Gain	0	0
IMR90	chr12	52530000	53270000	ASTAD	5.1219	Gain	0	0
IMR90	chr16	86050000	86570000	ASTAD	5.11437	Deletion	0	0
IMR90	chr7	35950000	36350000	ASTAD	5.10683	Normal	0	0
IMR90	chr3	15850000	16310000	ASTAD	5.07818	Normal	0	0
IMR90	chr20	49970000	50250000	ASTAD	5.0634	Gain	0	0
IMR90	chr7	2910000	4810000	ASTAD	5.05464	Normal	0	0
IMR90	chr7	2910000	4650000	ASTAD	5.05119	Normal	0	0
IMR90	chr9	131890000	132390000	ASTAD	5.05027	Gain	0	0
IMR90	chr13	24450000	24810000	ASTAD	5.03491	Normal	0	0
IMR90	chr11	11050000	11810000	ASTAD	5.02974	Normal	0.00302632	0
IMR90	chr19	13390000	13850000	ASTAD	5.01154	Gain	0	0
IMR90	chr12	3170000	3410000	ASTAD	5.0113	Loss	0	0
IMR90	chr3	4690000	5250000	ASTAD	5.00326	Normal	0.0105357	0
IMR90	chr8	12710000	13530000	ASTAD	4.99811	Normal	0.00280488	0
IMR90	chr13	98650000	99090000	ASTAD	4.99524	Normal	0	0
IMR90	chr13	26750000	27290000	ASTAD	4.93343	Normal	0	0
IMR90	chr15	89150000	89430000	ASTAD	4.90631	Normal	0	0
IMR90	chr14	101310000	102170000	ASTAD	4.88507	Normal	0.0022093	0
IMR90	chr21	40090000	40550000	ASTAD	4.81485	Normal	0	0
IMR90	chr12	93790000	94510000	ASTAD	4.79909	Gain	0.0251389	0
IMR90	chr5	112190000	112950000	ASTAD	4.79739	Normal	0	0
IMR90	chr3	193470000	194030000	ASTAD	4.78538	Normal	0	0
IMR90	chr11	101270000	101730000	ASTAD	4.77862	Gain	0	0
IMR90	chr11	86650000	87030000	ASTAD	4.7756	Normal	0	0
IMR90	chr8	28650000	29930000	ASTAD	4.73687	Normal	0	0
IMR90	chr3	125650000	126210000	ASTAD	4.73498	Normal	0	0
IMR90	chr15	58510000	59230000	ASTAD	4.71571	Normal	0	0
IMR90	chr9	117090000	117790000	ASTAD	4.71059	Gain	0	0
IMR90	chr16	85830000	87350000	ASTAD	4.68444	Deletion	0	0
IMR90	chr12	1210000	1730000	ASTAD	4.6734	Loss	0	0
IMR90	chr9	100690000	101550000	ASTAD	4.66349	Gain	0	0
IMR90	chr12	150000	510000	ASTAD	4.66274	Loss	0.186389	0
IMR90	chr3	194390000	195730000	ASTAD	4.64737	Normal	0.180522	0.0242537
IMR90	chr15	59450000	59670000	ASTAD	4.60275	Normal	0	0
IMR90	chr3	196930000	197310000	ASTAD	4.60041	Normal	0.203158	0
IMR90	chr13	98490000	99330000	ASTAD	4.57139	Normal	0	0
IMR90	chr9	3710000	4370000	ASTAD	4.57128	Gain	0	0
IMR90	chr9	131890000	132570000	ASTAD	4.50278	Gain	0	0
IMR90	chr14	100850000	102430000	ASTAD	4.49399	Normal	0.00120253	0
IMR90	chr7	2750000	5230000	ASTAD	4.47414	Normal	0	0
IMR90	chr13	27070000	27290000	ASTAD	4.47236	Normal	0	0
IMR90	chr8	8030000	8870000	ASTAD	4.46521	Deletion	0.0430952	0
IMR90	chr13	110450000	110790000	ASTAD	4.46416	Normal	0.0394118	0
IMR90	chr15	69770000	70790000	ASTAD	4.45222	Normal	0	0
IMR90	chr13	98490000	99090000	ASTAD	4.41244	Normal	0	0
IMR90	chr5	141530000	141970000	ASTAD	4.40962	Gain	0	0
IMR90	chr7	12670000	13310000	ASTAD	4.38301	Normal	0	0
IMR90	chr15	69770000	70950000	ASTAD	4.38111	Normal	0	0
IMR90	chr16	32610000	32730000	ASTAD	4.37229	Deletion	0	0
IMR90	chr8	19230000	19690000	ASTAD	4.37216	Normal	0	0
IMR90	chr7	2910000	5230000	ASTAD	4.35663	Normal	0	0
IMR90	chr11	10790000	11810000	ASTAD	4.35608	Normal	0.0022549	0
IMR90	chr9	15830000	17070000	ASTAD	4.34677	Normal	0	0
IMR90	chr7	1610000	2270000	ASTAD	4.31102	Normal	0	0
IMR90	chr5	73190000	73950000	ASTAD	4.29257	Gain	0	0
IMR90	chr12	52270000	53390000	ASTAD	4.26984	Gain	0	0
IMR90	chr15	38990000	39910000	ASTAD	4.26453	Gain	0	0
IMR90	chr1	16870000	17370000	ASTAD	4.23131	Deletion	0.863	0
IMR90	chr8	28470000	29930000	ASTAD	4.20451	Normal	0	0
IMR90	chr16	11030000	11830000	ASTAD	4.20143	Deletion	0	0
IMR90	chr7	3330000	4650000	ASTAD	4.19898	Normal	0	0
IMR90	chr13	98490000	99490000	ASTAD	4.17811	Normal	0.0205	0
IMR90	chr10	28910000	29610000	ASTAD	4.1767	Normal	0	0
IMR90	chr16	11030000	11490000	ASTAD	4.14324	Deletion	0	0
IMR90	chr16	11030000	11950000	ASTAD	4.12795	Deletion	0	0
IMR90	chr3	127770000	128330000	ASTAD	4.12749	Normal	0	0
IMR90	chr19	13390000	13690000	ASTAD	4.11388	Gain	0	0
IMR90	chr14	100710000	102430000	ASTAD	4.09081	Normal	0.00110465	0
IMR90	chr9	15830000	16870000	ASTAD	4.08714	Normal	0	0
IMR90	chr11	10790000	12310000	ASTAD	4.08664	Normal	0.00151316	0
IMR90	chr14	100850000	101110000	ASTAD	4.08169	Normal	0	0
IMR90	chr7	151170000	151470000	ASTAD	4.07377	Normal	0	0
IMR90	chr11	130250000	130790000	ASTAD	4.06701	Normal	0	0
IMR90	chr14	61930000	62330000	ASTAD	4.06602	Gain	0	0
IMR90	chr12	93970000	94510000	ASTAD	4.06306	Gain	0	0
IMR90	chr5	141530000	142090000	ASTAD	4.06261	Gain	0	0
IMR90	chr11	2550000	2930000	ASTAD	4.06108	Normal	0	0
IMR90	chr3	90000	450000	ASTAD	4.05792	Normal	0	0
IMR90	chr9	91190000	91630000	ASTAD	4.05349	Normal	0	0
IMR90	chr20	24030000	24930000	ASTAD	4.0284	Normal	0	0
IMR90	chr3	54870000	55790000	ASTAD	4.01079	Normal	0	0
IMR90	chr5	110870000	111510000	ASTAD	4.00447	Normal	0	0
IMR90	chr3	14150000	14530000	ASTAD	3.99319	Normal	0	0
IMR90	chr16	11490000	11830000	ASTAD	3.99229	Deletion	0	0
IMR90	chr22	27070000	28250000	ASTAD	3.96493	Normal	0	0
IMR90	chr9	15830000	17510000	ASTAD	3.96489	Normal	0	0
IMR90	chr20	61270000	61430000	ASTAD	3.95931	Normal	0	0
IMR90	chr3	66270000	66890000	ASTAD	3.95879	Normal	0	0
IMR90	chr14	23010000	23390000	ASTAD	3.93308	Normal	0	0
IMR90	chr8	6250000	6670000	ASTAD	3.93148	Normal	0	0
IMR90	chr3	12530000	12890000	ASTAD	3.92476	Normal	0	0
IMR90	chr3	15610000	16310000	ASTAD	3.92225	Normal	0	0
IMR90	chr7	1610000	2410000	ASTAD	3.91811	Normal	0	0
IMR90	chr13	27510000	27930000	ASTAD	3.91496	Normal	0	0
IMR90	chr12	1050000	1730000	ASTAD	3.90695	Loss	0	0
IMR90	chr11	119350000	120030000	ASTAD	3.87804	Gain	0	0
IMR90	chr13	110790000	111110000	ASTAD	3.87176	Normal	0.014375	0
IMR90	chr9	107510000	108190000	ASTAD	3.86792	Gain	0	0
IMR90	chr19	16310000	16550000	ASTAD	3.85484	Gain	0	0
IMR90	chr14	22570000	23390000	ASTAD	3.8425	Normal	0	0
IMR90	chr11	48190000	50790000	ASTAD	3.84146	Normal	0.168115	0
IMR90	chr5	172710000	173030000	ASTAD	3.83758	Gain	0	0
IMR90	chr1	85750000	86830000	ASTAD	3.83714	Deletion	0	0
IMR90	chr7	12550000	13310000	ASTAD	3.82595	Normal	0	0
IMR90	chr11	101270000	101890000	ASTAD	3.82165	Gain	0	0
IMR90	chr18	57110000	57510000	ASTAD	3.82035	Gain	0	0
IMR90	chr5	141350000	142090000	ASTAD	3.81912	Gain	0	0
IMR90	chr14	89490000	90410000	ASTAD	3.81894	Normal	0.00206522	0
IMR90	chr3	4330000	5250000	ASTAD	3.80159	Normal	0.00641304	0
IMR90	chr3	195950000	196310000	ASTAD	3.79785	Normal	0	0
IMR90	chr3	63990000	64490000	ASTAD	3.79372	Normal	0	0
IMR90	chr12	94930000	95450000	ASTAD	3.79137	Gain	0	0
IMR90	chr3	4690000	5090000	ASTAD	3.78666	Normal	0.01475	0
IMR90	chr16	85830000	86570000	ASTAD	3.77979	Deletion	0	0
IMR90	chr3	193470000	193870000	ASTAD	3.7664	Normal	0	0
IMR90	chr8	13230000	13530000	ASTAD	3.74232	Normal	0.00766667	0
IMR90	chr3	30050000	30790000	ASTAD	3.73333	Normal	0	0
IMR90	chr8	17170000	17430000	ASTAD	3.72925	Normal	0	0
IMR90	chr16	85830000	87810000	ASTAD	3.71979	Deletion	0	0
IMR90	chr13	23890000	24810000	ASTAD	3.71817	Normal	0	0
IMR90	chr12	2910000	3410000	ASTAD	3.7112	Loss	0	0
IMR90	chr5	76370000	76810000	ASTAD	3.68593	Gain	0	0
IMR90	chr3	193310000	194030000	ASTAD	3.67376	Normal	0	0
IMR90	chr12	95450000	95950000	ASTAD	3.6684	Gain	0	0
IMR90	chr15	89570000	89750000	ASTAD	3.65474	Normal	0	0
IMR90	chr9	100390000	101550000	ASTAD	3.64944	Gain	0	0
IMR90	chr7	45190000	48210000	ASTAD	3.64719	Gain	0	0.000629139
IMR90	chr8	125470000	126710000	ASTAD	3.64602	Gain	0	0
IMR90	chr13	95810000	96070000	ASTAD	3.64258	Gain	0	0
IMR90	chr14	90710000	91350000	ASTAD	3.63923	Normal	0	0
IMR90	chr19	13210000	13850000	ASTAD	3.63599	Gain	0	0
IMR90	chr14	89650000	90410000	ASTAD	3.63313	Normal	0.0025	0
IMR90	chr4	10130000	10550000	ASTAD	3.6257	Loss	0	0
IMR90	chr7	151050000	151470000	ASTAD	3.6168	Normal	0	0
IMR90	chr11	12070000	12310000	ASTAD	3.6124	Normal	0	0
IMR90	chr7	66270000	66490000	ASTAD	3.61159	Normal	0	0
IMR90	chr15	25930000	26190000	ASTAD	3.60513	Normal	0	0.00730769
IMR90	chr18	3690000	4010000	ASTAD	3.60435	Normal	0	0
IMR90	chr8	17170000	17770000	ASTAD	3.57377	Normal	0	0
IMR90	chr9	15630000	17510000	ASTAD	3.57362	Normal	0	0
IMR90	chr7	77570000	78910000	ASTAD	3.57317	Gain	0	0
IMR90	chr20	50250000	50730000	ASTAD	3.56184	Gain	0	0
IMR90	chr12	2910000	3170000	ASTAD	3.55896	Loss	0	0
IMR90	chr7	28330000	28950000	ASTAD	3.55467	Gain	0	0
IMR90	chr22	36550000	36670000	ASTAD	3.54126	Normal	0	0
IMR90	chr15	88990000	89430000	ASTAD	3.53697	Normal	0	0
IMR90	chr20	42370000	42730000	ASTAD	3.51611	Gain	0	0
IMR90	chr8	98750000	99170000	ASTAD	3.51234	Gain	0	0
IMR90	chr7	129690000	130530000	ASTAD	3.51	Gain	0	0
IMR90	chr15	89430000	89750000	ASTAD	3.5079	Normal	0	0
IMR90	chr15	59450000	59810000	ASTAD	3.49205	Normal	0	0
IMR90	chr15	38990000	40070000	ASTAD	3.48007	Gain	0	0
IMR90	chr20	57270000	57430000	ASTAD	3.47415	Normal	0	0
IMR90	chr5	148110000	148510000	ASTAD	3.4695	Gain	0	0
IMR90	chr2	235450000	236030000	ASTAD	3.46015	Normal	0	0
IMR90	chr13	99090000	99330000	ASTAD	3.45857	Normal	0	0
IMR90	chr12	75910000	76430000	ASTAD	3.45008	Gain	0.0132692	0
IMR90	chr16	85010000	85130000	ASTAD	3.44784	Deletion	0	0
IMR90	chr5	141350000	142270000	ASTAD	3.43119	Gain	0	0
IMR90	chr3	194390000	195270000	ASTAD	3.4291	Normal	0	0.0369318
IMR90	chr10	28910000	29790000	ASTAD	3.42724	Normal	0	0
IMR90	chr12	105510000	105790000	ASTAD	3.4232	Gain	0	0
IMR90	chr3	65410000	65750000	ASTAD	3.42254	Normal	0	0
IMR90	chr7	105810000	106410000	ASTAD	3.41795	Gain	0	0
IMR90	chr15	70010000	70790000	ASTAD	3.41033	Normal	0	0
IMR90	chr10	78910000	79550000	ASTAD	3.40007	Gain	0	0
IMR90	chr14	22570000	23570000	ASTAD	3.39416	Normal	0	0
IMR90	chr3	194190000	194390000	ASTAD	3.39364	Normal	0	0
IMR90	chr12	27170000	27470000	ASTAD	3.38536	Loss	0	0
IMR90	chr20	49590000	50730000	ASTAD	3.38176	Gain	0	0
IMR90	chr12	68430000	68590000	ASTAD	3.37698	Normal	0	0
IMR90	chr15	65110000	65310000	ASTAD	3.36864	Normal	0	0
IMR90	chr3	184270000	184530000	ASTAD	3.36409	Normal	0	0
IMR90	chr8	8530000	8870000	ASTAD	3.35548	Deletion	0	0
IMR90	chr20	49590000	50250000	ASTAD	3.35321	Gain	0	0
IMR90	chr5	141030000	141350000	ASTAD	3.35083	Gain	0	0
IMR90	chr15	32930000	33310000	ASTAD	3.34782	Gain	0	0
IMR90	chr13	28890000	29230000	ASTAD	3.34714	Normal	0	0
IMR90	chr12	95950000	96270000	ASTAD	3.34442	Gain	0	0
IMR90	chr14	22850000	23390000	ASTAD	3.33998	Normal	0	0
IMR90	chr20	48150000	48550000	ASTAD	3.33829	Gain	0	0
IMR90	chr14	59590000	59950000	ASTAD	3.33008	Gain	0	0
IMR90	chr5	148110000	148650000	ASTAD	3.31824	Gain	0	0
IMR90	chr16	75210000	75490000	ASTAD	3.31709	Deletion	0	0
IMR90	chr12	124810000	125270000	ASTAD	3.31256	Gain	0	0
IMR90	chr11	5130000	5430000	ASTAD	3.31109	Normal	0	0
IMR90	chr8	8030000	8530000	ASTAD	3.29777	Deletion	0.0724	0
IMR90	chr16	84770000	85130000	ASTAD	3.29719	Deletion	0	0
IMR90	chr20	5490000	6090000	ASTAD	3.28388	Normal	0	0
IMR90	chr2	43050000	43830000	ASTAD	3.28074	Gain	0	0
IMR90	chr3	98730000	99530000	ASTAD	3.27543	Normal	0	0
IMR90	chr9	117790000	118330000	ASTAD	3.27466	Gain	0	0
IMR90	chr11	119350000	120190000	ASTAD	3.26375	Gain	0	0
IMR90	chr8	8250000	8530000	ASTAD	3.25761	Deletion	0	0
IMR90	chr16	11030000	12170000	ASTAD	3.24704	Deletion	0	0
IMR90	chr5	170810000	171330000	ASTAD	3.24397	Gain	0	0
IMR90	chr11	10350000	10790000	ASTAD	3.24385	Normal	0	0.00954545
IMR90	chr14	61750000	62330000	ASTAD	3.2394	Gain	0	0
IMR90	chr16	3930000	4310000	ASTAD	3.23169	Deletion	0	0
IMR90	chr9	107510000	108330000	ASTAD	3.22774	Gain	0	0
IMR90	chr8	17170000	17570000	ASTAD	3.22741	Normal	0	0
IMR90	chr3	15610000	16610000	ASTAD	3.22477	Normal	0	0
IMR90	chr11	68230000	69490000	ASTAD	3.22337	Loss	0	0
IMR90	chr5	169130000	169410000	ASTAD	3.21838	Gain	0	0
IMR90	chr8	104090000	104430000	ASTAD	3.21794	Gain	0	0
IMR90	chr5	34470000	34930000	ASTAD	3.20874	Gain	0	0
IMR90	chr22	18270000	18570000	ASTAD	3.20552	Normal	0.00833333	0
IMR90	chr12	32210000	32490000	ASTAD	3.20431	Loss	0	0
IMR90	chr11	76750000	77350000	ASTAD	3.19963	Normal	0	0
IMR90	chr9	126870000	127150000	ASTAD	3.19904	Gain	0	0
IMR90	chr9	112650000	112950000	ASTAD	3.19302	Gain	0	0
IMR90	chr8	17570000	17770000	ASTAD	3.18882	Normal	0	0
IMR90	chr21	35290000	35750000	ASTAD	3.18288	Normal	0	0
IMR90	chr21	44850000	45070000	ASTAD	3.18013	Normal	0	0
IMR90	chr20	59850000	60550000	ASTAD	3.17776	Normal	0	0
IMR90	chr10	13830000	14210000	ASTAD	3.17229	Gain	0	0
IMR90	chr9	15150000	17510000	ASTAD	3.1663	Normal	0	0
IMR90	chr16	82270000	83830000	ASTAD	3.15295	Deletion	0	0
IMR90	chr5	114970000	115430000	ASTAD	3.14356	Gain	0	0
IMR90	chr16	82270000	83950000	ASTAD	3.12926	Deletion	0	0
IMR90	chr7	7610000	8310000	ASTAD	3.12885	Normal	0	0
IMR90	chr8	38270000	38590000	ASTAD	3.1287	Normal	0	0
IMR90	chr21	44290000	44590000	ASTAD	3.12868	Normal	0	0
IMR90	chr10	78910000	79410000	ASTAD	3.12848	Gain	0	0
IMR90	chr12	105790000	106630000	ASTAD	3.12228	Gain	0	0
IMR90	chr7	105810000	106170000	ASTAD	3.11896	Gain	0	0
IMR90	chr9	2110000	2850000	ASTAD	3.11702	Gain	0	0
IMR90	chr5	110470000	111510000	ASTAD	3.113	Normal	0	0
IMR90	chr11	48190000	50030000	ASTAD	3.1035	Normal	0.143913	0
IMR90	chr7	17730000	18390000	ASTAD	3.10172	Normal	0	0
IMR90	chr19	16770000	17170000	ASTAD	3.09744	Gain	0	0
IMR90	chr21	36250000	37210000	ASTAD	3.09437	Normal	0	0
IMR90	chr21	36030000	37490000	ASTAD	3.08036	Normal	0	0
IMR90	chr13	95670000	95810000	ASTAD	3.07947	Gain	0	0
IMR90	chr3	30250000	30790000	ASTAD	3.07228	Normal	0	0
IMR90	chr19	13070000	13850000	ASTAD	3.06088	Gain	0	0
IMR90	chr11	116610000	117090000	ASTAD	3.05551	Gain	0	0
IMR90	chr19	8350000	8650000	ASTAD	3.05272	Normal	0	0
IMR90	chr20	42730000	42850000	ASTAD	3.04711	Gain	0	0
IMR90	chr7	1470000	2410000	ASTAD	3.04031	Normal	0	0
IMR90	chr21	34570000	34850000	ASTAD	3.03933	Normal	0	0
IMR90	chr3	8470000	8670000	ASTAD	3.03759	Normal	0	0
IMR90	chr19	49130000	49370000	ASTAD	3.03657	Normal	0	0
IMR90	chr5	149370000	149830000	ASTAD	3.03642	Gain	0	0
IMR90	chr15	88990000	89870000	ASTAD	3.03641	Normal	0	0
IMR90	chr13	95670000	96070000	ASTAD	3.03551	Gain	0	0
IMR90	chr11	76410000	77350000	ASTAD	3.03432	Normal	0	0
IMR90	chr8	40870000	41390000	ASTAD	3.03424	Normal	0	0
IMR90	chr15	32930000	33450000	ASTAD	3.03362	Gain	0	0
IMR90	chr5	170810000	171890000	ASTAD	3.03253	Gain	0	0
IMR90	chr20	8730000	9390000	ASTAD	3.03199	Normal	0	0
IMR90	chr11	86030000	86650000	ASTAD	3.02922	Normal	0	0
IMR90	chr11	130030000	130790000	ASTAD	3.00201	Normal	0	0
IMR90	chr18	270000	630000	ASTAD	3.00117	Normal	0	0
IMR90	chr15	38190000	38710000	ASTAD	2.99876	Gain	0	0
IMR90	chr20	49390000	50730000	ASTAD	2.99655	Gain	0	0
IMR90	chr3	98530000	99530000	ASTAD	2.99297	Normal	0	0
IMR90	chr11	1670000	2050000	ASTAD	2.98951	Normal	0	0
IMR90	chr20	4950000	5090000	ASTAD	2.98872	Normal	0	0
IMR90	chr11	9610000	10790000	ASTAD	2.98797	Normal	0	0.00355932
IMR90	chr5	173770000	174230000	ASTAD	2.98744	Normal	0	0
IMR90	chr9	35910000	36210000	ASTAD	2.98506	Gain	0.0176667	0
IMR90	chr3	13030000	13710000	ASTAD	2.98112	Normal	0	0
IMR90	chr7	47470000	47870000	ASTAD	2.978	Gain	0	0
IMR90	chr11	76910000	77350000	ASTAD	2.97725	Normal	0	0
IMR90	chr11	68230000	70050000	ASTAD	2.97354	Loss	0	0
IMR90	chr15	62630000	63050000	ASTAD	2.97141	Normal	0	0
IMR90	chr11	126470000	126870000	ASTAD	2.97005	Gain	0	0
IMR90	chr18	6910000	7190000	ASTAD	2.95404	Normal	0	0
IMR90	chr20	32450000	32730000	ASTAD	2.95132	Gain	0	0
IMR90	chr15	64970000	65310000	ASTAD	2.95084	Normal	0	0
IMR90	chr14	51730000	52130000	ASTAD	2.94846	Gain	0	0
IMR90	chr21	43230000	43550000	ASTAD	2.94846	Normal	0	0
IMR90	chr11	85550000	86030000	ASTAD	2.94465	Normal	0	0
IMR90	chr16	81830000	83950000	ASTAD	2.94465	Deletion	0	0
IMR90	chr16	83950000	84530000	ASTAD	2.94438	Deletion	0	0
IMR90	chr18	20170000	20370000	ASTAD	2.94103	Gain	0	0
IMR90	chr9	117410000	117790000	ASTAD	2.93781	Gain	0	0
IMR90	chr12	76090000	76430000	ASTAD	2.93704	Gain	0	0
IMR90	chr8	124950000	125470000	ASTAD	2.93583	Gain	0	0
IMR90	chr7	12550000	14750000	ASTAD	2.93416	Normal	0	0
IMR90	chr18	77130000	77430000	ASTAD	2.93109	Normal	0.065	0
IMR90	chr11	86170000	86530000	ASTAD	2.93019	Normal	0	0
IMR90	chr5	52410000	52770000	ASTAD	2.92807	Gain	0	0
IMR90	chr14	61930000	62170000	ASTAD	2.92402	Gain	0	0
IMR90	chr11	116610000	116970000	ASTAD	2.91469	Gain	0	0
IMR90	chr11	11810000	12310000	ASTAD	2.91365	Normal	0	0
IMR90	chr5	118310000	118790000	ASTAD	2.90887	Gain	0	0
IMR90	chr5	153550000	153830000	ASTAD	2.90852	Normal	0	0
IMR90	chr3	122990000	123290000	ASTAD	2.90763	Normal	0	0
IMR90	chr15	73070000	73390000	ASTAD	2.9066	Normal	0	0
IMR90	chr3	128330000	128610000	ASTAD	2.90369	Normal	0	0
IMR90	chr11	12310000	12950000	ASTAD	2.89997	Normal	0	0
IMR90	chr19	48210000	49130000	ASTAD	2.89952	Normal	0.0618478	0
IMR90	chr14	55030000	55270000	ASTAD	2.89232	Gain	0	0
IMR90	chr14	51730000	52250000	ASTAD	2.88411	Gain	0	0
IMR90	chr12	52270000	52390000	ASTAD	2.87976	Gain	0	0
IMR90	chr14	23250000	23390000	ASTAD	2.87864	Normal	0	0
IMR90	chr3	15250000	15610000	ASTAD	2.87841	Normal	0	0
IMR90	chr5	156750000	157170000	ASTAD	2.87757	Gain	0	0
IMR90	chr3	98730000	99350000	ASTAD	2.87538	Normal	0	0
IMR90	chr13	110790000	111570000	ASTAD	2.87465	Normal	0.0932051	0
IMR90	chr5	112310000	112670000	ASTAD	2.86787	Normal	0	0
IMR90	chr18	57110000	57650000	ASTAD	2.86769	Gain	0	0
IMR90	chr18	8610000	9050000	ASTAD	2.86579	Normal	0	0
IMR90	chr19	48750000	49130000	ASTAD	2.86382	Normal	0	0
IMR90	chr21	43990000	44290000	ASTAD	2.86248	Normal	0	0
IMR90	chr8	17010000	17770000	ASTAD	2.86172	Normal	0	0
IMR90	chr20	12890000	13090000	ASTAD	2.86034	Normal	0	0
IMR90	chr13	20750000	21050000	ASTAD	2.85948	Normal	0.0606667	0
IMR90	chr5	132430000	132650000	ASTAD	2.85735	Gain	0	0
IMR90	chr7	28130000	28950000	ASTAD	2.85541	Gain	0	0
IMR90	chr5	170810000	171730000	ASTAD	2.85129	Gain	0	0
IMR90	chr14	89070000	90410000	ASTAD	2.85126	Normal	0.00141791	0
IMR90	chr11	68670000	68850000	ASTAD	2.84421	Loss	0	0
IMR90	chr12	64230000	64490000	ASTAD	2.8424	Gain	0	0
IMR90	chr7	77570000	79690000	ASTAD	2.83727	Gain	0	0
IMR90	chr12	31810000	32490000	ASTAD	2.83378	Loss	0	0
IMR90	chr9	110190000	111630000	ASTAD	2.83202	Gain	0	0
IMR90	chr12	104730000	105510000	ASTAD	2.82905	Gain	0	0
IMR90	chr8	11250000	11430000	ASTAD	2.8259	Deletion	0	0
IMR90	chr5	172130000	172390000	ASTAD	2.82142	Gain	0	0
IMR90	chr15	38990000	40310000	ASTAD	2.82083	Gain	0	0
IMR90	chr3	45270000	45550000	ASTAD	2.81726	Normal	0	0
IMR90	chr20	4070000	4210000	ASTAD	2.81539	Normal	0	0
IMR90	chr22	45970000	46390000	ASTAD	2.81314	Normal	0	0
IMR90	chr18	33870000	34390000	ASTAD	2.81058	Normal	0	0
IMR90	chr5	16670000	17190000	ASTAD	2.80605	Gain	0	0
IMR90	chr21	46710000	46870000	ASTAD	2.80322	Normal	0	0
IMR90	chr5	115170000	115430000	ASTAD	2.80164	Gain	0	0
IMR90	chr7	105810000	106810000	ASTAD	2.7995	Gain	0	0
IMR90	chr21	39750000	40550000	ASTAD	2.79551	Normal	0	0
IMR90	chr12	94510000	95950000	ASTAD	2.79299	Gain	0	0
IMR90	chr20	47890000	48550000	ASTAD	2.79286	Gain	0	0
IMR90	chr21	36030000	37210000	ASTAD	2.78102	Normal	0	0
IMR90	chr3	127770000	128990000	ASTAD	2.78099	Normal	0	0
IMR90	chr7	2750000	2910000	ASTAD	2.77724	Normal	0	0
IMR90	chr19	46510000	47110000	ASTAD	2.77646	Normal	0	0
IMR90	chr2	9690000	9930000	ASTAD	2.77377	Gain	0	0
IMR90	chr7	13310000	14750000	ASTAD	2.77297	Normal	0	0
IMR90	chr16	88770000	88890000	ASTAD	2.77164	Deletion	0	0
IMR90	chr12	1050000	1210000	ASTAD	2.77093	Loss	0	0
IMR90	chr16	84230000	84530000	ASTAD	2.76809	Deletion	0	0
IMR90	chr15	101150000	101830000	ASTAD	2.76524	Normal	0	0
IMR90	chr12	122330000	122710000	ASTAD	2.76413	Gain	0	0
IMR90	chr18	7030000	7190000	ASTAD	2.76407	Normal	0	0
IMR90	chr21	44590000	45070000	ASTAD	2.75912	Normal	0	0
IMR90	chr12	6410000	6670000	ASTAD	2.75851	Loss	0	0
IMR90	chr9	136610000	136890000	ASTAD	2.75654	Normal	0	0
IMR90	chr12	47430000	47810000	ASTAD	2.75503	Gain	0	0
IMR90	chr16	11030000	11350000	ASTAD	2.75366	Deletion	0	0
IMR90	chr10	34950000	35370000	ASTAD	2.75319	Normal	0	0
IMR90	chr11	8010000	8130000	ASTAD	2.7501	Normal	0	0
IMR90	chr14	51730000	52450000	ASTAD	2.7452	Gain	0	0
IMR90	chr13	74290000	74910000	ASTAD	2.74519	Normal	0.01	0
IMR90	chr7	54810000	55350000	ASTAD	2.74471	Normal	0	0
IMR90	chr1	16870000	17170000	ASTAD	2.74321	Deletion	1	0
IMR90	chr11	131730000	132010000	ASTAD	2.73927	Normal	0	0
IMR90	chr12	11670000	12210000	ASTAD	2.73893	Loss	0	0
IMR90	chr7	77570000	79430000	ASTAD	2.73354	Gain	0	0
IMR90	chr11	119510000	120030000	ASTAD	2.73072	Gain	0	0
IMR90	chr9	101550000	101910000	ASTAD	2.73037	Gain	0	0
IMR90	chr8	98590000	99170000	ASTAD	2.72715	Gain	0	0
IMR90	chr12	49670000	50010000	ASTAD	2.72316	Gain	0	0
IMR90	chr15	80710000	81090000	ASTAD	2.7188	Normal	0	0
IMR90	chr21	35750000	37490000	ASTAD	2.71825	Normal	0	0
IMR90	chr13	30690000	31750000	ASTAD	2.71382	Gain	0.055	0
IMR90	chr13	24030000	24450000	ASTAD	2.71254	Normal	0	0
IMR90	chr15	66810000	67190000	ASTAD	2.71146	Normal	0	0
IMR90	chr12	31550000	31810000	ASTAD	2.71046	Loss	0	0
IMR90	chr21	35290000	37490000	ASTAD	2.709	Normal	0	0
IMR90	chr9	35750000	36210000	ASTAD	2.70801	Gain	0.0267391	0
IMR90	chr6	57390000	58130000	ASTAD	2.70567	Deletion	0.388514	0.0027027
IMR90	chr15	42270000	42450000	ASTAD	2.70348	Gain	0	0
IMR90	chr19	49130000	49490000	ASTAD	2.6986	Normal	0	0
IMR90	chr3	98290000	99530000	ASTAD	2.6984	Normal	0	0
IMR90	chr12	6150000	6410000	ASTAD	2.6972	Loss	0	0
IMR90	chr12	107490000	108070000	ASTAD	2.69294	Gain	0	0
IMR90	chr8	19690000	20050000	ASTAD	2.69012	Normal	0	0
IMR90	chr14	92510000	93310000	ASTAD	2.68721	Normal	0	0
IMR90	chr8	94990000	95390000	ASTAD	2.6816	Gain	0	0
IMR90	chr3	45070000	45730000	ASTAD	2.67868	Normal	0	0
IMR90	chr3	52750000	53130000	ASTAD	2.67742	Normal	0	0
IMR90	chr18	56430000	56750000	ASTAD	2.67728	Gain	0	0
IMR90	chr15	45710000	45950000	ASTAD	2.67655	Normal	0	0
IMR90	chr3	32990000	33150000	ASTAD	2.673	Normal	0	0
IMR90	chr15	59230000	59810000	ASTAD	2.67059	Normal	0	0
IMR90	chr22	43230000	43590000	ASTAD	2.67031	Normal	0	0
IMR90	chr15	101150000	101550000	ASTAD	2.66798	Normal	0	0
IMR90	chr15	89430000	89870000	ASTAD	2.66683	Normal	0	0
IMR90	chr5	33430000	33990000	ASTAD	2.66442	Gain	0	0
IMR90	chr9	94190000	94490000	ASTAD	2.659	Normal	0	0
IMR90	chr13	30030000	31750000	ASTAD	2.65871	Gain	0.0502907	0.0184302
IMR90	chr19	7430000	7610000	ASTAD	2.65579	Normal	0.0144444	0
IMR90	chr12	94510000	95450000	ASTAD	2.65575	Gain	0	0
IMR90	chr11	73110000	73390000	ASTAD	2.64707	Normal	0	0
IMR90	chr13	30310000	30690000	ASTAD	2.64272	Gain	0.0742105	0
IMR90	chr5	148990000	149830000	ASTAD	2.6369	Gain	0	0
IMR90	chr16	410000	590000	ASTAD	2.63678	Deletion	0	0
IMR90	chr15	80710000	81290000	ASTAD	2.63483	Normal	0	0
IMR90	chr16	84110000	84530000	ASTAD	2.63376	Deletion	0	0
IMR90	chr9	137330000	137710000	ASTAD	2.63284	Normal	0	0
IMR90	chr7	77570000	80310000	ASTAD	2.6327	Gain	0	0
IMR90	chr7	120990000	121210000	ASTAD	2.63263	Normal	0	0
IMR90	chr11	6510000	6730000	ASTAD	2.63175	Normal	0	0
IMR90	chr5	108670000	108810000	ASTAD	2.63165	Normal	0	0
IMR90	chr5	135210000	135410000	ASTAD	2.63033	Gain	0	0
IMR90	chr19	48750000	48990000	ASTAD	2.62865	Normal	0	0
IMR90	chr12	26270000	26870000	ASTAD	2.62822	Loss	0	0
IMR90	chr5	71630000	72190000	ASTAD	2.62809	Gain	0	0
IMR90	chr14	72950000	73430000	ASTAD	2.62175	Gain	0	0
IMR90	chr14	65630000	65890000	ASTAD	2.61967	Gain	0	0
IMR90	chr16	84530000	85130000	ASTAD	2.61008	Deletion	0	0
IMR90	chr9	89030000	89950000	ASTAD	2.60992	Normal	0	0
IMR90	chr13	44610000	45030000	ASTAD	2.60618	Gain	0	0
IMR90	chr16	57590000	57770000	ASTAD	2.60605	Deletion	0	0
IMR90	chr5	16450000	16670000	ASTAD	2.60588	Gain	0	0
IMR90	chr10	72170000	72670000	ASTAD	2.60454	Gain	0	0
IMR90	chr11	12310000	13490000	ASTAD	2.60014	Normal	0	0
IMR90	chr14	22570000	22850000	ASTAD	2.59848	Normal	0	0
IMR90	chr20	23630000	24930000	ASTAD	2.59528	Normal	0	0
IMR90	chr11	124830000	125310000	ASTAD	2.59036	Gain	0	0
IMR90	chr7	45930000	46390000	ASTAD	2.58695	Gain	0	0
IMR90	chr19	46390000	47110000	ASTAD	2.58675	Normal	0	0
IMR90	chr11	9610000	10350000	ASTAD	2.58465	Normal	0	0
IMR90	chr11	68230000	70290000	ASTAD	2.58392	Loss	0	0
IMR90	chr3	124630000	125310000	ASTAD	2.58354	Normal	0	0
IMR90	chr12	510000	1730000	ASTAD	2.58354	Loss	0.0177869	0
IMR90	chr13	101790000	102150000	ASTAD	2.58088	Normal	0	0
IMR90	chr13	50210000	50530000	ASTAD	2.58082	Gain	0	0
IMR90	chr14	96570000	96750000	ASTAD	2.57999	Gain	0	0
IMR90	chr13	97630000	99810000	ASTAD	2.57969	Normal	0.078211	0.00444954
IMR90	chr5	71830000	72190000	ASTAD	2.57874	Gain	0	0
IMR90	chr19	13070000	13990000	ASTAD	2.57474	Gain	0	0
IMR90	chr16	46410000	46650000	ASTAD	2.5745	Deletion	0.380417	0
IMR90	chr5	16790000	17190000	ASTAD	2.57445	Gain	0	0
IMR90	chr12	93390000	93790000	ASTAD	2.57215	Gain	0.04525	0
IMR90	chr16	3230000	3570000	ASTAD	2.5702	Deletion	0	0
IMR90	chr15	85770000	86390000	ASTAD	2.56548	Normal	0.0719355	0
IMR90	chr16	77630000	78130000	ASTAD	2.56099	Deletion	0	0
IMR90	chr13	113270000	113570000	ASTAD	2.56008	Normal	0.069	0
IMR90	chr8	128750000	129030000	ASTAD	2.55769	Gain	0	0
IMR90	chr3	63830000	64490000	ASTAD	2.55357	Normal	0	0
IMR90	chr21	44290000	45210000	ASTAD	2.55311	Normal	0	0
IMR90	chr9	134630000	135150000	ASTAD	2.5462	Gain	0	0
IMR90	chr9	110190000	111350000	ASTAD	2.54347	Gain	0	0
IMR90	chr10	72310000	72670000	ASTAD	2.54227	Gain	0	0
IMR90	chr10	29790000	30290000	ASTAD	2.53948	Normal	0	0
IMR90	chr8	98750000	98870000	ASTAD	2.5381	Gain	0	0
IMR90	chr16	10590000	10850000	ASTAD	2.53783	Deletion	0	0
IMR90	chr12	150000	2910000	ASTAD	2.53069	Loss	0.0329348	0.0076087
IMR90	chr8	22470000	22770000	ASTAD	2.52799	Normal	0	0
IMR90	chr3	184090000	184530000	ASTAD	2.52644	Normal	0	0
IMR90	chr20	48790000	49210000	ASTAD	2.52562	Gain	0	0
IMR90	chr20	56170000	56790000	ASTAD	2.52546	Normal	0	0
IMR90	chr5	910000	1170000	ASTAD	2.52504	Normal	0	0
IMR90	chr3	12150000	12890000	ASTAD	2.52033	Normal	0	0
IMR90	chr7	28450000	28950000	ASTAD	2.5196	Gain	0	0
IMR90	chr7	111370000	112130000	ASTAD	2.51896	Gain	0	0
IMR90	chr3	15250000	15470000	ASTAD	2.51096	Normal	0	0
IMR90	chr3	73490000	73910000	ASTAD	2.51048	Normal	0	0
IMR90	chr12	48090000	48370000	ASTAD	2.50993	Gain	0	0
IMR90	chr12	116410000	117150000	ASTAD	2.50637	Gain	0	0
IMR90	chr1	145090000	145390000	ASTAD	2.505	Deletion	1	0
IMR90	chr13	107830000	108530000	ASTAD	2.50445	Normal	0	0
IMR90	chr11	19270000	19570000	ASTAD	2.49771	Normal	0	0
IMR90	chr9	126150000	127150000	ASTAD	2.49631	Gain	0	0
IMR90	chr21	35290000	37770000	ASTAD	2.49152	Normal	0	0
IMR90	chr7	103210000	103850000	ASTAD	2.48697	Gain	0	0
IMR90	chr21	34150000	34570000	ASTAD	2.4856	Normal	0	0
IMR90	chr13	44470000	45030000	ASTAD	2.48435	Gain	0.0171429	0
IMR90	chr3	187450000	188690000	ASTAD	2.47999	Normal	0	0
IMR90	chr3	69150000	69730000	ASTAD	2.47906	Normal	0	0
IMR90	chr14	52250000	52450000	ASTAD	2.47595	Gain	0	0
IMR90	chr7	106810000	107530000	ASTAD	2.47552	Gain	0	0
IMR90	chr5	171890000	173030000	ASTAD	2.47212	Gain	0	0
IMR90	chr12	109850000	110290000	ASTAD	2.47113	Gain	0	0
IMR90	chr13	20750000	21510000	ASTAD	2.47035	Normal	0.0297368	0
IMR90	chr3	46530000	46730000	ASTAD	2.46928	Normal	0	0
IMR90	chr11	9170000	10790000	ASTAD	2.46644	Normal	0	0.00259259
IMR90	chr11	12950000	13210000	ASTAD	2.46558	Normal	0	0
IMR90	chr16	84530000	84770000	ASTAD	2.46477	Deletion	0	0
IMR90	chr3	65750000	66270000	ASTAD	2.46361	Normal	0	0
IMR90	chr11	86030000	86530000	ASTAD	2.45532	Normal	0	0
IMR90	chr7	123770000	124490000	ASTAD	2.45308	Normal	0	0
IMR90	chr3	45070000	45550000	ASTAD	2.45206	Normal	0	0
IMR90	chr3	196690000	197310000	ASTAD	2.45156	Normal	0.132581	0
IMR90	chr7	47290000	47990000	ASTAD	2.45115	Gain	0	0
IMR90	chr11	9770000	10350000	ASTAD	2.45012	Normal	0	0
IMR90	chr1	15850000	17370000	ASTAD	2.44282	Deletion	0.315724	0
IMR90	chr20	47890000	48150000	ASTAD	2.44002	Gain	0	0
IMR90	chr5	52410000	54450000	ASTAD	2.4387	Gain	0	0
IMR90	chr19	11230000	11710000	ASTAD	2.43868	Gain	0	0
IMR90	chr13	111570000	111950000	ASTAD	2.43774	Normal	0	0
IMR90	chr13	23890000	24450000	ASTAD	2.43738	Normal	0	0
IMR90	chr7	77270000	80310000	ASTAD	2.43649	Gain	0	0
IMR90	chr14	89070000	90710000	ASTAD	2.43567	Normal	0.00115854	0
IMR90	chr16	81830000	82270000	ASTAD	2.42976	Deletion	0	0
IMR90	chr20	10410000	11550000	ASTAD	2.4254	Normal	0	0
IMR90	chr9	17070000	17510000	ASTAD	2.42432	Normal	0	0
IMR90	chr5	114630000	114970000	ASTAD	2.41804	Gain	0	0
IMR90	chr16	27170000	27490000	ASTAD	2.41733	Deletion	0	0
IMR90	chr18	5870000	6250000	ASTAD	2.41705	Normal	0	0
IMR90	chr13	27510000	28570000	ASTAD	2.41528	Normal	0.0546226	0
IMR90	chr14	51410000	52450000	ASTAD	2.41431	Gain	0	0
IMR90	chr7	80310000	81110000	ASTAD	2.41306	Gain	0	0
IMR90	chr15	50930000	51210000	ASTAD	2.41204	Gain	0	0
IMR90	chr7	16630000	19730000	ASTAD	2.40659	Normal	0	0
IMR90	chr8	23310000	23610000	ASTAD	2.40508	Normal	0	0
IMR90	chr16	89750000	89950000	ASTAD	2.40316	Deletion	0	0
IMR90	chr5	142270000	143570000	ASTAD	2.39429	Gain	0.00146154	0.00984615
IMR90	chr8	124430000	124790000	ASTAD	2.39023	Gain	0	0
IMR90	chr5	156910000	157170000	ASTAD	2.38645	Gain	0	0
IMR90	chr1	64030000	64730000	ASTAD	2.38624	Deletion	0	0
IMR90	chr5	13970000	14390000	ASTAD	2.38523	Gain	0	0
IMR90	chr12	31410000	32490000	ASTAD	2.38499	Loss	0	0
IMR90	chr7	141990000	142930000	ASTAD	2.38475	Normal	0	0.00351064
IMR90	chr16	83950000	84110000	ASTAD	2.3827	Deletion	0	0
IMR90	chr18	20590000	21010000	ASTAD	2.38267	Gain	0	0
IMR90	chr15	34890000	35270000	ASTAD	2.38241	Gain	0	0
IMR90	chr3	69350000	69730000	ASTAD	2.3814	Normal	0	0
IMR90	chr8	144690000	144910000	ASTAD	2.38026	Normal	0.0427273	0
IMR90	chr14	53270000	53530000	ASTAD	2.37853	Gain	0	0
IMR90	chr7	5230000	5530000	ASTAD	2.37701	Normal	0	0
IMR90	chr3	120130000	120270000	ASTAD	2.3765	Normal	0	0
IMR90	chr21	34150000	34850000	ASTAD	2.37625	Normal	0	0
IMR90	chr8	133870000	134470000	ASTAD	2.37419	Gain	0	0
IMR90	chr8	8650000	8870000	ASTAD	2.37243	Deletion	0	0
IMR90	chr14	25130000	25670000	ASTAD	2.37227	Normal	0	0
IMR90	chr8	133870000	134210000	ASTAD	2.37193	Gain	0	0
IMR90	chr12	2050000	2790000	ASTAD	2.36927	Loss	0.00283784	0.0283784
IMR90	chr19	47770000	49130000	ASTAD	2.36692	Normal	0.0418382	0
IMR90	chr9	109930000	111630000	ASTAD	2.36561	Gain	0	0
IMR90	chr5	173770000	174350000	ASTAD	2.36285	Normal	0	0
IMR90	chr18	2310000	2570000	ASTAD	2.36133	Normal	0	0
IMR90	chr19	45050000	45390000	ASTAD	2.36073	Normal	0	0
IMR90	chr6	3270000	4010000	ASTAD	2.36059	Gain	0	0
IMR90	chr20	36670000	37050000	ASTAD	2.35717	Gain	0	0
IMR90	chr2	43170000	43830000	ASTAD	2.3551	Gain	0	0
IMR90	chr19	15690000	16130000	ASTAD	2.35051	Gain	0	0
IMR90	chr9	114490000	114850000	ASTAD	2.34792	Gain	0	0
IMR90	chr20	39350000	39590000	ASTAD	2.3458	Gain	0	0
IMR90	chr10	13630000	14870000	ASTAD	2.34286	Gain	0	0
IMR90	chr14	51410000	51730000	ASTAD	2.3411	Gain	0	0
IMR90	chr12	48090000	48230000	ASTAD	2.33932	Gain	0	0
IMR90	chr2	235450000	235870000	ASTAD	2.33352	Normal	0	0
IMR90	chr19	46510000	46890000	ASTAD	2.32722	Normal	0	0
IMR90	chr9	117090000	119470000	ASTAD	2.32632	Gain	0	0
IMR90	chr15	68510000	68970000	ASTAD	2.32295	Normal	0	0
IMR90	chr21	30430000	30770000	ASTAD	2.32069	Gain	0	0
IMR90	chr7	16970000	17730000	ASTAD	2.3171	Normal	0	0
IMR90	chr11	70810000	71150000	ASTAD	2.31705	Loss	0	0
IMR90	chr7	137290000	137710000	ASTAD	2.31534	Gain	0	0
IMR90	chr4	6570000	8450000	ASTAD	2.3149	Loss	0	0
IMR90	chr14	56170000	56950000	ASTAD	2.31471	Gain	0	0
IMR90	chr21	39530000	39750000	ASTAD	2.31169	Normal	0	0
IMR90	chr3	125650000	125830000	ASTAD	2.31071	Normal	0	0
IMR90	chr16	85130000	85830000	ASTAD	2.30967	Deletion	0	0
IMR90	chr14	69310000	69590000	ASTAD	2.30837	Gain	0	0
IMR90	chr21	44290000	45070000	ASTAD	2.30356	Normal	0	0
IMR90	chr13	109570000	110790000	ASTAD	2.29917	Normal	0.0109836	0.0185246
IMR90	chr20	750000	1090000	ASTAD	2.2982	Normal	0	0
IMR90	chr2	47130000	47550000	ASTAD	2.29746	Gain	0	0
IMR90	chr11	2190000	2930000	ASTAD	2.2958	Normal	0	0
IMR90	chr12	25550000	26870000	ASTAD	2.29535	Loss	0	0
IMR90	chr11	125770000	126150000	ASTAD	2.29433	Gain	0	0
IMR90	chr5	52410000	53530000	ASTAD	2.29424	Gain	0	0
IMR90	chr5	110070000	111510000	ASTAD	2.29406	Normal	0	0
IMR90	chr12	25550000	26270000	ASTAD	2.29222	Loss	0	0
IMR90	chr7	150830000	151470000	ASTAD	2.29025	Normal	0	0
IMR90	chr7	50490000	51250000	ASTAD	2.28811	Normal	0	0
IMR90	chr4	6570000	8170000	ASTAD	2.28777	Loss	0	0
IMR90	chr10	16850000	17310000	ASTAD	2.2877	Gain	0	0
IMR90	chr18	55530000	56170000	ASTAD	2.28713	Gain	0	0
IMR90	chr12	123450000	123750000	ASTAD	2.2861	Gain	0	0
IMR90	chr13	24150000	24450000	ASTAD	2.28566	Normal	0	0
IMR90	chr3	124470000	125310000	ASTAD	2.28194	Normal	0	0
IMR90	chr18	33690000	34390000	ASTAD	2.2811	Normal	0	0
IMR90	chr5	142270000	142790000	ASTAD	2.27971	Gain	0	0.0246154
IMR90	chr18	56910000	57110000	ASTAD	2.27907	Gain	0	0
IMR90	chr5	10650000	11210000	ASTAD	2.27711	Gain	0	0
IMR90	chr9	89030000	90290000	ASTAD	2.27687	Normal	0	0
IMR90	chr22	36550000	36910000	ASTAD	2.27609	Normal	0	0
IMR90	chr13	21050000	21510000	ASTAD	2.27411	Normal	0.00956522	0
IMR90	chr12	124250000	124510000	ASTAD	2.27068	Gain	0	0
IMR90	chr19	48210000	48750000	ASTAD	2.2679	Normal	0.10537	0
IMR90	chr14	51410000	52610000	ASTAD	2.26369	Gain	0	0
IMR90	chr5	148990000	149370000	ASTAD	2.263	Gain	0	0
IMR90	chr13	28570000	29390000	ASTAD	2.26215	Normal	0.0282927	0
IMR90	chr10	13830000	14870000	ASTAD	2.25964	Gain	0	0
IMR90	chr7	19730000	20710000	ASTAD	2.25577	Normal	0	0
IMR90	chr13	20750000	21750000	ASTAD	2.25574	Normal	0.0226	0
IMR90	chr12	64230000	64650000	ASTAD	2.2557	Gain	0	0
IMR90	chr18	45990000	46190000	ASTAD	2.25518	Gain	0.071	0
IMR90	chr16	850000	1150000	ASTAD	2.25404	Deletion	0	0
IMR90	chr3	186550000	186910000	ASTAD	2.25053	Normal	0	0
IMR90	chr7	105810000	107530000	ASTAD	2.25042	Gain	0	0
IMR90	chr11	124830000	125010000	ASTAD	2.25026	Gain	0	0
IMR90	chr13	28710000	29390000	ASTAD	2.25	Normal	0.0341176	0
IMR90	chr7	16630000	16970000	ASTAD	2.24732	Normal	0	0
IMR90	chr7	137290000	137570000	ASTAD	2.24711	Gain	0	0
IMR90	chr3	14690000	14970000	ASTAD	2.24589	Normal	0	0
IMR90	chr8	104090000	104570000	ASTAD	2.24506	Gain	0	0
IMR90	chr10	29790000	30650000	ASTAD	2.24281	Normal	0	0
IMR90	chr11	126150000	126870000	ASTAD	2.24052	Gain	0	0
IMR90	chr15	68510000	69310000	ASTAD	2.23652	Normal	0.002375	0
IMR90	chr20	10410000	10650000	ASTAD	2.23385	Normal	0	0
IMR90	chr3	124630000	125170000	ASTAD	2.23234	Normal	0	0
IMR90	chr10	29790000	30950000	ASTAD	2.22761	Normal	0	0
IMR90	chr8	29930000	30510000	ASTAD	2.22269	Normal	0	0
IMR90	chr7	44610000	45190000	ASTAD	2.22204	Gain	0	0
IMR90	chr16	87810000	87970000	ASTAD	2.21874	Deletion	0	0
IMR90	chr9	610000	810000	ASTAD	2.21825	Normal	0	0
IMR90	chr12	104530000	105510000	ASTAD	2.21649	Gain	0	0
IMR90	chr15	34030000	34330000	ASTAD	2.2123	Normal	0	0
IMR90	chr11	110310000	111310000	ASTAD	2.21061	Gain	0	0
IMR90	chr3	128850000	128990000	ASTAD	2.2078	Normal	0	0
IMR90	chr8	10410000	10710000	ASTAD	2.20774	Deletion	0	0
IMR90	chr5	110870000	111330000	ASTAD	2.20755	Normal	0	0
IMR90	chr10	72310000	72530000	ASTAD	2.20724	Gain	0	0
IMR90	chr13	76450000	77570000	ASTAD	2.20578	Normal	0.00544643	0.015
IMR90	chr7	130530000	130750000	ASTAD	2.20402	Gain	0	0
IMR90	chr20	9930000	10410000	ASTAD	2.20286	Normal	0	0
IMR90	chr15	42270000	42790000	ASTAD	2.20148	Gain	0	0
IMR90	chr16	75210000	75690000	ASTAD	2.20062	Deletion	0	0
IMR90	chr11	76410000	76750000	ASTAD	2.19797	Normal	0	0
IMR90	chr5	75890000	76150000	ASTAD	2.19575	Gain	0	0
IMR90	chr20	48790000	49390000	ASTAD	2.19435	Gain	0	0
IMR90	chr9	116850000	117090000	ASTAD	2.19201	Gain	0	0
IMR90	chr3	11390000	11890000	ASTAD	2.19121	Normal	0	0
IMR90	chr15	79590000	80150000	ASTAD	2.19106	Normal	0	0
IMR90	chr9	16870000	17070000	ASTAD	2.1854	Normal	0	0
IMR90	chr15	78190000	78590000	ASTAD	2.18415	Normal	0	0
IMR90	chr18	55530000	55810000	ASTAD	2.18291	Gain	0	0
IMR90	chr13	108870000	110790000	ASTAD	2.17926	Normal	0.0102083	0.0322396
IMR90	chr10	72170000	73650000	ASTAD	2.17743	Gain	0	0
IMR90	chr11	12950000	13370000	ASTAD	2.17626	Normal	0	0
IMR90	chr12	29670000	29950000	ASTAD	2.17618	Loss	0	0
IMR90	chr8	11430000	11610000	ASTAD	2.17592	Deletion	0	0
IMR90	chr11	69490000	70050000	ASTAD	2.17562	Loss	0	0
IMR90	chr8	27890000	28210000	ASTAD	2.17517	Normal	0	0
IMR90	chr15	85770000	86270000	ASTAD	2.17354	Normal	0.0892	0
IMR90	chr10	73070000	73450000	ASTAD	2.17253	Gain	0	0
IMR90	chr3	48230000	48490000	ASTAD	2.17056	Normal	0	0
IMR90	chr5	148650000	148990000	ASTAD	2.17009	Gain	0	0
IMR90	chr20	31250000	31370000	ASTAD	2.16826	Gain	0	0
IMR90	chr13	111350000	111570000	ASTAD	2.16776	Normal	0.0686364	0
IMR90	chr11	12950000	13490000	ASTAD	2.16742	Normal	0	0
IMR90	chr12	1910000	2790000	ASTAD	2.16559	Loss	0.00238636	0.0238636
IMR90	chr12	11670000	12510000	ASTAD	2.16151	Loss	0	0
IMR90	chr4	7750000	8010000	ASTAD	2.16074	Loss	0	0
IMR90	chr7	35670000	36350000	ASTAD	2.15913	Normal	0	0
IMR90	chr16	85290000	85690000	ASTAD	2.15902	Deletion	0	0
IMR90	chr2	234790000	236670000	ASTAD	2.15747	Normal	0	0
IMR90	chr10	14530000	14870000	ASTAD	2.15719	Gain	0	0
IMR90	chr16	15730000	16370000	ASTAD	2.15319	Deletion	0	0
IMR90	chr3	13030000	14970000	ASTAD	2.1519	Normal	0	0
IMR90	chr10	127530000	128210000	ASTAD	2.15152	Normal	0	0
IMR90	chr7	4810000	5230000	ASTAD	2.15132	Normal	0	0
IMR90	chr2	54330000	54950000	ASTAD	2.15112	Gain	0	0
IMR90	chr14	50310000	50590000	ASTAD	2.14992	Gain	0	0
IMR90	chr15	59230000	59990000	ASTAD	2.14969	Normal	0	0
IMR90	chr18	9710000	9950000	ASTAD	2.1493	Normal	0	0
IMR90	chr3	57850000	58290000	ASTAD	2.148	Normal	0	0
IMR90	chr15	79590000	81290000	ASTAD	2.14761	Normal	0	0
IMR90	chr12	52270000	52530000	ASTAD	2.14653	Gain	0	0
IMR90	chr11	6390000	6730000	ASTAD	2.14649	Normal	0	0
IMR90	chr3	13030000	13530000	ASTAD	2.1447	Normal	0	0
IMR90	chr3	16310000	16610000	ASTAD	2.14256	Normal	0	0
IMR90	chr18	2570000	2790000	ASTAD	2.14201	Normal	0	0
IMR90	chr10	13630000	15010000	ASTAD	2.14151	Gain	0	0
IMR90	chr3	11710000	11890000	ASTAD	2.14057	Normal	0	0
IMR90	chr7	47290000	47870000	ASTAD	2.14015	Gain	0	0
IMR90	chr3	15130000	15610000	ASTAD	2.14007	Normal	0.035625	0
IMR90	chr20	4730000	5090000	ASTAD	2.13912	Normal	0	0
IMR90	chr11	1670000	2190000	ASTAD	2.1381	Normal	0	0
IMR90	chr20	34270000	34550000	ASTAD	2.13784	Gain	0	0
IMR90	chr5	141350000	141530000	ASTAD	2.13735	Gain	0	0
IMR90	chr8	124790000	125470000	ASTAD	2.13684	Gain	0	0
IMR90	chr6	3730000	4010000	ASTAD	2.13637	Gain	0	0
IMR90	chr8	17430000	17570000	ASTAD	2.13524	Normal	0	0
IMR90	chr4	6570000	8010000	ASTAD	2.1344	Loss	0	0
IMR90	chr9	3210000	4370000	ASTAD	2.13256	Gain	0	0
IMR90	chr3	187450000	188910000	ASTAD	2.13105	Normal	0	0
IMR90	chr9	124290000	124850000	ASTAD	2.13028	Gain	0	0
IMR90	chr11	44950000	45130000	ASTAD	2.13026	Normal	0	0
IMR90	chr18	22090000	22310000	ASTAD	2.12984	Gain	0	0
IMR90	chr5	9550000	10270000	ASTAD	2.12867	Gain	0	0
IMR90	chr11	65430000	65630000	ASTAD	2.12751	Loss	0	0
IMR90	chr5	142790000	143210000	ASTAD	2.1268	Gain	0.00452381	0
IMR90	chr3	28870000	30790000	ASTAD	2.12639	Normal	0	0
IMR90	chr8	54750000	54930000	ASTAD	2.12506	Normal	0	0
IMR90	chr3	45070000	46130000	ASTAD	2.1241	Normal	0	0
IMR90	chr16	85130000	85690000	ASTAD	2.12392	Deletion	0	0
IMR90	chr11	110310000	111130000	ASTAD	2.1236	Gain	0	0
IMR90	chr12	27050000	27470000	ASTAD	2.12321	Loss	0	0
IMR90	chr12	2170000	2790000	ASTAD	2.12245	Loss	0.0033871	0.033871
IMR90	chr14	55890000	56950000	ASTAD	2.1198	Gain	0	0
IMR90	chr14	55490000	55650000	ASTAD	2.1192	Gain	0	0
IMR90	chr10	12270000	13130000	ASTAD	2.11893	Gain	0	0
IMR90	chr13	111110000	111570000	ASTAD	2.11667	Normal	0.148043	0
IMR90	chr12	62990000	63210000	ASTAD	2.11622	Gain	0	0
IMR90	chr7	130750000	131190000	ASTAD	2.11513	Gain	0	0
IMR90	chr5	135210000	135550000	ASTAD	2.11402	Gain	0	0
IMR90	chr5	173030000	173430000	ASTAD	2.11242	Gain	0	0
IMR90	chr8	123670000	124250000	ASTAD	2.11173	Gain	0	0
IMR90	chr20	48550000	49390000	ASTAD	2.11111	Gain	0	0
IMR90	chr15	42450000	42790000	ASTAD	2.10832	Gain	0	0
IMR90	chr7	1230000	2410000	ASTAD	2.10669	Normal	0.00186441	0
IMR90	chr20	49390000	49590000	ASTAD	2.10433	Gain	0	0
IMR90	chr18	9570000	9950000	ASTAD	2.10415	Normal	0	0
IMR90	chr3	4330000	4690000	ASTAD	2.10369	Normal	0	0
IMR90	chr5	142270000	143210000	ASTAD	2.1011	Gain	0.00202128	0.013617
IMR90	chr11	72150000	72410000	ASTAD	2.10093	Normal	0	0
IMR90	chr3	67410000	67870000	ASTAD	2.10077	Normal	0	0
IMR90	chr3	27350000	27750000	ASTAD	2.10074	Normal	0	0
IMR90	chr16	57590000	58050000	ASTAD	2.09878	Deletion	0	0
IMR90	chr7	115890000	116230000	ASTAD	2.09791	Gain	0	0
IMR90	chr9	88890000	90290000	ASTAD	2.09747	Normal	0	0
IMR90	chr5	159430000	159850000	ASTAD	2.09732	Normal	0	0
IMR90	chr7	13310000	14510000	ASTAD	2.09337	Normal	0	0
IMR90	chr12	104150000	104330000	ASTAD	2.09197	Gain	0	0
IMR90	chr22	43010000	43590000	ASTAD	2.09178	Normal	0	0
IMR90	chr18	55250000	56170000	ASTAD	2.08935	Gain	0	0
IMR90	chr21	34850000	37770000	ASTAD	2.08845	Normal	0	0
IMR90	chr7	105690000	105810000	ASTAD	2.08572	Gain	0	0
IMR90	chr11	85310000	86650000	ASTAD	2.08283	Normal	0	0
IMR90	chr13	30030000	30690000	ASTAD	2.08163	Gain	0.0427273	0.0480303
IMR90	chr3	71970000	72890000	ASTAD	2.07949	Normal	0	0
IMR90	chr14	68410000	69310000	ASTAD	2.07898	Gain	0	0
IMR90	chr20	49590000	49970000	ASTAD	2.07577	Gain	0	0
IMR90	chr6	3070000	4010000	ASTAD	2.07366	Gain	0	0
IMR90	chr3	182830000	183150000	ASTAD	2.07289	Normal	0	0
IMR90	chr12	12510000	12930000	ASTAD	2.07229	Loss	0	0
IMR90	chr3	112730000	113010000	ASTAD	2.07077	Normal	0	0
IMR90	chr11	4590000	5930000	ASTAD	2.06917	Normal	0	0
IMR90	chr12	124250000	125430000	ASTAD	2.06674	Gain	0	0.0272034
IMR90	chr12	70970000	71150000	ASTAD	2.06394	Normal	0	0
IMR90	chr5	142090000	142270000	ASTAD	2.06187	Gain	0	0
IMR90	chr3	189670000	189930000	ASTAD	2.06163	Normal	0	0
IMR90	chr1	6970000	7710000	ASTAD	2.06077	Deletion	0	0
IMR90	chr22	20110000	20290000	ASTAD	2.06054	Normal	0	0
IMR90	chr19	11230000	11590000	ASTAD	2.06047	Gain	0	0
IMR90	chr12	124110000	125430000	ASTAD	2.05942	Gain	0	0.0243182
IMR90	chr3	122110000	122410000	ASTAD	2.05474	Normal	0	0
IMR90	chr3	13030000	15130000	ASTAD	2.05429	Normal	0	0.000809524
IMR90	chr20	34550000	34750000	ASTAD	2.05281	Gain	0	0
IMR90	chr3	45070000	46530000	ASTAD	2.05087	Normal	0	0
IMR90	chr15	64690000	64970000	ASTAD	2.05038	Normal	0	0
IMR90	chr3	52750000	53310000	ASTAD	2.04972	Normal	0	0
IMR90	chr11	72890000	73110000	ASTAD	2.04964	Normal	0	0
IMR90	chr13	108030000	108530000	ASTAD	2.04574	Normal	0	0
IMR90	chr5	149370000	149510000	ASTAD	2.04521	Gain	0	0
IMR90	chr5	149510000	149830000	ASTAD	2.04028	Gain	0	0
IMR90	chr12	124250000	125270000	ASTAD	2.03922	Gain	0	0
IMR90	chr22	46510000	46730000	ASTAD	2.03744	Normal	0	0
IMR90	chr2	9510000	10830000	ASTAD	2.03667	Gain	0	0
IMR90	chr2	54330000	55110000	ASTAD	2.03506	Gain	0	0
IMR90	chr12	12930000	13150000	ASTAD	2.03393	Loss	0	0
IMR90	chr12	52530000	52750000	ASTAD	2.03313	Gain	0	0
IMR90	chr12	124110000	124250000	ASTAD	2.03281	Gain	0	0
IMR90	chr16	90000	270000	ASTAD	2.03262	Deletion	0	0
IMR90	chr20	48550000	48790000	ASTAD	2.02689	Gain	0	0
IMR90	chr7	35670000	36510000	ASTAD	2.02382	Normal	0	0
IMR90	chr13	49870000	50210000	ASTAD	2.02288	Gain	0	0
IMR90	chr5	133690000	133930000	ASTAD	2.02249	Gain	0	0
IMR90	chr15	50650000	51210000	ASTAD	2.01962	Gain	0	0
IMR90	chr16	81370000	81830000	ASTAD	2.01828	Deletion	0	0
IMR90	chr10	2950000	3090000	ASTAD	2.01699	Normal	0	0
IMR90	chr2	38130000	38530000	ASTAD	2.01514	Gain	0	0
IMR90	chr12	120090000	120370000	ASTAD	2.01434	Gain	0	0
IMR90	chr12	11670000	12930000	ASTAD	2.01422	Loss	0	0
IMR90	chr7	79690000	80310000	ASTAD	2.01131	Gain	0	0
IMR90	chr5	54210000	54450000	ASTAD	2.01055	Gain	0	0
IMR90	chr13	76450000	77070000	ASTAD	2.00786	Normal	0.00983871	0
IMR90	chr5	153350000	154010000	ASTAD	2.00691	Normal	0	0
IMR90	chr10	72670000	73650000	ASTAD	2.00666	Gain	0	0
IMR90	chr14	91170000	91350000	ASTAD	2.0062	Normal	0	0
IMR90	chr5	172390000	172590000	ASTAD	2.00565	Gain	0	0
IMR90	chr9	112290000	112950000	ASTAD	2.00543	Gain	0	0
IMR90	chr11	75510000	75910000	ASTAD	2.00345	Normal	0	0
IMR90	chr14	55650000	56950000	ASTAD	2.0028	Gain	0	0
IMR90	chr7	158390000	158770000	ASTAD	2.00269	Normal	0.065	0
IMR90	chr12	70250000	71150000	ASTAD	2.00062	Normal	0	0
IMR90	chr10	3210000	4850000	ASTAD	2.00009	Normal	0	0
IMR90	chr11	9770000	9990000	non-ASTAD	1.99949	Normal	0	0
IMR90	chr3	124270000	125310000	non-ASTAD	1.99846	Normal	0	0
IMR90	chr5	171510000	171730000	non-ASTAD	1.99842	Gain	0	0
IMR90	chr12	1910000	2910000	non-ASTAD	1.9919	Loss	0.0021	0.021
IMR90	chr3	184530000	185030000	non-ASTAD	1.99038	Normal	0	0
IMR90	chr12	122330000	123010000	non-ASTAD	1.98973	Gain	0	0
IMR90	chr20	34050000	34550000	non-ASTAD	1.98729	Gain	0	0
IMR90	chr14	90710000	91770000	non-ASTAD	1.9856	Normal	0	0
IMR90	chr13	76450000	77230000	non-ASTAD	1.98497	Normal	0.00782051	0.0215385
IMR90	chr15	63890000	64450000	non-ASTAD	1.98488	Normal	0	0
IMR90	chr12	4910000	6150000	non-ASTAD	1.98379	Loss	0	0.00403226
IMR90	chr12	5110000	6150000	non-ASTAD	1.97892	Loss	0	0.00480769
IMR90	chr14	94390000	94650000	non-ASTAD	1.97799	Normal	0	0
IMR90	chr19	6430000	6890000	non-ASTAD	1.97649	Normal	0	0
IMR90	chr9	35750000	36390000	non-ASTAD	1.97596	Gain	0.0192187	0
IMR90	chr9	126150000	126870000	non-ASTAD	1.97564	Gain	0	0
IMR90	chr8	127830000	128750000	non-ASTAD	1.97398	Gain	0	0
IMR90	chr15	38190000	38990000	non-ASTAD	1.97175	Gain	0	0
IMR90	chr18	29850000	30070000	non-ASTAD	1.96868	Normal	0	0
IMR90	chr4	69870000	70050000	non-ASTAD	1.96769	Loss	0	0
IMR90	chr13	98650000	98790000	non-ASTAD	1.96722	Normal	0	0
IMR90	chr2	10190000	10590000	non-ASTAD	1.96596	Gain	0	0
IMR90	chr15	101550000	101830000	non-ASTAD	1.96507	Normal	0	0
IMR90	chr11	116610000	117270000	non-ASTAD	1.96324	Gain	0	0
IMR90	chr20	46290000	47270000	non-ASTAD	1.96285	Gain	0.0136735	0
IMR90	chr7	5230000	5750000	non-ASTAD	1.96252	Normal	0	0
IMR90	chr8	39870000	41390000	non-ASTAD	1.96114	Normal	0	0
IMR90	chr9	132390000	132570000	non-ASTAD	1.96106	Gain	0	0
IMR90	chr7	83550000	84650000	non-ASTAD	1.96066	Gain	0	0
IMR90	chr8	17770000	18750000	non-ASTAD	1.96041	Normal	0	0
IMR90	chr14	22850000	23010000	non-ASTAD	1.95959	Normal	0	0
IMR90	chr5	150370000	150630000	non-ASTAD	1.95811	Gain	0	0
IMR90	chr3	148670000	149530000	non-ASTAD	1.95681	Normal	0	0
IMR90	chr18	630000	850000	non-ASTAD	1.95579	Normal	0	0
IMR90	chr9	18230000	19050000	non-ASTAD	1.95516	Normal	0	0
IMR90	chr5	53530000	54450000	non-ASTAD	1.95429	Gain	0	0
IMR90	chr3	172070000	172530000	non-ASTAD	1.95215	Normal	0	0
IMR90	chr9	125810000	127150000	non-ASTAD	1.95033	Gain	0	0
IMR90	chr7	17730000	19730000	non-ASTAD	1.94931	Normal	0	0
IMR90	chr10	13390000	15010000	non-ASTAD	1.9492	Gain	0	0
IMR90	chr3	148670000	149210000	non-ASTAD	1.94867	Normal	0	0
IMR90	chr12	114410000	117450000	non-ASTAD	1.94695	Gain	0	0
IMR90	chr12	65690000	66230000	non-ASTAD	1.94632	Gain	0	0
IMR90	chr20	48790000	49090000	non-ASTAD	1.94562	Gain	0	0
IMR90	chr3	58150000	58290000	non-ASTAD	1.94153	Normal	0	0
IMR90	chr21	37770000	38530000	non-ASTAD	1.94015	Normal	0	0
IMR90	chr3	57990000	58150000	non-ASTAD	1.93924	Normal	0	0
IMR90	chr19	16770000	18110000	non-ASTAD	1.93885	Gain	0	0
IMR90	chr11	69710000	70050000	non-ASTAD	1.93856	Loss	0	0
IMR90	chr15	101830000	102190000	non-ASTAD	1.93786	Normal	0	0
IMR90	chr11	128170000	128510000	non-ASTAD	1.93642	Gain	0	0
IMR90	chr12	9890000	10150000	non-ASTAD	1.93492	Loss	0	0
IMR90	chr5	16790000	16930000	non-ASTAD	1.93385	Gain	0	0
IMR90	chr21	46210000	46350000	non-ASTAD	1.93143	Normal	0	0
IMR90	chr7	154670000	155190000	non-ASTAD	1.93073	Normal	0	0
IMR90	chr16	77210000	78130000	non-ASTAD	1.93009	Deletion	0	0
IMR90	chr7	2910000	3330000	non-ASTAD	1.92867	Normal	0	0
IMR90	chr3	149650000	149930000	non-ASTAD	1.92782	Normal	0	0
IMR90	chr7	11410000	15310000	non-ASTAD	1.92515	Normal	0	0
IMR90	chr8	38030000	38590000	non-ASTAD	1.92506	Normal	0	0
IMR90	chr19	5970000	6430000	non-ASTAD	1.92444	Normal	0	0
IMR90	chr9	100830000	101050000	non-ASTAD	1.92443	Gain	0	0
IMR90	chr1	245210000	246670000	non-ASTAD	1.92059	Deletion	0	0
IMR90	chr9	130910000	131230000	non-ASTAD	1.91933	Gain	0	0
IMR90	chr4	7190000	7750000	non-ASTAD	1.91929	Loss	0	0
IMR90	chr9	140450000	140710000	non-ASTAD	1.91874	Normal	0	0
IMR90	chr20	10410000	11250000	non-ASTAD	1.91698	Normal	0	0
IMR90	chr12	25550000	27050000	non-ASTAD	1.91624	Loss	0	0
IMR90	chr18	56750000	57650000	non-ASTAD	1.9158	Gain	0	0
IMR90	chr3	125650000	127270000	non-ASTAD	1.91371	Normal	0	0
IMR90	chr15	90290000	90430000	non-ASTAD	1.91343	Normal	0	0
IMR90	chr2	9510000	9930000	non-ASTAD	1.91273	Gain	0	0
IMR90	chr13	108870000	109570000	non-ASTAD	1.91187	Normal	0.00885714	0.0561429
IMR90	chr8	38590000	38850000	non-ASTAD	1.91047	Normal	0	0
IMR90	chr7	30790000	31190000	non-ASTAD	1.90923	Normal	0	0
IMR90	chr21	33230000	33650000	non-ASTAD	1.90794	Normal	0	0
IMR90	chr20	49210000	49390000	non-ASTAD	1.90746	Gain	0	0
IMR90	chr7	115890000	116490000	non-ASTAD	1.90721	Gain	0	0
IMR90	chr10	30950000	32130000	non-ASTAD	1.90691	Normal	0	0
IMR90	chr7	115770000	116490000	non-ASTAD	1.90555	Gain	0	0
IMR90	chr7	102930000	104570000	non-ASTAD	1.90412	Gain	0	0
IMR90	chr10	12270000	12950000	non-ASTAD	1.90309	Gain	0	0
IMR90	chr18	52330000	52670000	non-ASTAD	1.90123	Gain	0	0
IMR90	chr15	73070000	73570000	non-ASTAD	1.89991	Normal	0	0
IMR90	chr18	8610000	9570000	non-ASTAD	1.89842	Normal	0	0
IMR90	chr9	113790000	114090000	non-ASTAD	1.89672	Gain	0	0
IMR90	chr12	50470000	50850000	non-ASTAD	1.89255	Gain	0	0
IMR90	chr16	84770000	85010000	non-ASTAD	1.8923	Deletion	0	0
IMR90	chr3	192530000	192770000	non-ASTAD	1.8919	Normal	0	0
IMR90	chr7	23310000	23570000	non-ASTAD	1.8912	Gain	0	0
IMR90	chr16	81010000	81830000	non-ASTAD	1.89063	Deletion	0	0
IMR90	chr8	27170000	27450000	non-ASTAD	1.88803	Normal	0	0
IMR90	chr18	55250000	56750000	non-ASTAD	1.88761	Gain	0	0
IMR90	chr4	54250000	54790000	non-ASTAD	1.88717	Loss	0	0
IMR90	chr12	58710000	59310000	non-ASTAD	1.88573	Gain	0	0
IMR90	chr3	98530000	98730000	non-ASTAD	1.88317	Normal	0	0
IMR90	chr13	101790000	102450000	non-ASTAD	1.88296	Normal	0.0168182	0
IMR90	chr21	35750000	36030000	non-ASTAD	1.88112	Normal	0	0
IMR90	chr7	106810000	107390000	non-ASTAD	1.88098	Gain	0	0
IMR90	chr3	187630000	188690000	non-ASTAD	1.88098	Normal	0	0
IMR90	chr12	115090000	116410000	non-ASTAD	1.88066	Gain	0	0
IMR90	chr19	16310000	16770000	non-ASTAD	1.88016	Gain	0	0
IMR90	chr14	68290000	69310000	non-ASTAD	1.87992	Gain	0	0
IMR90	chr12	94510000	94930000	non-ASTAD	1.87952	Gain	0	0
IMR90	chr14	35030000	35590000	non-ASTAD	1.87879	Gain	0	0.00321429
IMR90	chr8	8870000	9710000	non-ASTAD	1.87708	Deletion	0	0
IMR90	chr2	217550000	218630000	non-ASTAD	1.87664	Normal	0	0
IMR90	chr6	3270000	3730000	non-ASTAD	1.87617	Gain	0	0
IMR90	chr12	113430000	113610000	non-ASTAD	1.87599	Normal	0.0105556	0
IMR90	chr7	131610000	131970000	non-ASTAD	1.87549	Normal	0	0
IMR90	chr8	126090000	126710000	non-ASTAD	1.87546	Gain	0	0
IMR90	chr14	99950000	100410000	non-ASTAD	1.87216	Normal	0	0
IMR90	chr18	33550000	34390000	non-ASTAD	1.87065	Normal	0	0
IMR90	chr17	63210000	65090000	non-ASTAD	1.8672	Gain	0	0.00106383
IMR90	chr8	124430000	125470000	non-ASTAD	1.86691	Gain	0	0
IMR90	chr22	45490000	46390000	non-ASTAD	1.86228	Normal	0	0
IMR90	chr3	133630000	133910000	non-ASTAD	1.86167	Normal	0	0
IMR90	chr20	9390000	9590000	non-ASTAD	1.85975	Normal	0	0
IMR90	chr12	52390000	52530000	non-ASTAD	1.85815	Gain	0	0
IMR90	chr7	148390000	148670000	non-ASTAD	1.85707	Normal	0	0
IMR90	chr12	114410000	116410000	non-ASTAD	1.85692	Gain	0	0
IMR90	chr18	3250000	4010000	non-ASTAD	1.85414	Normal	0	0
IMR90	chr15	80150000	80490000	non-ASTAD	1.85392	Normal	0	0
IMR90	chr15	79590000	80490000	non-ASTAD	1.85365	Normal	0	0
IMR90	chr17	63210000	64190000	non-ASTAD	1.85195	Gain	0	0
IMR90	chr10	72670000	73450000	non-ASTAD	1.85091	Gain	0	0
IMR90	chr16	19550000	19910000	non-ASTAD	1.85067	Deletion	0	0
IMR90	chr12	56010000	56130000	non-ASTAD	1.85045	Gain	0	0
IMR90	chr9	114490000	115470000	non-ASTAD	1.84966	Gain	0	0
IMR90	chr8	39710000	41390000	non-ASTAD	1.84892	Normal	0	0
IMR90	chr15	45430000	45710000	non-ASTAD	1.84579	Normal	0	0
IMR90	chr12	57390000	57650000	non-ASTAD	1.84551	Gain	0	0
IMR90	chr19	17410000	18110000	non-ASTAD	1.84314	Gain	0	0
IMR90	chr5	171890000	172710000	non-ASTAD	1.83565	Gain	0	0
IMR90	chr19	9950000	10230000	non-ASTAD	1.83361	Gain	0	0
IMR90	chr18	8610000	9950000	non-ASTAD	1.83348	Normal	0	0
IMR90	chr1	6750000	8010000	non-ASTAD	1.83178	Deletion	0	0
IMR90	chr14	100110000	100410000	non-ASTAD	1.83077	Normal	0	0
IMR90	chr22	43010000	43230000	non-ASTAD	1.8251	Normal	0	0
IMR90	chr3	53130000	53310000	non-ASTAD	1.82403	Normal	0	0
IMR90	chr16	87110000	87350000	non-ASTAD	1.82276	Deletion	0	0
IMR90	chr19	48210000	48430000	non-ASTAD	1.82046	Normal	0.108182	0
IMR90	chr12	24970000	27470000	non-ASTAD	1.81889	Loss	0	0
IMR90	chr7	138530000	138790000	non-ASTAD	1.8173	Gain	0	0
IMR90	chr11	78290000	79230000	non-ASTAD	1.81682	Normal	0	0
IMR90	chr3	149070000	149210000	non-ASTAD	1.81463	Normal	0	0
IMR90	chr5	125650000	125970000	non-ASTAD	1.81455	Gain	0	0
IMR90	chr8	9190000	9710000	non-ASTAD	1.81408	Deletion	0	0
IMR90	chr20	5210000	6090000	non-ASTAD	1.81276	Normal	0	0
IMR90	chr3	149210000	149530000	non-ASTAD	1.8126	Normal	0	0
IMR90	chr20	42090000	42850000	non-ASTAD	1.81237	Gain	0	0
IMR90	chr3	15610000	15850000	non-ASTAD	1.8117	Normal	0	0
IMR90	chr22	37650000	38010000	non-ASTAD	1.80951	Normal	0	0
IMR90	chr9	94490000	94710000	non-ASTAD	1.80902	Normal	0	0
IMR90	chr8	23010000	23310000	non-ASTAD	1.80815	Normal	0	0
IMR90	chr5	95690000	95950000	non-ASTAD	1.80796	Normal	0	0
IMR90	chr11	9610000	9770000	non-ASTAD	1.80748	Normal	0	0
IMR90	chr8	97510000	97650000	non-ASTAD	1.80557	Gain	0	0
IMR90	chr20	60850000	60970000	non-ASTAD	1.80485	Normal	0	0
IMR90	chr7	47290000	48210000	non-ASTAD	1.80439	Gain	0	0
IMR90	chr15	77850000	78190000	non-ASTAD	1.80377	Normal	0.00588235	0
IMR90	chr11	17750000	18010000	non-ASTAD	1.80296	Normal	0	0
IMR90	chr20	56790000	57430000	non-ASTAD	1.80201	Normal	0	0
IMR90	chr15	67190000	67490000	non-ASTAD	1.80151	Normal	0	0
IMR90	chr2	43170000	43450000	non-ASTAD	1.80123	Gain	0	0
IMR90	chr2	10950000	11270000	non-ASTAD	1.80024	Gain	0	0
IMR90	chr5	178550000	178990000	non-ASTAD	1.79995	Normal	0	0
IMR90	chr2	9930000	10190000	non-ASTAD	1.79984	Gain	0	0
IMR90	chr5	148650000	148810000	non-ASTAD	1.79896	Gain	0	0
IMR90	chr2	242830000	243070000	non-ASTAD	1.79879	Normal	0.0745833	0
IMR90	chr9	132870000	133010000	non-ASTAD	1.7976	Gain	0	0
IMR90	chr9	116450000	116850000	non-ASTAD	1.79657	Gain	0	0
IMR90	chr12	114410000	117650000	non-ASTAD	1.7953	Gain	0	0
IMR90	chr14	74950000	75310000	non-ASTAD	1.79472	Gain	0	0
IMR90	chr16	88770000	89310000	non-ASTAD	1.79457	Deletion	0	0
IMR90	chr14	68290000	69590000	non-ASTAD	1.79442	Gain	0	0
IMR90	chr3	195950000	196690000	non-ASTAD	1.79196	Normal	0.0195946	0
IMR90	chr13	25950000	27510000	non-ASTAD	1.79125	Normal	0	0.00320513
IMR90	chr12	4910000	5110000	non-ASTAD	1.79028	Loss	0	0
IMR90	chr20	55090000	55650000	non-ASTAD	1.78929	Normal	0	0
IMR90	chr20	62150000	62610000	non-ASTAD	1.7885	Normal	0	0
IMR90	chr3	185350000	185650000	non-ASTAD	1.7878	Normal	0	0
IMR90	chr12	116410000	117450000	non-ASTAD	1.7873	Gain	0	0
IMR90	chr2	85850000	86410000	non-ASTAD	1.78669	Gain	0	0
IMR90	chr14	77330000	77570000	non-ASTAD	1.78633	Gain	0	0
IMR90	chr7	22770000	23110000	non-ASTAD	1.78528	Gain	0	0
IMR90	chr5	134250000	134790000	non-ASTAD	1.78465	Gain	0.0127778	0
IMR90	chr22	45490000	45970000	non-ASTAD	1.78438	Normal	0	0
IMR90	chr19	34850000	34990000	non-ASTAD	1.78388	Normal	0	0
IMR90	chr11	118430000	118910000	non-ASTAD	1.77924	Gain	0	0
IMR90	chr13	76130000	77570000	non-ASTAD	1.77881	Normal	0.0533333	0.0116667
IMR90	chr13	97750000	98010000	non-ASTAD	1.77843	Normal	0.543846	0
IMR90	chr7	31790000	32250000	non-ASTAD	1.77582	Normal	0	0
IMR90	chr13	107830000	108870000	non-ASTAD	1.77517	Normal	0	0.00115385
IMR90	chr18	2790000	3250000	non-ASTAD	1.77445	Normal	0	0.053913
IMR90	chr20	56790000	57270000	non-ASTAD	1.77312	Normal	0	0
IMR90	chr9	15150000	15470000	non-ASTAD	1.77197	Normal	0	0
IMR90	chr2	9930000	10830000	non-ASTAD	1.77027	Gain	0	0
IMR90	chr8	81910000	82170000	non-ASTAD	1.77004	Normal	0	0
IMR90	chr12	132990000	133270000	non-ASTAD	1.7693	Normal	0	0
IMR90	chr14	90710000	91890000	non-ASTAD	1.76808	Normal	0	0
IMR90	chr21	34010000	34850000	non-ASTAD	1.76425	Normal	0	0
IMR90	chr12	118450000	118590000	non-ASTAD	1.7637	Gain	0	0
IMR90	chr7	2410000	2750000	non-ASTAD	1.76358	Normal	0	0
IMR90	chr14	72950000	73610000	non-ASTAD	1.76287	Gain	0	0
IMR90	chr18	6530000	6910000	non-ASTAD	1.76276	Normal	0.0481579	0
IMR90	chr8	134210000	134470000	non-ASTAD	1.7604	Gain	0	0
IMR90	chr5	169010000	169410000	non-ASTAD	1.75987	Gain	0	0
IMR90	chr12	25310000	27050000	non-ASTAD	1.75945	Loss	0	0
IMR90	chr8	22470000	23010000	non-ASTAD	1.7585	Normal	0	0
IMR90	chr1	6750000	7710000	non-ASTAD	1.75835	Deletion	0	0
IMR90	chr12	670000	930000	non-ASTAD	1.75816	Loss	0	0
IMR90	chr12	25110000	27470000	non-ASTAD	1.75741	Loss	0	0
IMR90	chr7	142330000	142510000	non-ASTAD	1.75653	Normal	0	0.0183333
IMR90	chr3	186910000	187030000	non-ASTAD	1.75509	Normal	0	0
IMR90	chr13	21510000	21750000	non-ASTAD	1.75472	Normal	0	0
IMR90	chr9	133930000	134390000	non-ASTAD	1.75376	Gain	0	0
IMR90	chr5	148510000	148650000	non-ASTAD	1.75365	Gain	0	0
IMR90	chr8	97250000	99170000	non-ASTAD	1.75351	Gain	0	0
IMR90	chr21	37770000	38330000	non-ASTAD	1.7534	Normal	0	0
IMR90	chr5	76370000	77590000	non-ASTAD	1.75253	Gain	0	0
IMR90	chr19	17570000	17970000	non-ASTAD	1.75171	Gain	0	0
IMR90	chr11	9170000	9470000	non-ASTAD	1.75123	Normal	0	0
IMR90	chr12	1730000	2910000	non-ASTAD	1.75113	Loss	0.00177966	0.0177966
IMR90	chr11	850000	1070000	non-ASTAD	1.75092	Normal	0.0154545	0.00954545
IMR90	chr15	71750000	72110000	non-ASTAD	1.74676	Normal	0.0141667	0
IMR90	chr7	134110000	134290000	non-ASTAD	1.74526	Gain	0	0
IMR90	chr15	40570000	40730000	non-ASTAD	1.74424	Gain	0	0
IMR90	chr3	189670000	190150000	non-ASTAD	1.74385	Normal	0	0
IMR90	chr2	10190000	10830000	non-ASTAD	1.7433	Gain	0	0
IMR90	chr16	90000	590000	non-ASTAD	1.74227	Deletion	0	0
IMR90	chr11	4150000	5930000	non-ASTAD	1.73977	Normal	0	0
IMR90	chr12	25110000	25310000	non-ASTAD	1.73889	Loss	0	0
IMR90	chr9	33610000	33730000	non-ASTAD	1.73858	Normal	0	0
IMR90	chr22	45090000	46390000	non-ASTAD	1.73804	Normal	0	0
IMR90	chr19	17410000	17970000	non-ASTAD	1.73738	Gain	0	0
IMR90	chr7	56030000	56190000	non-ASTAD	1.73715	Normal	0	0
IMR90	chr7	151810000	152550000	non-ASTAD	1.73684	Normal	0.0808108	0
IMR90	chr21	43010000	43230000	non-ASTAD	1.73673	Normal	0	0
IMR90	chr11	122430000	122730000	non-ASTAD	1.73595	Gain	0	0
IMR90	chr1	244990000	246670000	non-ASTAD	1.73258	Deletion	0	0
IMR90	chr18	55810000	56170000	non-ASTAD	1.73239	Gain	0	0
IMR90	chr16	10590000	11030000	non-ASTAD	1.73196	Deletion	0	0
IMR90	chr16	11350000	11490000	non-ASTAD	1.73136	Deletion	0	0
IMR90	chr12	25310000	27470000	non-ASTAD	1.73079	Loss	0	0
IMR90	chr2	217370000	218630000	non-ASTAD	1.72845	Normal	0	0
IMR90	chr2	10950000	11610000	non-ASTAD	1.72727	Gain	0	0
IMR90	chr14	74550000	74790000	non-ASTAD	1.72468	Gain	0	0
IMR90	chr1	6550000	8010000	non-ASTAD	1.7239	Deletion	0	0
IMR90	chr13	20750000	22170000	non-ASTAD	1.72329	Normal	0.0276056	0
IMR90	chr7	75670000	75950000	non-ASTAD	1.71856	Gain	0	0
IMR90	chr18	12370000	12690000	non-ASTAD	1.71497	Normal	0	0
IMR90	chr16	24530000	24830000	non-ASTAD	1.71484	Deletion	0	0
IMR90	chr7	45190000	45330000	non-ASTAD	1.71358	Normal	0	0.0135714
IMR90	chr8	9030000	9710000	non-ASTAD	1.71052	Deletion	0	0
IMR90	chr19	7050000	7910000	non-ASTAD	1.71043	Normal	0.00302326	0
IMR90	chr7	156690000	157210000	non-ASTAD	1.70905	Normal	0	0
IMR90	chr15	62370000	63050000	non-ASTAD	1.70885	Normal	0	0
IMR90	chr15	91170000	91490000	non-ASTAD	1.70838	Normal	0	0
IMR90	chr9	71650000	71870000	non-ASTAD	1.7079	Normal	0	0
IMR90	chr9	134230000	134390000	non-ASTAD	1.70746	Gain	0	0
IMR90	chr5	96070000	96530000	non-ASTAD	1.70691	Normal	0	0
IMR90	chr1	240150000	240870000	non-ASTAD	1.70665	Deletion	0	0
IMR90	chr9	137010000	137710000	non-ASTAD	1.70492	Normal	0	0
IMR90	chr7	130530000	131190000	non-ASTAD	1.7021	Gain	0	0
IMR90	chr3	55530000	55790000	non-ASTAD	1.70066	Normal	0	0
IMR90	chr8	41530000	41790000	non-ASTAD	1.70066	Normal	0	0
IMR90	chr12	58710000	59570000	non-ASTAD	1.69853	Gain	0	0
IMR90	chr2	86050000	86410000	non-ASTAD	1.69843	Gain	0	0
IMR90	chr20	55930000	56790000	non-ASTAD	1.69818	Normal	0	0
IMR90	chr14	75310000	75590000	non-ASTAD	1.6962	Gain	0	0
IMR90	chr12	124510000	124810000	non-ASTAD	1.69607	Gain	0	0
IMR90	chr9	2850000	4650000	non-ASTAD	1.69552	Gain	0	0
IMR90	chr5	171330000	171730000	non-ASTAD	1.69543	Gain	0	0
IMR90	chr2	46170000	46690000	non-ASTAD	1.69516	Gain	0	0
IMR90	chr14	53770000	54010000	non-ASTAD	1.69485	Gain	0	0
IMR90	chr9	115130000	115470000	non-ASTAD	1.69387	Gain	0	0
IMR90	chr21	29430000	29710000	non-ASTAD	1.69299	Gain	0	0
IMR90	chr10	12050000	13130000	non-ASTAD	1.69286	Gain	0	0
IMR90	chr18	2910000	3250000	non-ASTAD	1.69275	Normal	0	0
IMR90	chr15	33450000	34030000	non-ASTAD	1.69247	Gain	0	0
IMR90	chr4	4450000	6570000	non-ASTAD	1.69216	Loss	0	0
IMR90	chr2	241090000	241410000	non-ASTAD	1.69071	Normal	0	0
IMR90	chr2	101330000	101630000	non-ASTAD	1.69031	Normal	0	0
IMR90	chr15	79590000	80710000	non-ASTAD	1.68853	Normal	0	0
IMR90	chr10	30950000	32330000	non-ASTAD	1.68837	Normal	0	0
IMR90	chr7	930000	1230000	non-ASTAD	1.68702	Normal	0	0
IMR90	chr8	123670000	124030000	non-ASTAD	1.68672	Gain	0	0
IMR90	chr9	2850000	4370000	non-ASTAD	1.68448	Gain	0	0
IMR90	chr11	128030000	128510000	non-ASTAD	1.68239	Gain	0	0
IMR90	chr9	99070000	99450000	non-ASTAD	1.68194	Normal	0	0
IMR90	chr12	57030000	57150000	non-ASTAD	1.68091	Gain	0	0
IMR90	chr20	34050000	34270000	non-ASTAD	1.67943	Gain	0	0
IMR90	chr2	54190000	55110000	non-ASTAD	1.67911	Gain	0	0
IMR90	chr12	75910000	76990000	non-ASTAD	1.6779	Gain	0.00638889	0
IMR90	chr3	46130000	46530000	non-ASTAD	1.67555	Normal	0	0
IMR90	chr19	7610000	7910000	non-ASTAD	1.67536	Normal	0	0
IMR90	chr10	44890000	45390000	non-ASTAD	1.67446	Normal	0	0
IMR90	chr3	8670000	9390000	non-ASTAD	1.67428	Normal	0	0
IMR90	chr14	96010000	96450000	non-ASTAD	1.67425	Normal	0	0
IMR90	chr12	6970000	7090000	non-ASTAD	1.67422	Loss	0	0
IMR90	chr12	108910000	109270000	non-ASTAD	1.67118	Gain	0	0
IMR90	chr20	4070000	5090000	non-ASTAD	1.66855	Normal	0	0
IMR90	chr3	37030000	37290000	non-ASTAD	1.66766	Normal	0	0
IMR90	chr3	71750000	72890000	non-ASTAD	1.66647	Normal	0	0
IMR90	chr13	28710000	29230000	non-ASTAD	1.66574	Normal	0.0446154	0
IMR90	chr2	218630000	218930000	non-ASTAD	1.66557	Normal	0	0
IMR90	chr12	29670000	30990000	non-ASTAD	1.6647	Loss	0	0
IMR90	chr5	148990000	149210000	non-ASTAD	1.66416	Gain	0	0
IMR90	chr7	22770000	22890000	non-ASTAD	1.6632	Gain	0	0
IMR90	chr13	95270000	95670000	non-ASTAD	1.66307	Gain	0.005	0.00375
IMR90	chr11	75510000	76050000	non-ASTAD	1.66306	Normal	0	0
IMR90	chr3	148670000	149070000	non-ASTAD	1.66021	Normal	0	0
IMR90	chr5	72370000	72870000	non-ASTAD	1.66012	Gain	0	0
IMR90	chr11	74970000	75290000	non-ASTAD	1.65981	Normal	0	0
IMR90	chr2	161130000	161850000	non-ASTAD	1.65957	Normal	0	0
IMR90	chr8	39870000	40070000	non-ASTAD	1.65906	Normal	0	0
IMR90	chr5	72530000	72750000	non-ASTAD	1.65897	Gain	0	0
IMR90	chr1	244990000	246930000	non-ASTAD	1.65864	Deletion	0	0
IMR90	chr13	20550000	20750000	non-ASTAD	1.65802	Normal	0	0
IMR90	chr7	38410000	38790000	non-ASTAD	1.6572	Normal	0	0
IMR90	chr5	170230000	170810000	non-ASTAD	1.65549	Gain	0.0108621	0
IMR90	chr15	91050000	91170000	non-ASTAD	1.65547	Normal	0	0
IMR90	chr3	11110000	11890000	non-ASTAD	1.65487	Normal	0	0
IMR90	chr4	7330000	7750000	non-ASTAD	1.65171	Loss	0	0
IMR90	chr8	72730000	72930000	non-ASTAD	1.65165	Gain	0	0
IMR90	chr5	148810000	148990000	non-ASTAD	1.65135	Gain	0	0
IMR90	chr3	57850000	58150000	non-ASTAD	1.65122	Normal	0	0
IMR90	chr3	9010000	9390000	non-ASTAD	1.64952	Normal	0	0
IMR90	chr19	39430000	39830000	non-ASTAD	1.64787	Normal	0	0
IMR90	chr19	6430000	7050000	non-ASTAD	1.64751	Normal	0	0
IMR90	chr3	27350000	27510000	non-ASTAD	1.64502	Normal	0	0
IMR90	chr2	18570000	20090000	non-ASTAD	1.64385	Gain	0	0
IMR90	chr9	114490000	115590000	non-ASTAD	1.64311	Gain	0	0
IMR90	chr5	71050000	71410000	non-ASTAD	1.64255	Gain	0.0111111	0
IMR90	chr12	124250000	124810000	non-ASTAD	1.64175	Gain	0	0
IMR90	chr16	88890000	89310000	non-ASTAD	1.64079	Deletion	0	0
IMR90	chr15	64970000	65470000	non-ASTAD	1.64063	Normal	0	0
IMR90	chr5	53530000	53790000	non-ASTAD	1.64051	Gain	0	0
IMR90	chr11	43890000	44090000	non-ASTAD	1.64038	Normal	0	0
IMR90	chr17	62770000	65090000	non-ASTAD	1.64026	Gain	0	0.000862069
IMR90	chr19	57690000	57910000	non-ASTAD	1.6381	Normal	0	0
IMR90	chr11	95510000	96170000	non-ASTAD	1.63765	Gain	0	0
IMR90	chr1	240350000	240870000	non-ASTAD	1.63692	Deletion	0	0
IMR90	chr11	121470000	122090000	non-ASTAD	1.63574	Gain	0	0
IMR90	chr20	10650000	11250000	non-ASTAD	1.63573	Normal	0	0
IMR90	chr13	30030000	30310000	non-ASTAD	1.63552	Gain	0	0.113214
IMR90	chr9	116450000	117090000	non-ASTAD	1.63509	Gain	0	0
IMR90	chr10	44150000	45390000	non-ASTAD	1.63273	Normal	0	0
IMR90	chr12	1910000	2050000	non-ASTAD	1.63181	Loss	0	0
IMR90	chr7	73270000	73470000	non-ASTAD	1.63134	Gain	0	0
IMR90	chr2	132970000	134630000	non-ASTAD	1.62977	Normal	0.0916265	0
IMR90	chr3	13710000	14970000	non-ASTAD	1.62972	Normal	0	0
IMR90	chr5	76810000	77310000	non-ASTAD	1.62966	Gain	0	0
IMR90	chr5	133330000	133490000	non-ASTAD	1.62942	Gain	0	0
IMR90	chr8	142210000	142450000	non-ASTAD	1.62873	Gain	0	0
IMR90	chr3	45550000	45730000	non-ASTAD	1.62872	Normal	0	0
IMR90	chr5	150630000	151030000	non-ASTAD	1.62837	Gain	0	0
IMR90	chr2	217370000	219130000	non-ASTAD	1.6268	Normal	0	0
IMR90	chr16	5010000	5150000	non-ASTAD	1.62675	Deletion	0	0
IMR90	chr19	5050000	5690000	non-ASTAD	1.62586	Normal	0	0
IMR90	chr12	31410000	32910000	non-ASTAD	1.62574	Loss	0	0
IMR90	chr7	4650000	4810000	non-ASTAD	1.62489	Normal	0	0
IMR90	chr14	103530000	103790000	non-ASTAD	1.62429	Normal	0	0
IMR90	chr3	132730000	133150000	non-ASTAD	1.62366	Normal	0	0
IMR90	chr12	24970000	25110000	non-ASTAD	1.62359	Loss	0	0
IMR90	chr2	231690000	231930000	non-ASTAD	1.62273	Normal	0	0
IMR90	chr13	113910000	114110000	non-ASTAD	1.62233	Normal	0.0655	0.1735
IMR90	chr9	88890000	91930000	non-ASTAD	1.62132	Normal	0	0
IMR90	chr2	10830000	11810000	non-ASTAD	1.62083	Gain	0	0
IMR90	chr12	46530000	47430000	non-ASTAD	1.61922	Gain	0	0
IMR90	chr1	54530000	54970000	non-ASTAD	1.6192	Deletion	0	0
IMR90	chr12	65690000	66510000	non-ASTAD	1.61721	Gain	0	0
IMR90	chr13	20550000	22170000	non-ASTAD	1.61624	Normal	0.0241975	0
IMR90	chr2	105950000	106170000	non-ASTAD	1.61618	Normal	0	0
IMR90	chr19	2430000	2630000	non-ASTAD	1.61569	Normal	0	0
IMR90	chr10	30950000	31810000	non-ASTAD	1.61556	Normal	0	0
IMR90	chr4	54250000	54930000	non-ASTAD	1.61505	Loss	0	0
IMR90	chr3	128330000	128990000	non-ASTAD	1.61481	Normal	0	0
IMR90	chr20	62150000	62750000	non-ASTAD	1.61374	Normal	0	0
IMR90	chr12	31410000	31810000	non-ASTAD	1.61333	Loss	0	0
IMR90	chr8	124250000	125470000	non-ASTAD	1.6129	Gain	0	0
IMR90	chr3	14530000	14970000	non-ASTAD	1.61246	Normal	0	0
IMR90	chr3	125490000	127270000	non-ASTAD	1.61045	Normal	0	0
IMR90	chr12	122710000	123010000	non-ASTAD	1.60922	Gain	0	0
IMR90	chr9	137330000	137550000	non-ASTAD	1.60808	Normal	0	0
IMR90	chr12	121010000	121430000	non-ASTAD	1.60728	Gain	0	0
IMR90	chr22	39110000	39550000	non-ASTAD	1.60495	Normal	0	0
IMR90	chr7	6910000	8310000	non-ASTAD	1.60367	Deletion	0	0
IMR90	chr3	159310000	159550000	non-ASTAD	1.60252	Normal	0	0
IMR90	chr7	44610000	45010000	non-ASTAD	1.60226	Gain	0	0
IMR90	chr4	38870000	39190000	non-ASTAD	1.60117	Loss	0	0
IMR90	chr9	94490000	94890000	non-ASTAD	1.60061	Normal	0	0
IMR90	chr3	11390000	11710000	non-ASTAD	1.59688	Normal	0	0
IMR90	chr8	27690000	28210000	non-ASTAD	1.59645	Normal	0	0
IMR90	chr2	11270000	11610000	non-ASTAD	1.59569	Gain	0	0
IMR90	chr11	35230000	35430000	non-ASTAD	1.59527	Normal	0	0
IMR90	chr5	55550000	56170000	non-ASTAD	1.59355	Gain	0	0
IMR90	chr9	133930000	134230000	non-ASTAD	1.59225	Gain	0	0
IMR90	chr8	28990000	29190000	non-ASTAD	1.59219	Normal	0	0
IMR90	chr12	46530000	46750000	non-ASTAD	1.59154	Gain	0	0
IMR90	chr15	88990000	89150000	non-ASTAD	1.59013	Normal	0	0
IMR90	chr14	71290000	71450000	non-ASTAD	1.58988	Gain	0	0
IMR90	chr7	154670000	155370000	non-ASTAD	1.58986	Normal	0	0
IMR90	chr2	216970000	219130000	non-ASTAD	1.58881	Normal	0	0
IMR90	chr2	10950000	11810000	non-ASTAD	1.58772	Gain	0	0
IMR90	chr5	179910000	180070000	non-ASTAD	1.58637	Normal	0	0
IMR90	chr11	8610000	8990000	non-ASTAD	1.58216	Normal	0	0
IMR90	chr13	37570000	38190000	non-ASTAD	1.58102	Gain	0.0101613	0
IMR90	chr2	216970000	219530000	non-ASTAD	1.58089	Normal	0	0
IMR90	chr12	7970000	8250000	non-ASTAD	1.5799	Loss	0	0
IMR90	chr2	45830000	47130000	non-ASTAD	1.57903	Gain	0	0
IMR90	chr19	750000	1010000	non-ASTAD	1.57844	Normal	0	0
IMR90	chr5	169850000	170070000	non-ASTAD	1.57775	Normal	0	0
IMR90	chr3	185650000	186290000	non-ASTAD	1.57487	Normal	0	0
IMR90	chr20	4590000	4730000	non-ASTAD	1.57392	Normal	0	0
IMR90	chr14	58950000	59950000	non-ASTAD	1.57337	Gain	0	0
IMR90	chr9	15470000	15630000	non-ASTAD	1.56985	Normal	0	0
IMR90	chr7	129290000	129690000	non-ASTAD	1.56978	Gain	0	0
IMR90	chr3	134030000	134210000	non-ASTAD	1.56957	Normal	0	0
IMR90	chr5	114970000	115170000	non-ASTAD	1.5692	Gain	0	0
IMR90	chr17	41450000	41570000	non-ASTAD	1.56881	Normal	0.1475	0
IMR90	chr18	71850000	72030000	non-ASTAD	1.56739	Normal	0	0
IMR90	chr12	113610000	113870000	non-ASTAD	1.56711	Normal	0	0
IMR90	chr13	95050000	95270000	non-ASTAD	1.56645	Gain	0	0
IMR90	chr15	78190000	78730000	non-ASTAD	1.56376	Normal	0	0
IMR90	chr18	33690000	33870000	non-ASTAD	1.56369	Normal	0	0
IMR90	chr8	38590000	38970000	non-ASTAD	1.56367	Normal	0	0
IMR90	chr12	47430000	48090000	non-ASTAD	1.56361	Gain	0	0
IMR90	chr11	19270000	19950000	non-ASTAD	1.56301	Normal	0	0
IMR90	chr5	170070000	170810000	non-ASTAD	1.5612	Gain	0.00851351	0
IMR90	chr14	70250000	70510000	non-ASTAD	1.56082	Gain	0	0
IMR90	chr4	9750000	10010000	non-ASTAD	1.56015	Loss	0	0
IMR90	chr7	123550000	124490000	non-ASTAD	1.55948	Normal	0	0
IMR90	chr19	18370000	18550000	non-ASTAD	1.55871	Gain	0	0
IMR90	chr18	56750000	57110000	non-ASTAD	1.55796	Gain	0	0
IMR90	chr5	38390000	38810000	non-ASTAD	1.55713	Gain	0	0
IMR90	chr22	46730000	46950000	non-ASTAD	1.55662	Normal	0	0
IMR90	chr20	42090000	42730000	non-ASTAD	1.55631	Gain	0	0
IMR90	chr12	10910000	11390000	non-ASTAD	1.5557	Loss	0	0
IMR90	chr19	4470000	4650000	non-ASTAD	1.5547	Normal	0	0
IMR90	chr11	15110000	15250000	non-ASTAD	1.55378	Normal	0	0
IMR90	chr17	62770000	65350000	non-ASTAD	1.55365	Gain	0	0.000775194
IMR90	chr18	74070000	74510000	non-ASTAD	1.55315	Normal	0	0
IMR90	chr9	35610000	36390000	non-ASTAD	1.55285	Gain	0.0157692	0
IMR90	chr10	79790000	80970000	non-ASTAD	1.55176	Gain	0	0
IMR90	chr4	4450000	5830000	non-ASTAD	1.55116	Loss	0	0
IMR90	chr5	39370000	39570000	non-ASTAD	1.55091	Gain	0	0
IMR90	chr1	59130000	60250000	non-ASTAD	1.549	Deletion	0	0
IMR90	chr12	105510000	107350000	non-ASTAD	1.54827	Gain	0	0
IMR90	chr4	77990000	78150000	non-ASTAD	1.54698	Loss	0	0
IMR90	chr19	18690000	18970000	non-ASTAD	1.54698	Gain	0	0
IMR90	chr8	1810000	1990000	non-ASTAD	1.54686	Normal	0	0
IMR90	chr1	24430000	24970000	non-ASTAD	1.54551	Deletion	0	0
IMR90	chr7	81650000	82230000	non-ASTAD	1.54369	Gain	0	0
IMR90	chr22	45090000	45490000	non-ASTAD	1.54347	Normal	0	0
IMR90	chr12	29670000	30770000	non-ASTAD	1.54331	Loss	0	0
IMR90	chr12	48370000	48570000	non-ASTAD	1.54231	Gain	0	0
IMR90	chr21	45750000	46210000	non-ASTAD	1.54111	Normal	0	0
IMR90	chr2	234790000	235450000	non-ASTAD	1.54082	Normal	0	0
IMR90	chr3	186550000	187450000	non-ASTAD	1.5399	Normal	0	0
IMR90	chr12	670000	1050000	non-ASTAD	1.5397	Loss	0	0
IMR90	chr5	72370000	72750000	non-ASTAD	1.53913	Gain	0	0
IMR90	chr3	61550000	62190000	non-ASTAD	1.53881	Normal	0	0
IMR90	chr2	46850000	47130000	non-ASTAD	1.53811	Gain	0	0
IMR90	chr8	134470000	135710000	non-ASTAD	1.53691	Gain	0	0
IMR90	chr11	530000	850000	non-ASTAD	1.53687	Normal	0.0065625	0
IMR90	chr12	27470000	27870000	non-ASTAD	1.53645	Loss	0	0
IMR90	chr8	72730000	73070000	non-ASTAD	1.53579	Gain	0	0
IMR90	chr1	244750000	246930000	non-ASTAD	1.53575	Deletion	0	0
IMR90	chr2	38770000	38970000	non-ASTAD	1.53347	Gain	0	0
IMR90	chr15	57210000	57430000	non-ASTAD	1.53104	Normal	0	0
IMR90	chr12	104150000	105510000	non-ASTAD	1.53045	Gain	0	0
IMR90	chr10	33310000	34950000	non-ASTAD	1.53038	Normal	0	0
IMR90	chr2	235030000	235450000	non-ASTAD	1.52934	Normal	0	0
IMR90	chr5	90390000	90710000	non-ASTAD	1.5292	Normal	0.043125	0
IMR90	chr3	69150000	70010000	non-ASTAD	1.528	Normal	0	0
IMR90	chr15	74370000	74650000	non-ASTAD	1.52685	Normal	0.1	0
IMR90	chr5	107990000	108810000	non-ASTAD	1.52639	Normal	0	0
IMR90	chr2	237990000	238330000	non-ASTAD	1.52519	Normal	0	0
IMR90	chr15	78850000	79050000	non-ASTAD	1.52351	Normal	0	0
IMR90	chr16	74710000	74910000	non-ASTAD	1.52345	Deletion	0	0
IMR90	chr10	33470000	34950000	non-ASTAD	1.52318	Normal	0	0
IMR90	chr2	42070000	42310000	non-ASTAD	1.52279	Gain	0	0
IMR90	chr8	39870000	40870000	non-ASTAD	1.52201	Normal	0	0
IMR90	chr11	2930000	3450000	non-ASTAD	1.52153	Normal	0	0
IMR90	chr12	121010000	121710000	non-ASTAD	1.52093	Gain	0	0
IMR90	chr11	34930000	35430000	non-ASTAD	1.52082	Normal	0	0
IMR90	chr3	10350000	11110000	non-ASTAD	1.51922	Normal	0	0
IMR90	chr3	12150000	12530000	non-ASTAD	1.51917	Normal	0	0
IMR90	chr8	40070000	40870000	non-ASTAD	1.51896	Normal	0	0
IMR90	chr5	173030000	175110000	non-ASTAD	1.51756	Gain	0.0138942	0
IMR90	chr7	134290000	134670000	non-ASTAD	1.51679	Gain	0	0
IMR90	chr19	11590000	11710000	non-ASTAD	1.51601	Gain	0	0
IMR90	chr5	16670000	16790000	non-ASTAD	1.51579	Gain	0	0
IMR90	chr5	77770000	78290000	non-ASTAD	1.51372	Gain	0	0
IMR90	chr11	122930000	123130000	non-ASTAD	1.51325	Gain	0	0
IMR90	chr11	101270000	102570000	non-ASTAD	1.51119	Gain	0.00476923	0
IMR90	chr10	33610000	34950000	non-ASTAD	1.51078	Normal	0	0
IMR90	chr3	196690000	197610000	non-ASTAD	1.51061	Normal	0.179022	0
IMR90	chr12	29450000	30990000	non-ASTAD	1.51014	Loss	0	0
IMR90	chr7	54810000	55670000	non-ASTAD	1.50962	Normal	0	0
IMR90	chr11	128030000	128730000	non-ASTAD	1.50938	Gain	0	0
IMR90	chr10	44150000	45510000	non-ASTAD	1.50785	Normal	0	0
IMR90	chr20	33870000	34050000	non-ASTAD	1.50752	Gain	0	0
IMR90	chr9	113390000	114090000	non-ASTAD	1.50724	Gain	0	0
IMR90	chr2	70130000	70370000	non-ASTAD	1.50676	Gain	0	0
IMR90	chr21	33010000	33650000	non-ASTAD	1.50615	Normal	0	0
IMR90	chr13	98490000	98650000	non-ASTAD	1.50589	Normal	0	0
IMR90	chr22	22310000	22750000	non-ASTAD	1.50542	Normal	0	0
IMR90	chr12	121170000	121430000	non-ASTAD	1.50538	Gain	0	0
IMR90	chr20	31090000	31250000	non-ASTAD	1.50433	Gain	0	0
IMR90	chr9	137010000	137330000	non-ASTAD	1.50432	Normal	0	0
IMR90	chr11	85310000	86030000	non-ASTAD	1.50398	Normal	0	0
IMR90	chr3	97750000	98070000	non-ASTAD	1.5038	Normal	0	0
IMR90	chr4	4970000	5830000	non-ASTAD	1.5027	Loss	0	0
IMR90	chr18	59190000	59810000	non-ASTAD	1.50249	Gain	0	0
IMR90	chr13	103230000	103530000	non-ASTAD	1.5003	Normal	0	0
IMR90	chr3	187870000	188690000	non-ASTAD	1.49988	Normal	0	0
IMR90	chr2	54190000	55450000	non-ASTAD	1.49983	Gain	0	0
IMR90	chr9	90670000	91630000	non-ASTAD	1.49944	Normal	0	0
IMR90	chr3	132450000	133150000	non-ASTAD	1.4994	Normal	0	0
IMR90	chr14	55650000	55890000	non-ASTAD	1.49904	Gain	0	0
IMR90	chr5	55230000	56170000	non-ASTAD	1.49741	Gain	0	0
IMR90	chr12	75710000	76990000	non-ASTAD	1.4955	Gain	0.0102344	0
IMR90	chr15	42790000	42970000	non-ASTAD	1.49468	Gain	0	0
IMR90	chr9	136890000	137710000	non-ASTAD	1.492	Normal	0	0
IMR90	chr7	137570000	137710000	non-ASTAD	1.49199	Gain	0	0
IMR90	chr12	75710000	75910000	non-ASTAD	1.49104	Gain	0.031	0
IMR90	chr2	45830000	46850000	non-ASTAD	1.48977	Gain	0	0
IMR90	chr22	42490000	42850000	non-ASTAD	1.48922	Normal	0	0
IMR90	chr10	71170000	71710000	non-ASTAD	1.48908	Gain	0	0
IMR90	chr7	98630000	98930000	non-ASTAD	1.4886	Gain	0	0
IMR90	chr22	38010000	38210000	non-ASTAD	1.48829	Normal	0	0
IMR90	chr17	62770000	65710000	non-ASTAD	1.48575	Gain	0	0.000680272
IMR90	chr4	3970000	6570000	non-ASTAD	1.48562	Loss	0	0
IMR90	chr8	134590000	135710000	non-ASTAD	1.48488	Gain	0	0
IMR90	chr15	57430000	57610000	non-ASTAD	1.48396	Normal	0	0
IMR90	chr19	38390000	38710000	non-ASTAD	1.48382	Normal	0	0
IMR90	chr13	30690000	31430000	non-ASTAD	1.48308	Gain	0.0624324	0
IMR90	chr12	22190000	22610000	non-ASTAD	1.48303	Loss	0	0
IMR90	chr2	241770000	242170000	non-ASTAD	1.4807	Normal	0	0
IMR90	chr15	59230000	59450000	non-ASTAD	1.47688	Normal	0	0
IMR90	chr3	195730000	197610000	non-ASTAD	1.47508	Normal	0.103564	0
IMR90	chr18	20370000	21010000	non-ASTAD	1.47453	Gain	0.01875	0
IMR90	chr7	148990000	149130000	non-ASTAD	1.47397	Normal	0	0
IMR90	chr15	101150000	101430000	non-ASTAD	1.47337	Normal	0	0
IMR90	chr3	148670000	150250000	non-ASTAD	1.47333	Normal	0	0
IMR90	chr10	30950000	32670000	non-ASTAD	1.47303	Normal	0	0
IMR90	chr12	25550000	26110000	non-ASTAD	1.47256	Loss	0	0
IMR90	chr5	169410000	169850000	non-ASTAD	1.4713	Gain	0	0
IMR90	chr16	3730000	4310000	non-ASTAD	1.47129	Deletion	0	0
IMR90	chr3	112270000	112730000	non-ASTAD	1.471	Normal	0	0
IMR90	chr19	54290000	54610000	non-ASTAD	1.46979	Normal	0	0
IMR90	chr9	133310000	133570000	non-ASTAD	1.46891	Gain	0	0
IMR90	chr13	114110000	114230000	non-ASTAD	1.46691	Normal	0.225833	0
IMR90	chr21	46570000	46710000	non-ASTAD	1.4665	Normal	0	0
IMR90	chr8	27690000	27890000	non-ASTAD	1.46532	Normal	0	0
IMR90	chr7	105170000	105810000	non-ASTAD	1.46517	Gain	0	0
IMR90	chr12	46530000	48090000	non-ASTAD	1.46479	Gain	0	0
IMR90	chr3	38550000	38690000	non-ASTAD	1.46312	Normal	0	0
IMR90	chr14	67850000	68050000	non-ASTAD	1.461	Gain	0	0
IMR90	chr12	46390000	48090000	non-ASTAD	1.46026	Gain	0	0
IMR90	chr5	40750000	40870000	non-ASTAD	1.45904	Gain	0	0
IMR90	chr2	45830000	46170000	non-ASTAD	1.45894	Gain	0	0
IMR90	chr3	195730000	196690000	non-ASTAD	1.45868	Normal	0.03125	0
IMR90	chr13	23890000	24030000	non-ASTAD	1.45793	Normal	0	0
IMR90	chr4	16010000	17490000	non-ASTAD	1.45688	Loss	0	0
IMR90	chr9	127630000	127950000	non-ASTAD	1.45635	Gain	0	0
IMR90	chr3	27510000	27750000	non-ASTAD	1.45527	Normal	0	0
IMR90	chr7	90070000	90690000	non-ASTAD	1.45327	Gain	0	0
IMR90	chr19	1850000	2810000	non-ASTAD	1.45226	Normal	0	0
IMR90	chr18	77430000	77890000	non-ASTAD	1.45219	Normal	0.0586957	0
IMR90	chr19	510000	750000	non-ASTAD	1.45049	Normal	0	0
IMR90	chr1	31630000	32090000	non-ASTAD	1.44988	Deletion	0	0
IMR90	chr11	123910000	124270000	non-ASTAD	1.44959	Gain	0	0
IMR90	chr2	29170000	29430000	non-ASTAD	1.44939	Gain	0	0
IMR90	chr19	10510000	10690000	non-ASTAD	1.44865	Gain	0	0
IMR90	chr3	149650000	150250000	non-ASTAD	1.44853	Normal	0	0
IMR90	chr7	18390000	18610000	non-ASTAD	1.44837	Normal	0	0
IMR90	chr15	85490000	85770000	non-ASTAD	1.44804	Normal	0.133214	0
IMR90	chr3	186910000	187450000	non-ASTAD	1.44785	Normal	0	0
IMR90	chr2	237990000	238490000	non-ASTAD	1.44626	Normal	0	0
IMR90	chr10	72670000	73070000	non-ASTAD	1.44495	Gain	0	0
IMR90	chr7	130750000	131010000	non-ASTAD	1.44488	Gain	0	0
IMR90	chr11	126150000	127350000	non-ASTAD	1.44427	Gain	0	0
IMR90	chr21	39030000	40550000	non-ASTAD	1.44286	Normal	0	0
IMR90	chr11	75110000	75290000	non-ASTAD	1.44175	Normal	0	0
IMR90	chr22	22010000	22310000	non-ASTAD	1.44148	Normal	0	0
IMR90	chr7	149450000	149570000	non-ASTAD	1.44134	Normal	0	0
IMR90	chr12	19450000	19870000	non-ASTAD	1.44102	Loss	0	0
IMR90	chr11	74310000	74470000	non-ASTAD	1.44059	Normal	0	0
IMR90	chr1	244630000	246930000	non-ASTAD	1.44001	Deletion	0	0
IMR90	chr4	6230000	6570000	non-ASTAD	1.43896	Loss	0	0
IMR90	chr15	99190000	99470000	non-ASTAD	1.4381	Normal	0	0
IMR90	chr22	45650000	45970000	non-ASTAD	1.43793	Normal	0	0
IMR90	chr9	134390000	135150000	non-ASTAD	1.43727	Gain	0	0
IMR90	chr15	31470000	31810000	non-ASTAD	1.4361	Normal	0	0
IMR90	chr7	139470000	139710000	non-ASTAD	1.43553	Gain	0	0
IMR90	chr19	30090000	30210000	non-ASTAD	1.43499	Normal	0	0
IMR90	chr3	139110000	139330000	non-ASTAD	1.43479	Normal	0.0918182	0
IMR90	chr19	18550000	18970000	non-ASTAD	1.43378	Gain	0	0
IMR90	chr20	30710000	31090000	non-ASTAD	1.43141	Gain	0	0
IMR90	chr3	71750000	73150000	non-ASTAD	1.43124	Normal	0	0
IMR90	chr1	58970000	60250000	non-ASTAD	1.43078	Deletion	0	0
IMR90	chr11	2190000	2550000	non-ASTAD	1.43077	Normal	0	0
IMR90	chr2	46170000	46850000	non-ASTAD	1.42958	Gain	0	0
IMR90	chr14	34790000	35030000	non-ASTAD	1.42956	Gain	0	0.0983333
IMR90	chr3	9990000	10350000	non-ASTAD	1.4282	Normal	0	0
IMR90	chr10	3490000	4850000	non-ASTAD	1.42784	Normal	0	0
IMR90	chr20	30710000	31370000	non-ASTAD	1.4277	Gain	0	0
IMR90	chr5	173430000	174970000	non-ASTAD	1.42732	Gain	0.0187662	0
IMR90	chr10	12050000	13390000	non-ASTAD	1.42729	Gain	0	0
IMR90	chr4	38750000	41270000	non-ASTAD	1.42645	Loss	0.019246	0
IMR90	chr10	79790000	81110000	non-ASTAD	1.42636	Gain	0	0
IMR90	chr16	83830000	83950000	non-ASTAD	1.42527	Deletion	0	0
IMR90	chr3	170590000	171310000	non-ASTAD	1.42314	Normal	0	0
IMR90	chr13	47370000	48370000	non-ASTAD	1.42185	Gain	0.082	0.0042
IMR90	chr5	95690000	96070000	non-ASTAD	1.42178	Normal	0	0
IMR90	chr3	45070000	45270000	non-ASTAD	1.42172	Normal	0	0
IMR90	chr16	74710000	75690000	non-ASTAD	1.41954	Deletion	0	0
IMR90	chr18	77130000	77890000	non-ASTAD	1.41882	Normal	0.0611842	0
IMR90	chr2	237990000	238670000	non-ASTAD	1.41683	Normal	0	0
IMR90	chr9	114850000	115130000	non-ASTAD	1.41559	Gain	0	0
IMR90	chr2	101210000	101630000	non-ASTAD	1.41555	Normal	0	0
IMR90	chr12	12210000	12510000	non-ASTAD	1.41528	Loss	0	0
IMR90	chr3	128610000	128990000	non-ASTAD	1.41316	Normal	0	0
IMR90	chr11	3850000	4150000	non-ASTAD	1.41313	Normal	0	0
IMR90	chr22	46390000	46730000	non-ASTAD	1.41285	Normal	0	0
IMR90	chr14	68050000	68170000	non-ASTAD	1.41196	Gain	0	0
IMR90	chr5	53530000	54210000	non-ASTAD	1.41147	Gain	0	0
IMR90	chr12	68730000	69070000	non-ASTAD	1.41111	Normal	0	0
IMR90	chr1	228770000	229390000	non-ASTAD	1.40989	Deletion	0.0206452	0
IMR90	chr11	76750000	76910000	non-ASTAD	1.40775	Normal	0	0
IMR90	chr1	54530000	55290000	non-ASTAD	1.40573	Deletion	0	0
IMR90	chr10	79950000	80830000	non-ASTAD	1.40479	Gain	0	0
IMR90	chr10	32670000	35370000	non-ASTAD	1.4031	Normal	0	0
IMR90	chr14	51010000	51410000	non-ASTAD	1.40245	Gain	0	0
IMR90	chr21	37490000	37770000	non-ASTAD	1.40196	Normal	0	0
IMR90	chr3	23210000	23850000	non-ASTAD	1.40177	Normal	0	0
IMR90	chr10	71410000	71710000	non-ASTAD	1.40141	Gain	0	0
IMR90	chr21	36030000	36250000	non-ASTAD	1.39949	Normal	0	0
IMR90	chr3	128130000	128330000	non-ASTAD	1.3979	Normal	0	0
IMR90	chr1	31410000	32090000	non-ASTAD	1.39597	Deletion	0	0
IMR90	chr9	15150000	15630000	non-ASTAD	1.39418	Normal	0	0
IMR90	chr2	173890000	174090000	non-ASTAD	1.39415	Normal	0	0
IMR90	chr1	26350000	26790000	non-ASTAD	1.39331	Deletion	0	0
IMR90	chr9	112290000	112650000	non-ASTAD	1.39233	Gain	0	0
IMR90	chr12	109270000	109530000	non-ASTAD	1.39213	Gain	0	0
IMR90	chr19	38890000	39110000	non-ASTAD	1.39146	Normal	0	0
IMR90	chr7	129290000	129450000	non-ASTAD	1.3913	Gain	0	0
IMR90	chr11	122930000	123370000	non-ASTAD	1.39039	Gain	0	0
IMR90	chr3	119230000	119410000	non-ASTAD	1.39017	Normal	0	0
IMR90	chr19	4810000	5690000	non-ASTAD	1.39017	Normal	0	0
IMR90	chr7	18390000	19730000	non-ASTAD	1.38892	Normal	0	0
IMR90	chr11	67970000	68230000	non-ASTAD	1.38847	Loss	0	0
IMR90	chr16	8890000	9230000	non-ASTAD	1.38701	Deletion	0	0
IMR90	chr19	4810000	5050000	non-ASTAD	1.38479	Normal	0	0
IMR90	chr3	132450000	133390000	non-ASTAD	1.38448	Normal	0	0
IMR90	chr7	66810000	70290000	non-ASTAD	1.38126	Normal	0	0
IMR90	chr16	89310000	89630000	non-ASTAD	1.381	Deletion	0	0
IMR90	chr5	172390000	172710000	non-ASTAD	1.3797	Gain	0	0
IMR90	chr8	22270000	23010000	non-ASTAD	1.37855	Normal	0	0
IMR90	chr4	40910000	41270000	non-ASTAD	1.37572	Loss	0	0
IMR90	chr3	9850000	10350000	non-ASTAD	1.37561	Normal	0	0
IMR90	chr7	116230000	116490000	non-ASTAD	1.37491	Gain	0	0
IMR90	chr7	28330000	28450000	non-ASTAD	1.37281	Gain	0	0
IMR90	chr9	37890000	38110000	non-ASTAD	1.37276	Gain	0	0
IMR90	chr20	52190000	52570000	non-ASTAD	1.3722	Normal	0	0
IMR90	chr15	81290000	81690000	non-ASTAD	1.37195	Normal	0	0
IMR90	chr14	90710000	91170000	non-ASTAD	1.37118	Normal	0	0
IMR90	chr12	108070000	108290000	non-ASTAD	1.37048	Gain	0	0
IMR90	chr3	127270000	127770000	non-ASTAD	1.36971	Normal	0	0
IMR90	chr21	42650000	44290000	non-ASTAD	1.36902	Normal	0	0
IMR90	chr10	79790000	80830000	non-ASTAD	1.36887	Gain	0	0
IMR90	chr18	55250000	55530000	non-ASTAD	1.36878	Gain	0	0
IMR90	chr2	10590000	10830000	non-ASTAD	1.36767	Gain	0	0
IMR90	chr2	160950000	162030000	non-ASTAD	1.36762	Normal	0	0
IMR90	chr5	132430000	133330000	non-ASTAD	1.36535	Gain	0	0
IMR90	chr16	57770000	58050000	non-ASTAD	1.36407	Deletion	0	0
IMR90	chr12	70030000	71150000	non-ASTAD	1.36406	Normal	0.0330357	0
IMR90	chr2	11950000	12870000	non-ASTAD	1.36181	Gain	0	0
IMR90	chr12	105790000	107350000	non-ASTAD	1.36016	Gain	0	0
IMR90	chr4	8450000	8630000	non-ASTAD	1.35987	Loss	0	0
IMR90	chr22	36910000	37430000	non-ASTAD	1.3591	Normal	0	0
IMR90	chr5	171890000	172130000	non-ASTAD	1.35747	Gain	0	0
IMR90	chr2	160950000	161850000	non-ASTAD	1.35693	Normal	0	0
IMR90	chr18	21410000	21710000	non-ASTAD	1.35676	Gain	0	0
IMR90	chr19	18550000	18690000	non-ASTAD	1.3551	Gain	0	0
IMR90	chr19	52370000	54290000	non-ASTAD	1.35364	Normal	0	0
IMR90	chr3	170130000	170590000	non-ASTAD	1.35327	Normal	0	0
IMR90	chr13	29230000	29390000	non-ASTAD	1.35318	Normal	0	0
IMR90	chr3	125310000	127270000	non-ASTAD	1.35264	Normal	0	0
IMR90	chr13	113570000	114110000	non-ASTAD	1.35222	Normal	0.0283333	0.0642593
IMR90	chr17	38950000	39850000	non-ASTAD	1.35178	Normal	0	0
IMR90	chr13	97750000	98490000	non-ASTAD	1.35063	Normal	0.202703	0.0131081
IMR90	chr8	1650000	1990000	non-ASTAD	1.34951	Normal	0	0
IMR90	chr5	178010000	178990000	non-ASTAD	1.34909	Normal	0.00204082	0
IMR90	chr5	75890000	76370000	non-ASTAD	1.34884	Gain	0	0
IMR90	chr8	134470000	135910000	non-ASTAD	1.34641	Gain	0	0
IMR90	chr2	20550000	20850000	non-ASTAD	1.34576	Gain	0	0
IMR90	chr12	114410000	115090000	non-ASTAD	1.3441	Gain	0	0
IMR90	chr11	76250000	76410000	non-ASTAD	1.34364	Normal	0	0
IMR90	chr2	236670000	237110000	non-ASTAD	1.34279	Normal	0	0
IMR90	chr2	217550000	218390000	non-ASTAD	1.34187	Normal	0	0
IMR90	chr2	73110000	73470000	non-ASTAD	1.34119	Gain	0	0
IMR90	chr5	52770000	53530000	non-ASTAD	1.33978	Gain	0	0
IMR90	chr12	105510000	107490000	non-ASTAD	1.33945	Gain	0	0
IMR90	chr2	216970000	220250000	non-ASTAD	1.33928	Normal	0	0
IMR90	chr8	20050000	20250000	non-ASTAD	1.3386	Normal	0	0
IMR90	chr20	31370000	31970000	non-ASTAD	1.33827	Gain	0	0
IMR90	chr12	50850000	51150000	non-ASTAD	1.3374	Gain	0	0
IMR90	chr3	145910000	146310000	non-ASTAD	1.3371	Normal	0	0
IMR90	chr20	33410000	33690000	non-ASTAD	1.33691	Gain	0	0
IMR90	chr7	28950000	29530000	non-ASTAD	1.33639	Gain	0	0
IMR90	chr3	133150000	133390000	non-ASTAD	1.33408	Normal	0	0
IMR90	chr10	79550000	81110000	non-ASTAD	1.33365	Gain	0	0
IMR90	chr13	109790000	110450000	non-ASTAD	1.3333	Normal	0	0.0342424
IMR90	chr7	131190000	131370000	non-ASTAD	1.33278	Gain	0	0
IMR90	chr11	74630000	74970000	non-ASTAD	1.33241	Normal	0	0
IMR90	chr4	10130000	12670000	non-ASTAD	1.33224	Loss	0	0
IMR90	chr7	7110000	7610000	non-ASTAD	1.33208	Normal	0	0
IMR90	chr14	74550000	75310000	non-ASTAD	1.32959	Gain	0	0
IMR90	chr22	18030000	18570000	non-ASTAD	1.32729	Normal	0.00462963	0
IMR90	chr19	39110000	39430000	non-ASTAD	1.32556	Normal	0	0
IMR90	chr12	49670000	50150000	non-ASTAD	1.32418	Gain	0	0
IMR90	chr12	121890000	122130000	non-ASTAD	1.32396	Gain	0	0
IMR90	chr2	42070000	42590000	non-ASTAD	1.32316	Gain	0	0
IMR90	chr3	64490000	66270000	non-ASTAD	1.32122	Normal	0	0
IMR90	chr19	44330000	45390000	non-ASTAD	1.32075	Normal	0.00801887	0.00613208
IMR90	chr15	52530000	53050000	non-ASTAD	1.32056	Gain	0	0
IMR90	chr4	54050000	55110000	non-ASTAD	1.32043	Loss	0	0
IMR90	chr16	87970000	88630000	non-ASTAD	1.31996	Deletion	0	0
IMR90	chr12	45910000	46150000	non-ASTAD	1.31917	Gain	0	0
IMR90	chr11	11810000	12070000	non-ASTAD	1.31826	Normal	0	0
IMR90	chr4	16290000	17490000	non-ASTAD	1.31711	Loss	0	0
IMR90	chr16	85830000	86050000	non-ASTAD	1.31706	Deletion	0	0
IMR90	chr5	71050000	71630000	non-ASTAD	1.31657	Gain	0.00689655	0
IMR90	chr4	169410000	169850000	non-ASTAD	1.31642	Loss	0	0
IMR90	chr3	98290000	98530000	non-ASTAD	1.31636	Normal	0	0
IMR90	chr8	12710000	12890000	non-ASTAD	1.31506	Normal	0	0
IMR90	chr7	16130000	16630000	non-ASTAD	1.31469	Normal	0	0
IMR90	chr21	28090000	30430000	non-ASTAD	1.3146	Gain	0	0
IMR90	chr14	52450000	52610000	non-ASTAD	1.3144	Gain	0	0
IMR90	chr7	100730000	100950000	non-ASTAD	1.31354	Gain	0	0
IMR90	chr11	121970000	122090000	non-ASTAD	1.31338	Gain	0	0
IMR90	chr19	3510000	3650000	non-ASTAD	1.31221	Normal	0	0
IMR90	chr13	113570000	114230000	non-ASTAD	1.31216	Normal	0.0642424	0.0525758
IMR90	chr14	103790000	104030000	non-ASTAD	1.31138	Normal	0	0
IMR90	chr10	30290000	30650000	non-ASTAD	1.31111	Normal	0	0
IMR90	chr11	68230000	68850000	non-ASTAD	1.31078	Loss	0	0
IMR90	chr19	49370000	49490000	non-ASTAD	1.31075	Normal	0	0
IMR90	chr3	48230000	48750000	non-ASTAD	1.31036	Normal	0	0
IMR90	chr7	80070000	80310000	non-ASTAD	1.30972	Gain	0	0
IMR90	chr2	38530000	38770000	non-ASTAD	1.30945	Gain	0	0
IMR90	chr3	38550000	39090000	non-ASTAD	1.30888	Normal	0	0
IMR90	chr7	140050000	140170000	non-ASTAD	1.30842	Gain	0	0
IMR90	chr5	173430000	175110000	non-ASTAD	1.30753	Gain	0.0172024	0
IMR90	chr7	44610000	44890000	non-ASTAD	1.30662	Gain	0	0
IMR90	chr1	24430000	25550000	non-ASTAD	1.30646	Deletion	0	0
IMR90	chr19	46390000	46510000	non-ASTAD	1.30616	Normal	0	0
IMR90	chr19	52370000	53710000	non-ASTAD	1.30519	Normal	0	0
IMR90	chr5	170630000	170810000	non-ASTAD	1.30428	Gain	0	0
IMR90	chr9	27310000	27570000	non-ASTAD	1.3023	Normal	0	0
IMR90	chr7	79690000	80070000	non-ASTAD	1.3019	Gain	0	0
IMR90	chr5	149210000	149370000	non-ASTAD	1.30181	Gain	0	0
IMR90	chr19	1850000	2630000	non-ASTAD	1.3012	Normal	0	0
IMR90	chr3	126390000	126730000	non-ASTAD	1.30067	Normal	0	0
IMR90	chr9	133930000	135270000	non-ASTAD	1.30007	Gain	0	0
IMR90	chr5	64790000	65010000	non-ASTAD	1.29917	Gain	0	0
IMR90	chr9	139370000	139650000	non-ASTAD	1.29866	Normal	0	0
IMR90	chr10	30650000	30950000	non-ASTAD	1.29771	Normal	0	0
IMR90	chr12	69230000	69490000	non-ASTAD	1.29728	Normal	0.0230769	0
IMR90	chr3	52570000	52750000	non-ASTAD	1.29627	Normal	0	0
IMR90	chr15	40850000	41190000	non-ASTAD	1.29607	Gain	0	0
IMR90	chr11	133910000	134150000	non-ASTAD	1.29497	Normal	0	0
IMR90	chr9	71870000	72010000	non-ASTAD	1.29477	Normal	0	0
IMR90	chr14	75590000	76150000	non-ASTAD	1.29295	Gain	0	0
IMR90	chr19	9950000	10370000	non-ASTAD	1.29288	Gain	0	0
IMR90	chr15	78190000	78850000	non-ASTAD	1.29214	Normal	0	0
IMR90	chr1	59250000	60250000	non-ASTAD	1.29065	Deletion	0	0
IMR90	chr18	3250000	3690000	non-ASTAD	1.28992	Normal	0	0
IMR90	chr7	11410000	12550000	non-ASTAD	1.2899	Normal	0	0
IMR90	chr18	77130000	77990000	non-ASTAD	1.28938	Normal	0.0540698	0
IMR90	chr11	70610000	71150000	non-ASTAD	1.28893	Loss	0	0
IMR90	chr10	43970000	45510000	non-ASTAD	1.28805	Normal	0	0
IMR90	chr7	76970000	77270000	non-ASTAD	1.2875	Gain	0	0
IMR90	chr3	10350000	10950000	non-ASTAD	1.28704	Normal	0	0
IMR90	chr8	10710000	11970000	non-ASTAD	1.28704	Deletion	0	0
IMR90	chr11	61910000	62150000	non-ASTAD	1.28704	Loss	0	0
IMR90	chr4	54050000	54930000	non-ASTAD	1.28632	Loss	0	0
IMR90	chr3	46530000	47430000	non-ASTAD	1.28612	Normal	0	0
IMR90	chr19	14850000	16130000	non-ASTAD	1.2861	Gain	0	0
IMR90	chr18	2570000	3250000	non-ASTAD	1.28429	Normal	0	0.0364706
IMR90	chr4	77070000	78270000	non-ASTAD	1.28411	Loss	0	0
IMR90	chr12	75710000	77430000	non-ASTAD	1.28349	Gain	0.00761628	0
IMR90	chr8	126090000	126450000	non-ASTAD	1.28331	Gain	0	0
IMR90	chr4	9750000	13630000	non-ASTAD	1.28208	Loss	0	0
IMR90	chr13	44470000	45550000	non-ASTAD	1.28158	Gain	0.0115741	0
IMR90	chr7	140370000	140710000	non-ASTAD	1.28094	Gain	0	0
IMR90	chr8	8870000	10410000	non-ASTAD	1.28016	Deletion	0	0
IMR90	chr3	127410000	127770000	non-ASTAD	1.27958	Normal	0	0
IMR90	chr3	123290000	123450000	non-ASTAD	1.27872	Normal	0	0
IMR90	chr12	108910000	109530000	non-ASTAD	1.2787	Gain	0	0
IMR90	chr4	139610000	139790000	non-ASTAD	1.27867	Loss	0	0
IMR90	chr7	100950000	102090000	non-ASTAD	1.27785	Gain	0.0276316	0
IMR90	chr7	156990000	157210000	non-ASTAD	1.27779	Normal	0	0
IMR90	chr11	4150000	6390000	non-ASTAD	1.27608	Normal	0	0
IMR90	chr5	174350000	174970000	non-ASTAD	1.27432	Normal	0.0403226	0
IMR90	chr16	87970000	88490000	non-ASTAD	1.27339	Deletion	0	0
IMR90	chr8	119110000	119450000	non-ASTAD	1.27292	Gain	0	0
IMR90	chr20	32250000	32730000	non-ASTAD	1.27175	Gain	0	0
IMR90	chr3	58290000	58650000	non-ASTAD	1.2716	Normal	0	0
IMR90	chr14	103150000	103410000	non-ASTAD	1.27153	Normal	0	0
IMR90	chr1	22350000	22990000	non-ASTAD	1.27152	Deletion	0	0
IMR90	chr16	90000	410000	non-ASTAD	1.26942	Deletion	0	0
IMR90	chr12	42790000	43750000	non-ASTAD	1.26617	Normal	0	0
IMR90	chr8	97250000	98590000	non-ASTAD	1.26563	Gain	0	0
IMR90	chr1	22350000	23290000	non-ASTAD	1.26553	Deletion	0	0
IMR90	chr8	120110000	120470000	non-ASTAD	1.26513	Gain	0	0
IMR90	chr22	30990000	31330000	non-ASTAD	1.26451	Normal	0	0
IMR90	chr7	18390000	19510000	non-ASTAD	1.26438	Normal	0	0
IMR90	chr15	81290000	81570000	non-ASTAD	1.26312	Normal	0	0
IMR90	chr19	2110000	2430000	non-ASTAD	1.26268	Normal	0	0
IMR90	chr11	8610000	9170000	non-ASTAD	1.26264	Normal	0	0
IMR90	chr5	177670000	178990000	non-ASTAD	1.26079	Normal	0.00151515	0
IMR90	chr5	77590000	78290000	non-ASTAD	1.25997	Gain	0	0
IMR90	chr5	179530000	180730000	non-ASTAD	1.25912	Deletion	0.108583	0
IMR90	chr22	19710000	19950000	non-ASTAD	1.25861	Normal	0	0
IMR90	chr7	101190000	101910000	non-ASTAD	1.25788	Gain	0	0
IMR90	chr11	101730000	101890000	non-ASTAD	1.25787	Gain	0	0
IMR90	chr14	93650000	93810000	non-ASTAD	1.25776	Normal	0	0
IMR90	chr13	97630000	98490000	non-ASTAD	1.25652	Normal	0.174419	0.0112791
IMR90	chr18	56170000	56750000	non-ASTAD	1.25496	Gain	0	0
IMR90	chr3	184530000	185350000	non-ASTAD	1.25487	Normal	0	0.0482927
IMR90	chr21	33010000	34850000	non-ASTAD	1.25341	Normal	0	0
IMR90	chr15	98970000	99770000	non-ASTAD	1.25241	Normal	0	0
IMR90	chr12	133270000	133510000	non-ASTAD	1.25092	Deletion	0.00833333	0
IMR90	chr14	75310000	76150000	non-ASTAD	1.25039	Gain	0	0
IMR90	chr13	45910000	46090000	non-ASTAD	1.25008	Gain	0	0
IMR90	chr14	24050000	24430000	non-ASTAD	1.24822	Normal	0	0
IMR90	chr1	227050000	227650000	non-ASTAD	1.24653	Deletion	0	0
IMR90	chr16	87810000	88630000	non-ASTAD	1.24587	Deletion	0	0
IMR90	chr4	77070000	78150000	non-ASTAD	1.24567	Loss	0	0
IMR90	chr3	11110000	11390000	non-ASTAD	1.24564	Normal	0	0
IMR90	chr22	37650000	37870000	non-ASTAD	1.24515	Normal	0	0
IMR90	chr1	21990000	23290000	non-ASTAD	1.24415	Deletion	0	0
IMR90	chr2	54010000	55450000	non-ASTAD	1.2428	Gain	0	0
IMR90	chr12	29210000	30990000	non-ASTAD	1.24268	Loss	0	0
IMR90	chr15	75070000	75250000	non-ASTAD	1.24207	Normal	0	0
IMR90	chr5	158750000	159430000	non-ASTAD	1.24178	Normal	0	0
IMR90	chr9	129690000	129970000	non-ASTAD	1.24151	Gain	0	0
IMR90	chr7	151470000	151810000	non-ASTAD	1.24137	Normal	0	0
IMR90	chr16	3730000	4470000	non-ASTAD	1.24114	Deletion	0	0
IMR90	chr22	23650000	23950000	non-ASTAD	1.24091	Normal	0	0.01
IMR90	chr19	18110000	18550000	non-ASTAD	1.24064	Gain	0	0
IMR90	chr7	73270000	73830000	non-ASTAD	1.24016	Gain	0	0
IMR90	chr12	76430000	76750000	non-ASTAD	1.23984	Gain	0	0
IMR90	chr13	27930000	28570000	non-ASTAD	1.23976	Normal	0.0904688	0
IMR90	chr11	65430000	65830000	non-ASTAD	1.23957	Loss	0	0
IMR90	chr19	4650000	5690000	non-ASTAD	1.23951	Normal	0	0
IMR90	chr9	34370000	34670000	non-ASTAD	1.23915	Gain	0	0
IMR90	chr14	95890000	96010000	non-ASTAD	1.23909	Normal	0	0
IMR90	chr4	9630000	13630000	non-ASTAD	1.23897	Loss	0	0
IMR90	chr2	28790000	29170000	non-ASTAD	1.23796	Gain	0	0
IMR90	chr2	18010000	18570000	non-ASTAD	1.23733	Gain	0	0
IMR90	chr7	97910000	98050000	non-ASTAD	1.23664	Normal	0	0
IMR90	chr12	12930000	13410000	non-ASTAD	1.23605	Loss	0	0
IMR90	chr12	62810000	63210000	non-ASTAD	1.23523	Gain	0	0
IMR90	chr11	131550000	132970000	non-ASTAD	1.23502	Normal	0	0
IMR90	chr1	24090000	25550000	non-ASTAD	1.23453	Deletion	0	0
IMR90	chr5	7830000	10270000	non-ASTAD	1.23429	Gain	0	0
IMR90	chr4	140590000	141270000	non-ASTAD	1.23389	Loss	0	0
IMR90	chr15	85050000	85770000	non-ASTAD	1.23373	Deletion	0.180278	0
IMR90	chr20	60550000	60850000	non-ASTAD	1.23311	Normal	0	0
IMR90	chr14	74550000	74950000	non-ASTAD	1.23173	Gain	0	0
IMR90	chr1	234610000	235250000	non-ASTAD	1.22977	Deletion	0	0
IMR90	chr16	87810000	88770000	non-ASTAD	1.22956	Deletion	0	0
IMR90	chr16	89630000	89750000	non-ASTAD	1.22909	Deletion	0	0
IMR90	chr2	219270000	219530000	non-ASTAD	1.22904	Normal	0	0
IMR90	chr18	77430000	77710000	non-ASTAD	1.22846	Normal	0.00928571	0
IMR90	chr17	64190000	64690000	non-ASTAD	1.22766	Gain	0	0
IMR90	chr7	73270000	73610000	non-ASTAD	1.22751	Gain	0	0
IMR90	chr11	9170000	9610000	non-ASTAD	1.22716	Normal	0	0
IMR90	chr11	126150000	126350000	non-ASTAD	1.22641	Gain	0	0
IMR90	chr13	78350000	78690000	non-ASTAD	1.22633	Normal	0.00441176	0
IMR90	chr14	75590000	75770000	non-ASTAD	1.22632	Gain	0	0
IMR90	chr4	4970000	5490000	non-ASTAD	1.22351	Loss	0	0
IMR90	chr2	239390000	239750000	non-ASTAD	1.22331	Normal	0	0
IMR90	chr5	170230000	170630000	non-ASTAD	1.22252	Gain	0.01575	0
IMR90	chr13	47370000	48670000	non-ASTAD	1.22188	Gain	0.135154	0.00323077
IMR90	chr2	114510000	114730000	non-ASTAD	1.2208	Gain	0	0
IMR90	chr7	5750000	6530000	non-ASTAD	1.22049	Gain	0	0
IMR90	chr18	12690000	12970000	non-ASTAD	1.21935	Normal	0	0
IMR90	chr12	50470000	51150000	non-ASTAD	1.21909	Gain	0	0
IMR90	chr1	94970000	95530000	non-ASTAD	1.21844	Deletion	0	0
IMR90	chr20	55650000	55930000	non-ASTAD	1.21834	Normal	0	0
IMR90	chr9	89950000	90290000	non-ASTAD	1.21812	Normal	0	0
IMR90	chr1	54310000	55290000	non-ASTAD	1.21746	Deletion	0	0
IMR90	chr11	73110000	73650000	non-ASTAD	1.21583	Normal	0	0
IMR90	chr16	90000	730000	non-ASTAD	1.21562	Deletion	0	0
IMR90	chr19	38890000	39830000	non-ASTAD	1.2148	Normal	0	0
IMR90	chr7	27210000	28130000	non-ASTAD	1.21445	Gain	0	0
IMR90	chr8	42250000	42530000	non-ASTAD	1.21401	Normal	0	0
IMR90	chr8	17770000	18530000	non-ASTAD	1.21365	Normal	0	0
IMR90	chr11	113750000	114150000	non-ASTAD	1.21351	Normal	0	0
IMR90	chr22	45490000	45650000	non-ASTAD	1.21328	Normal	0	0
IMR90	chr5	32110000	34930000	non-ASTAD	1.21304	Gain	0.0321986	0
IMR90	chr18	6910000	7030000	non-ASTAD	1.21271	Normal	0	0
IMR90	chr12	71990000	72150000	non-ASTAD	1.21156	Gain	0	0
IMR90	chr7	23570000	23770000	non-ASTAD	1.2114	Gain	0	0
IMR90	chr8	23150000	23310000	non-ASTAD	1.21065	Normal	0	0
IMR90	chr3	56710000	57030000	non-ASTAD	1.21064	Normal	0	0
IMR90	chr16	77210000	77630000	non-ASTAD	1.20889	Deletion	0	0
IMR90	chr4	77430000	77990000	non-ASTAD	1.20859	Loss	0	0
IMR90	chr4	38750000	40910000	non-ASTAD	1.20852	Loss	0.0224537	0
IMR90	chr14	23790000	23930000	non-ASTAD	1.2075	Normal	0	0
IMR90	chr4	2490000	2730000	non-ASTAD	1.20737	Loss	0	0
IMR90	chr8	96910000	97250000	non-ASTAD	1.20681	Gain	0	0
IMR90	chr7	151470000	152550000	non-ASTAD	1.20639	Normal	0.0553704	0
IMR90	chr12	46750000	47430000	non-ASTAD	1.20521	Gain	0	0
IMR90	chr2	235870000	236030000	non-ASTAD	1.20476	Normal	0	0
IMR90	chr10	3490000	4690000	non-ASTAD	1.20439	Normal	0	0
IMR90	chr3	140950000	141290000	non-ASTAD	1.20416	Normal	0	0
IMR90	chr7	107530000	107810000	non-ASTAD	1.20293	Gain	0	0
IMR90	chr19	14690000	16310000	non-ASTAD	1.20282	Gain	0	0
IMR90	chr5	180590000	180730000	non-ASTAD	1.20068	Deletion	0.930714	0
IMR90	chr12	112130000	112270000	non-ASTAD	1.20058	Gain	0	0
IMR90	chr2	160650000	162030000	non-ASTAD	1.20012	Normal	0	0
IMR90	chr1	8930000	9650000	non-ASTAD	1.20008	Deletion	0	0
IMR90	chr20	33110000	33410000	non-ASTAD	1.19961	Gain	0	0
IMR90	chr12	30770000	30990000	non-ASTAD	1.19843	Loss	0	0
IMR90	chr3	42270000	42590000	non-ASTAD	1.19795	Normal	0	0
IMR90	chr5	131710000	132230000	non-ASTAD	1.19689	Gain	0	0
IMR90	chr12	92970000	93790000	non-ASTAD	1.19638	Gain	0.0220732	0
IMR90	chr2	153030000	153590000	non-ASTAD	1.19619	Normal	0	0
IMR90	chr5	55230000	55550000	non-ASTAD	1.19551	Gain	0	0
IMR90	chr8	27450000	27690000	non-ASTAD	1.19431	Normal	0	0
IMR90	chr8	87050000	87390000	non-ASTAD	1.19337	Normal	0	0
IMR90	chr9	100390000	100690000	non-ASTAD	1.19328	Gain	0	0
IMR90	chr2	233550000	233710000	non-ASTAD	1.19272	Normal	0	0
IMR90	chr7	22550000	23110000	non-ASTAD	1.19204	Gain	0	0
IMR90	chr15	98970000	99630000	non-ASTAD	1.19199	Normal	0	0
IMR90	chr4	57410000	57770000	non-ASTAD	1.19147	Loss	0	0
IMR90	chr3	140950000	141170000	non-ASTAD	1.19088	Normal	0	0
IMR90	chr8	127830000	130550000	non-ASTAD	1.18992	Gain	0	0
IMR90	chr19	38890000	39430000	non-ASTAD	1.18942	Normal	0	0
IMR90	chr9	114490000	115910000	non-ASTAD	1.18812	Gain	0	0
IMR90	chr16	18930000	19550000	non-ASTAD	1.18654	Deletion	0	0
IMR90	chr5	146970000	147210000	non-ASTAD	1.18597	Normal	0	0
IMR90	chr12	95450000	95730000	non-ASTAD	1.18546	Gain	0	0
IMR90	chr4	6350000	6570000	non-ASTAD	1.18459	Loss	0	0
IMR90	chr13	20190000	20550000	non-ASTAD	1.1842	Normal	0.162778	0
IMR90	chr12	64930000	65170000	non-ASTAD	1.18254	Gain	0	0
IMR90	chr19	14690000	16130000	non-ASTAD	1.18247	Gain	0	0
IMR90	chr15	62150000	63050000	non-ASTAD	1.18142	Normal	0	0
IMR90	chr19	10970000	11710000	non-ASTAD	1.18087	Gain	0	0
IMR90	chr11	127890000	128730000	non-ASTAD	1.18031	Gain	0	0
IMR90	chr10	32670000	34950000	non-ASTAD	1.17827	Normal	0	0
IMR90	chr12	76990000	77430000	non-ASTAD	1.1782	Gain	0	0
IMR90	chr9	37470000	38430000	non-ASTAD	1.17702	Gain	0	0
IMR90	chr7	41750000	41970000	non-ASTAD	1.17587	Gain	0	0
IMR90	chr5	150190000	151190000	non-ASTAD	1.17576	Gain	0	0
IMR90	chr3	190950000	191130000	non-ASTAD	1.17523	Normal	0	0
IMR90	chr5	13970000	14670000	non-ASTAD	1.17478	Gain	0	0.0284286
IMR90	chr5	9230000	9550000	non-ASTAD	1.17418	Gain	0	0
IMR90	chr14	75770000	76150000	non-ASTAD	1.174	Gain	0	0
IMR90	chr1	115670000	116150000	non-ASTAD	1.17111	Deletion	0	0
IMR90	chr5	168390000	169850000	non-ASTAD	1.17067	Gain	0	0
IMR90	chr8	101850000	102330000	non-ASTAD	1.17067	Gain	0	0
IMR90	chr9	134390000	135270000	non-ASTAD	1.17029	Gain	0	0
IMR90	chr12	42790000	42970000	non-ASTAD	1.17017	Normal	0	0
IMR90	chr20	30710000	31250000	non-ASTAD	1.16945	Gain	0	0
IMR90	chr15	89870000	90110000	non-ASTAD	1.16873	Normal	0	0
IMR90	chr21	28210000	29710000	non-ASTAD	1.16849	Gain	0	0
IMR90	chr7	43750000	43890000	non-ASTAD	1.16822	Normal	0	0
IMR90	chr21	33650000	34010000	non-ASTAD	1.16782	Normal	0	0
IMR90	chr9	21450000	21810000	non-ASTAD	1.16772	Normal	0	0
IMR90	chr16	1670000	1830000	non-ASTAD	1.16719	Deletion	0	0
IMR90	chr2	239210000	239750000	non-ASTAD	1.16672	Normal	0	0
IMR90	chr8	39710000	39870000	non-ASTAD	1.16615	Normal	0	0
IMR90	chr2	44210000	44610000	non-ASTAD	1.16577	Gain	0	0
IMR90	chr2	36570000	36910000	non-ASTAD	1.16544	Gain	0	0
IMR90	chr12	53910000	54150000	non-ASTAD	1.16536	Gain	0	0
IMR90	chr17	38730000	39850000	non-ASTAD	1.16498	Normal	0	0
IMR90	chr12	101150000	101670000	non-ASTAD	1.16492	Normal	0.0171154	0
IMR90	chr10	5490000	5930000	non-ASTAD	1.16423	Normal	0	0
IMR90	chr1	53170000	53710000	non-ASTAD	1.16348	Deletion	0	0
IMR90	chr3	124270000	124470000	non-ASTAD	1.16346	Normal	0	0
IMR90	chr8	22090000	23310000	non-ASTAD	1.16307	Normal	0	0
IMR90	chr14	94650000	96570000	non-ASTAD	1.16268	Gain	0	0
IMR90	chr14	63830000	64090000	non-ASTAD	1.1622	Gain	0	0
IMR90	chr7	150830000	151050000	non-ASTAD	1.16171	Normal	0	0
IMR90	chr12	121710000	121890000	non-ASTAD	1.16161	Gain	0	0
IMR90	chr11	72530000	73110000	non-ASTAD	1.16088	Normal	0	0
IMR90	chr1	234610000	235670000	non-ASTAD	1.16085	Deletion	0	0
IMR90	chr5	179290000	179530000	non-ASTAD	1.16011	Normal	0	0
IMR90	chr4	37590000	38750000	non-ASTAD	1.15995	Loss	0	0
IMR90	chr8	42250000	42690000	non-ASTAD	1.15935	Normal	0	0
IMR90	chr5	131390000	131530000	non-ASTAD	1.15861	Gain	0	0
IMR90	chr7	22550000	23310000	non-ASTAD	1.15844	Gain	0	0
IMR90	chr8	124250000	124430000	non-ASTAD	1.15822	Gain	0	0
IMR90	chr18	9050000	9570000	non-ASTAD	1.15728	Normal	0	0
IMR90	chr3	99530000	99990000	non-ASTAD	1.15664	Normal	0	0
IMR90	chr7	23770000	24730000	non-ASTAD	1.15657	Gain	0	0
IMR90	chr3	118850000	118970000	non-ASTAD	1.15656	Normal	0	0
IMR90	chr20	24930000	25390000	non-ASTAD	1.15638	Gain	0	0
IMR90	chr14	21610000	24930000	non-ASTAD	1.1555	Normal	0	0
IMR90	chr7	100950000	101910000	non-ASTAD	1.15524	Gain	0	0
IMR90	chr1	228770000	229650000	non-ASTAD	1.15506	Deletion	0.0145455	0
IMR90	chr3	132450000	133510000	non-ASTAD	1.15428	Normal	0	0
IMR90	chr2	172990000	173330000	non-ASTAD	1.15419	Normal	0	0
IMR90	chr2	219130000	219530000	non-ASTAD	1.154	Normal	0	0
IMR90	chr10	6130000	6470000	non-ASTAD	1.1539	Normal	0	0
IMR90	chr4	184190000	184370000	non-ASTAD	1.15284	Loss	0	0
IMR90	chr5	72190000	72870000	non-ASTAD	1.15254	Gain	0	0
IMR90	chr5	31790000	32110000	non-ASTAD	1.15215	Normal	0	0
IMR90	chr7	135350000	135710000	non-ASTAD	1.15124	Normal	0	0
IMR90	chr1	54310000	55530000	non-ASTAD	1.15106	Deletion	0	0
IMR90	chr3	72890000	73150000	non-ASTAD	1.1498	Normal	0	0
IMR90	chr12	101810000	102150000	non-ASTAD	1.14933	Normal	0	0
IMR90	chr8	143850000	144150000	non-ASTAD	1.14886	Normal	0	0
IMR90	chr4	157390000	157890000	non-ASTAD	1.14778	Loss	0	0
IMR90	chr3	45970000	46130000	non-ASTAD	1.14761	Normal	0	0
IMR90	chr4	2210000	2490000	non-ASTAD	1.14549	Loss	0	0
IMR90	chr18	19450000	21010000	non-ASTAD	1.14512	Gain	0.0251923	0
IMR90	chr9	133570000	133930000	non-ASTAD	1.14499	Gain	0	0
IMR90	chr5	180070000	180590000	non-ASTAD	1.14371	Normal	0	0
IMR90	chr9	133750000	133930000	non-ASTAD	1.14329	Gain	0	0
IMR90	chr19	44170000	45390000	non-ASTAD	1.14298	Normal	0.00696721	0.00532787
IMR90	chr3	129650000	129830000	non-ASTAD	1.14261	Normal	0	0
IMR90	chr2	11950000	13170000	non-ASTAD	1.14195	Gain	0	0
IMR90	chr7	75070000	75950000	non-ASTAD	1.14148	Gain	0	0
IMR90	chr12	121010000	121170000	non-ASTAD	1.14127	Gain	0	0
IMR90	chr3	53950000	56370000	non-ASTAD	1.14118	Normal	0	0
IMR90	chr14	35030000	35890000	non-ASTAD	1.13841	Gain	0	0.00209302
IMR90	chr3	129210000	129350000	non-ASTAD	1.1365	Normal	0	0
IMR90	chr14	67850000	68290000	non-ASTAD	1.1355	Gain	0	0
IMR90	chr8	36710000	37610000	non-ASTAD	1.13322	Normal	0	0
IMR90	chr2	42310000	42590000	non-ASTAD	1.13319	Gain	0	0
IMR90	chr11	74970000	75110000	non-ASTAD	1.13256	Normal	0	0
IMR90	chr14	99950000	100710000	non-ASTAD	1.13256	Normal	0	0
IMR90	chr10	80830000	80970000	non-ASTAD	1.131	Gain	0	0
IMR90	chr9	4650000	5630000	non-ASTAD	1.1299	Gain	0	0
IMR90	chr1	234750000	235250000	non-ASTAD	1.12911	Deletion	0	0
IMR90	chr3	151010000	151650000	non-ASTAD	1.12813	Normal	0	0
IMR90	chr7	5990000	6530000	non-ASTAD	1.1277	Gain	0	0
IMR90	chr2	43830000	44210000	non-ASTAD	1.12757	Gain	0	0
IMR90	chr3	28870000	30050000	non-ASTAD	1.12564	Normal	0	0
IMR90	chr9	35750000	35910000	non-ASTAD	1.12545	Gain	0.04375	0
IMR90	chr3	122110000	123290000	non-ASTAD	1.12511	Normal	0	0
IMR90	chr4	139090000	139610000	non-ASTAD	1.12504	Loss	0	0
IMR90	chr3	186290000	187450000	non-ASTAD	1.12385	Normal	0	0
IMR90	chr1	78590000	79150000	non-ASTAD	1.1227	Deletion	0	0
IMR90	chr18	20370000	20590000	non-ASTAD	1.12254	Gain	0.0545455	0
IMR90	chr8	124030000	124250000	non-ASTAD	1.12234	Gain	0	0
IMR90	chr9	6030000	6770000	non-ASTAD	1.12233	Gain	0.00256757	0
IMR90	chr7	66490000	70290000	non-ASTAD	1.12139	Deletion	0	0
IMR90	chr16	88770000	89750000	non-ASTAD	1.12069	Deletion	0	0
IMR90	chr7	97910000	98470000	non-ASTAD	1.11961	Normal	0	0
IMR90	chr9	117790000	119470000	non-ASTAD	1.11662	Gain	0	0
IMR90	chr7	77270000	77570000	non-ASTAD	1.11534	Gain	0	0
IMR90	chr10	120950000	121430000	non-ASTAD	1.11493	Gain	0	0
IMR90	chr9	72870000	73230000	non-ASTAD	1.1146	Normal	0	0
IMR90	chr2	237990000	239210000	non-ASTAD	1.11442	Normal	0	0
IMR90	chr9	90670000	91930000	non-ASTAD	1.11434	Normal	0	0
IMR90	chr2	220030000	220250000	non-ASTAD	1.11414	Normal	0	0
IMR90	chr3	170590000	172530000	non-ASTAD	1.11309	Normal	0	0
IMR90	chr7	20710000	22130000	non-ASTAD	1.1122	Normal	0	0
IMR90	chr3	23210000	24030000	non-ASTAD	1.1121	Normal	0	0
IMR90	chr12	125270000	125430000	non-ASTAD	1.11207	Gain	0	0.200625
IMR90	chr11	122430000	122930000	non-ASTAD	1.1101	Gain	0	0
IMR90	chr11	130790000	132970000	non-ASTAD	1.10988	Normal	0	0
IMR90	chr14	24570000	24790000	non-ASTAD	1.10936	Normal	0	0
IMR90	chr19	2630000	2810000	non-ASTAD	1.10922	Normal	0	0
IMR90	chr2	85150000	86410000	non-ASTAD	1.10875	Gain	0	0
IMR90	chr14	76490000	76890000	non-ASTAD	1.10858	Gain	0	0
IMR90	chr12	69750000	70030000	non-ASTAD	1.10858	Normal	0	0
IMR90	chr22	29970000	30490000	non-ASTAD	1.10784	Normal	0	0
IMR90	chr3	138810000	139110000	non-ASTAD	1.10669	Normal	0	0
IMR90	chr20	55090000	58130000	non-ASTAD	1.10604	Normal	0	0
IMR90	chr1	91970000	92410000	non-ASTAD	1.10564	Deletion	0	0
IMR90	chr11	120350000	121090000	non-ASTAD	1.10508	Gain	0	0
IMR90	chr5	910000	1670000	non-ASTAD	1.10487	Normal	0.0107895	0
IMR90	chr2	71070000	71210000	non-ASTAD	1.10469	Normal	0	0
IMR90	chr8	70830000	71050000	non-ASTAD	1.10404	Normal	0	0
IMR90	chr4	154050000	154590000	non-ASTAD	1.10234	Loss	0	0
IMR90	chr7	106410000	106810000	non-ASTAD	1.10118	Gain	0	0
IMR90	chr21	33010000	34010000	non-ASTAD	1.10103	Normal	0	0
IMR90	chr10	120950000	121190000	non-ASTAD	1.10085	Gain	0	0
IMR90	chr19	10510000	10810000	non-ASTAD	1.10071	Gain	0	0
IMR90	chr13	75930000	76130000	non-ASTAD	1.09992	Normal	0	0
IMR90	chr14	50590000	50770000	non-ASTAD	1.09984	Gain	0	0
IMR90	chr2	54010000	55850000	non-ASTAD	1.09968	Gain	0	0
IMR90	chr22	22750000	23290000	non-ASTAD	1.09968	Normal	0	0
IMR90	chr8	11430000	11970000	non-ASTAD	1.09963	Deletion	0	0
IMR90	chr19	10230000	10370000	non-ASTAD	1.09955	Gain	0	0
IMR90	chr11	130910000	131550000	non-ASTAD	1.09848	Normal	0	0
IMR90	chr1	9170000	9650000	non-ASTAD	1.09788	Deletion	0	0
IMR90	chr14	21610000	25130000	non-ASTAD	1.09787	Normal	0	0
IMR90	chr11	72410000	73110000	non-ASTAD	1.09619	Normal	0	0
IMR90	chr7	22890000	23110000	non-ASTAD	1.09535	Gain	0	0
IMR90	chr15	71190000	72110000	non-ASTAD	1.09508	Normal	0.00554348	0
IMR90	chr3	133630000	134210000	non-ASTAD	1.09505	Normal	0	0
IMR90	chr2	207970000	208350000	non-ASTAD	1.09469	Normal	0	0
IMR90	chr19	52790000	53710000	non-ASTAD	1.09453	Normal	0	0
IMR90	chr10	88430000	88710000	non-ASTAD	1.09432	Normal	0	0
IMR90	chr7	101330000	101910000	non-ASTAD	1.09318	Gain	0	0
IMR90	chr9	113190000	114090000	non-ASTAD	1.09276	Gain	0	0
IMR90	chr5	131530000	132230000	non-ASTAD	1.09274	Gain	0	0
IMR90	chr3	45730000	46130000	non-ASTAD	1.09243	Normal	0	0
IMR90	chr8	8870000	9030000	non-ASTAD	1.09235	Deletion	0	0
IMR90	chr9	96430000	96770000	non-ASTAD	1.09155	Normal	0	0
IMR90	chr5	38390000	38950000	non-ASTAD	1.0913	Gain	0	0
IMR90	chr12	122470000	122710000	non-ASTAD	1.09123	Gain	0	0
IMR90	chr15	70950000	71190000	non-ASTAD	1.09088	Normal	0	0
IMR90	chr10	70970000	71170000	non-ASTAD	1.09085	Gain	0	0
IMR90	chr8	22090000	23010000	non-ASTAD	1.0903	Normal	0	0
IMR90	chr12	70250000	70970000	non-ASTAD	1.09018	Normal	0	0
IMR90	chr18	71850000	72250000	non-ASTAD	1.08989	Normal	0	0
IMR90	chr8	42690000	42930000	non-ASTAD	1.08851	Normal	0	0
IMR90	chr11	72410000	73650000	non-ASTAD	1.08779	Normal	0	0
IMR90	chr3	132130000	132450000	non-ASTAD	1.08759	Normal	0	0
IMR90	chr15	22830000	23030000	non-ASTAD	1.08676	Normal	0	0
IMR90	chr12	6410000	6970000	non-ASTAD	1.08647	Loss	0	0
IMR90	chr10	99890000	100230000	non-ASTAD	1.08601	Gain	0	0
IMR90	chr2	19570000	19890000	non-ASTAD	1.08483	Gain	0	0
IMR90	chr4	184650000	185170000	non-ASTAD	1.08297	Loss	0	0
IMR90	chr13	45550000	45910000	non-ASTAD	1.08276	Gain	0	0
IMR90	chr3	57550000	58290000	non-ASTAD	1.08252	Normal	0	0
IMR90	chr8	127830000	130770000	non-ASTAD	1.08126	Gain	0	0
IMR90	chr2	219130000	219270000	non-ASTAD	1.08071	Normal	0	0
IMR90	chr21	28210000	30110000	non-ASTAD	1.08017	Gain	0	0
IMR90	chr1	25170000	25550000	non-ASTAD	1.07926	Deletion	0	0
IMR90	chr14	50050000	50310000	non-ASTAD	1.07916	Gain	0	0
IMR90	chr22	42350000	42850000	non-ASTAD	1.07871	Normal	0	0
IMR90	chr2	207030000	207170000	non-ASTAD	1.07852	Normal	0	0
IMR90	chr4	39450000	39990000	non-ASTAD	1.07782	Loss	0	0
IMR90	chr18	43230000	43690000	non-ASTAD	1.07715	Normal	0	0
IMR90	chr9	26710000	27310000	non-ASTAD	1.07557	Normal	0	0
IMR90	chr14	89650000	89890000	non-ASTAD	1.0755	Normal	0	0
IMR90	chr14	52610000	52770000	non-ASTAD	1.07523	Gain	0	0
IMR90	chr7	75470000	75670000	non-ASTAD	1.07515	Gain	0	0
IMR90	chr7	92230000	92710000	non-ASTAD	1.0751	Gain	0	0
IMR90	chr11	68370000	68670000	non-ASTAD	1.0745	Loss	0	0
IMR90	chr2	109730000	110110000	non-ASTAD	1.07446	Gain	0.00631579	0
IMR90	chr9	13410000	14450000	non-ASTAD	1.07404	Normal	0	0
IMR90	chr15	78190000	79050000	non-ASTAD	1.0737	Normal	0	0
IMR90	chr5	110470000	110870000	non-ASTAD	1.07275	Normal	0	0
IMR90	chr20	47270000	47610000	non-ASTAD	1.07213	Gain	0	0
IMR90	chr15	60630000	60770000	non-ASTAD	1.07197	Normal	0	0
IMR90	chr13	109570000	110450000	non-ASTAD	1.07162	Normal	0	0.0256818
IMR90	chr4	8170000	8450000	non-ASTAD	1.07106	Loss	0	0
[truncated: 7,362 more rows]

## Sheet: H1-hESC
cell	chrom	start	end	type	z	CNV	High_Signal_Region	Low_Mappability
H1hESC	chr4	190330000	190710000	ASTAD	23.7805	Loss	0.567632	0
H1hESC	chr5	21470000	21810000	ASTAD	23.4268	Normal	0.326765	0
H1hESC	chr6	57190000	57390000	ASTAD	22.4858	Gain	1	0
H1hESC	chr4	190150000	190710000	ASTAD	21.5347	Loss	0.462679	0
H1hESC	chr4	3530000	3770000	ASTAD	19.9184	Normal	0	0
H1hESC	chr4	190150000	190850000	ASTAD	19.7535	Loss	0.468857	0
H1hESC	chr2	132930000	133990000	ASTAD	19.6554	Normal	0.165849	0
H1hESC	chr12	150000	330000	ASTAD	19.5306	Gain	0.205556	0
H1hESC	chr4	188510000	190850000	ASTAD	17.7253	Loss	0.140256	0
H1hESC	chr2	132930000	134270000	ASTAD	17.5444	Normal	0.131194	0
H1hESC	chr8	2170000	2350000	ASTAD	17	Loss	0	0
H1hESC	chr4	187650000	190850000	ASTAD	16.7861	Loss	0.102563	0
H1hESC	chr4	187210000	191130000	ASTAD	16.2784	Loss	0.155153	0
H1hESC	chr2	132930000	134610000	ASTAD	15.6131	Normal	0.104643	0
H1hESC	chr9	130870000	131030000	ASTAD	15.3103	Normal	0	0
H1hESC	chr9	140730000	140950000	ASTAD	15.1356	Normal	0	0
H1hESC	chr1	144810000	145390000	ASTAD	14.6911	Deletion	1	0
H1hESC	chr7	65170000	65470000	ASTAD	14.4173	Loss	0	0
H1hESC	chr17	21170000	21570000	ASTAD	14.1026	Normal	0.19475	0
H1hESC	chr1	203690000	204490000	ASTAD	13.3355	Deletion	0.0025	0
H1hESC	chr2	132570000	134610000	ASTAD	13.1191	Normal	0.0861765	0.0360294
H1hESC	chr1	203830000	204370000	ASTAD	12.5556	Deletion	0.0037037	0
H1hESC	chr11	48190000	50330000	ASTAD	12.5553	Loss	0.123738	0
H1hESC	chr2	37550000	38130000	ASTAD	12.3991	Normal	0	0
H1hESC	chr2	132430000	134610000	ASTAD	12.3299	Normal	0.0806422	0.0337156
H1hESC	chr4	3530000	3950000	ASTAD	12.2368	Gain	0	0
H1hESC	chr1	203690000	204370000	ASTAD	12.208	Deletion	0.00294118	0
H1hESC	chr7	142010000	142330000	ASTAD	11.794	Normal	0	0
H1hESC	chr11	73390000	73670000	ASTAD	11.4236	Normal	0	0
H1hESC	chr6	170000	390000	ASTAD	11.3509	Gain	0.573636	0
H1hESC	chr1	204110000	204370000	ASTAD	11.3107	Deletion	0	0
H1hESC	chr11	48190000	50790000	ASTAD	10.9811	Loss	0.168115	0
H1hESC	chr6	57390000	58130000	ASTAD	10.2864	Loss	0.388514	0.0027027
H1hESC	chr2	132430000	135210000	ASTAD	10.0634	Normal	0.0632374	0.0264388
H1hESC	chr3	195270000	195730000	ASTAD	9.67002	Loss	0.52587	0
H1hESC	chr11	48190000	50030000	ASTAD	9.44839	Loss	0.143913	0
H1hESC	chr1	203830000	204110000	ASTAD	9.38508	Deletion	0.00714286	0
H1hESC	chr11	47870000	50790000	ASTAD	9.36218	Loss	0.149692	0
H1hESC	chr9	140430000	140950000	ASTAD	9.04229	Normal	0	0
H1hESC	chr8	58110000	58310000	ASTAD	8.88274	Normal	0.0565	0
H1hESC	chr6	170000	570000	ASTAD	8.72004	Gain	0.3155	0.006
H1hESC	chr2	131890000	135210000	ASTAD	8.53295	Normal	0.0529518	0.0221386
H1hESC	chr8	2030000	2350000	ASTAD	8.45062	Loss	0	0
H1hESC	chr14	106230000	107330000	ASTAD	7.87318	Loss	0.0235455	0
H1hESC	chr2	37550000	38530000	ASTAD	7.45925	Normal	0	0
H1hESC	chr1	16810000	17250000	ASTAD	7.15605	Deletion	0.973636	0
H1hESC	chr14	105970000	107330000	ASTAD	7.14039	Loss	0.129559	0
H1hESC	chr1	16810000	17370000	ASTAD	6.79813	Deletion	0.856964	0
H1hESC	chr4	3090000	3950000	ASTAD	6.72437	Gain	0	0
H1hESC	chr8	4670000	6270000	ASTAD	6.63387	Loss	0	0
H1hESC	chr1	144510000	148370000	ASTAD	6.42968	Deletion	0.448549	0
H1hESC	chr9	140430000	141190000	ASTAD	6.37021	Deletion	0	0.179868
H1hESC	chr4	2970000	3950000	ASTAD	6.03279	Gain	0	0
H1hESC	chr12	114410000	115070000	ASTAD	5.9703	Normal	0	0
H1hESC	chr9	131890000	132390000	ASTAD	5.83987	Normal	0	0
H1hESC	chr11	2450000	2950000	ASTAD	5.82225	Loss	0	0
H1hESC	chr1	204370000	204490000	ASTAD	5.75004	Deletion	0	0
H1hESC	chr2	37550000	38750000	ASTAD	5.66084	Normal	0	0
H1hESC	chr12	27870000	29170000	ASTAD	5.60641	Normal	0	0
H1hESC	chr12	150000	550000	ASTAD	5.55701	Gain	0.222	0
H1hESC	chr7	2910000	4810000	ASTAD	5.52058	Normal	0	0
H1hESC	chr8	4090000	6270000	ASTAD	5.47963	Loss	0	0
H1hESC	chr21	10650000	11030000	ASTAD	5.38104	Normal	0.624474	0
H1hESC	chr3	195390000	195730000	ASTAD	5.33359	Loss	0.57	0
H1hESC	chr7	2750000	4810000	ASTAD	5.3207	Normal	0	0
H1hESC	chr9	131890000	132250000	ASTAD	5.3165	Normal	0	0
H1hESC	chr16	6710000	8610000	ASTAD	5.29561	Normal	0	0
H1hESC	chr2	89010000	91830000	ASTAD	5.1557	Deletion	0.71422	0
H1hESC	chr12	28110000	29170000	ASTAD	5.11798	Normal	0	0
H1hESC	chr7	2910000	4650000	ASTAD	5.11511	Normal	0	0
H1hESC	chr3	24730000	25650000	ASTAD	5.08115	Normal	0	0
H1hESC	chr2	89010000	91950000	ASTAD	5.05023	Deletion	0.725884	0
H1hESC	chr12	131390000	132190000	ASTAD	5.03831	Loss	0.017125	0
H1hESC	chr9	140170000	141190000	ASTAD	5.03234	Deletion	0.00245098	0.13402
H1hESC	chr6	57390000	57550000	ASTAD	4.9831	Gain	1	0
H1hESC	chr7	157210000	158410000	ASTAD	4.94178	Normal	0.0190833	0
H1hESC	chr18	56050000	56190000	ASTAD	4.93764	Normal	0	0
H1hESC	chr8	3470000	6270000	ASTAD	4.93386	Loss	0	0
H1hESC	chr7	2910000	4530000	ASTAD	4.84156	Normal	0	0
H1hESC	chr2	89010000	92330000	ASTAD	4.73907	Deletion	0.757259	0
H1hESC	chr14	96010000	96750000	ASTAD	4.72556	Normal	0	0
H1hESC	chr22	24190000	24670000	ASTAD	4.69091	Normal	0	0
H1hESC	chr3	3230000	4350000	ASTAD	4.65742	Normal	0.004375	0
H1hESC	chr16	7050000	8270000	ASTAD	4.6261	Normal	0	0
H1hESC	chr12	27870000	29490000	ASTAD	4.58031	Normal	0	0
H1hESC	chr3	38710000	39090000	ASTAD	4.57448	Normal	0	0
H1hESC	chr14	100850000	101130000	ASTAD	4.56932	Normal	0	0
H1hESC	chr8	3470000	6670000	ASTAD	4.54116	Loss	0	0
H1hESC	chr7	157210000	158150000	ASTAD	4.53888	Normal	0.0223404	0
H1hESC	chr11	1850000	2190000	ASTAD	4.53256	Loss	0	0
H1hESC	chr7	3250000	4530000	ASTAD	4.53003	Normal	0	0
H1hESC	chr20	46290000	47250000	ASTAD	4.52899	Normal	0.0139583	0
H1hESC	chr12	114590000	115070000	ASTAD	4.50894	Normal	0	0
H1hESC	chr12	52530000	53270000	ASTAD	4.50446	Normal	0	0
H1hESC	chr12	52530000	53390000	ASTAD	4.50445	Normal	0	0
H1hESC	chr9	131890000	132570000	ASTAD	4.49638	Normal	0	0
H1hESC	chr20	29410000	29650000	ASTAD	4.46235	Normal	0.887083	0
H1hESC	chr16	730000	1290000	ASTAD	4.40609	Normal	0	0
H1hESC	chr7	3090000	4530000	ASTAD	4.40472	Normal	0	0
H1hESC	chr15	93570000	94690000	ASTAD	4.37696	Normal	0	0
H1hESC	chr10	81110000	82130000	ASTAD	4.3675	Loss	0	0
H1hESC	chr14	97630000	99970000	ASTAD	4.32926	Normal	0	0
H1hESC	chr15	27130000	28350000	ASTAD	4.3263	Normal	0	0
H1hESC	chr11	73110000	73670000	ASTAD	4.31672	Normal	0	0
H1hESC	chr14	97630000	99750000	ASTAD	4.30851	Normal	0	0
H1hESC	chr16	6710000	8270000	ASTAD	4.3039	Normal	0	0
H1hESC	chr15	27290000	28350000	ASTAD	4.29696	Normal	0	0
H1hESC	chr14	96010000	96910000	ASTAD	4.28374	Normal	0	0
H1hESC	chr14	97770000	99750000	ASTAD	4.28349	Normal	0	0
H1hESC	chr15	69750000	70790000	ASTAD	4.26609	Gain	0	0
H1hESC	chr12	10910000	11370000	ASTAD	4.19979	Normal	0	0
H1hESC	chr16	850000	1290000	ASTAD	4.19107	Normal	0	0
H1hESC	chr18	75450000	77130000	ASTAD	4.18904	Normal	0.0729762	0.00136905
H1hESC	chr9	137350000	138390000	ASTAD	4.17958	Normal	0	0
H1hESC	chr20	23990000	24930000	ASTAD	4.14257	Loss	0	0
H1hESC	chr6	57550000	58130000	ASTAD	4.13146	Loss	0.219828	0.00344828
H1hESC	chr12	131610000	132190000	ASTAD	4.11537	Loss	0.0236207	0
H1hESC	chr15	57610000	57830000	ASTAD	4.10023	Gain	0	0
H1hESC	chr14	97210000	99970000	ASTAD	4.08298	Normal	0	0
H1hESC	chr9	137010000	138390000	ASTAD	4.0792	Normal	0	0
H1hESC	chr20	31410000	31690000	ASTAD	4.0365	Normal	0	0
H1hESC	chr15	24130000	25090000	ASTAD	4.01748	Loss	0	0
H1hESC	chr11	2190000	2950000	ASTAD	4.00665	Loss	0	0
H1hESC	chr14	97050000	99970000	ASTAD	3.99133	Normal	0	0
H1hESC	chr1	85750000	86170000	ASTAD	3.95294	Deletion	0	0
H1hESC	chr18	75450000	76750000	ASTAD	3.92987	Normal	0.00215385	0.00176923
H1hESC	chr3	12870000	13930000	ASTAD	3.92774	Normal	0	0
H1hESC	chr10	81110000	82010000	ASTAD	3.91268	Loss	0	0
H1hESC	chr3	127770000	128330000	ASTAD	3.90222	Normal	0	0
H1hESC	chr18	9970000	10530000	ASTAD	3.89316	Normal	0	0
H1hESC	chr5	1650000	4870000	ASTAD	3.87746	Normal	0.0023913	0
H1hESC	chr22	27070000	28250000	ASTAD	3.87111	Normal	0	0
H1hESC	chr20	52190000	52570000	ASTAD	3.84858	Normal	0	0
H1hESC	chr19	14670000	16310000	ASTAD	3.84654	Normal	0	0
H1hESC	chr8	143570000	143810000	ASTAD	3.8421	Normal	0	0
H1hESC	chr12	113870000	114410000	ASTAD	3.83391	Normal	0	0
H1hESC	chr5	18710000	21810000	ASTAD	3.82312	Loss	0.0395161	0
H1hESC	chr14	96910000	99970000	ASTAD	3.80914	Normal	0	0
H1hESC	chr16	5550000	6710000	ASTAD	3.80003	Normal	0	0
H1hESC	chr12	27870000	30990000	ASTAD	3.7984	Normal	0	0
H1hESC	chr15	25950000	26190000	ASTAD	3.79646	Normal	0	0.00791667
H1hESC	chr9	2130000	2850000	ASTAD	3.7837	Normal	0	0
H1hESC	chr19	33890000	34270000	ASTAD	3.78358	Loss	0	0
H1hESC	chr14	96010000	96570000	ASTAD	3.78233	Normal	0	0
H1hESC	chr12	124510000	125270000	ASTAD	3.77916	Normal	0	0
H1hESC	chr12	132990000	133210000	ASTAD	3.77008	Normal	0	0
H1hESC	chr1	3650000	6050000	ASTAD	3.7493	Deletion	0.0100417	0
H1hESC	chr18	34910000	35130000	ASTAD	3.7449	Normal	0	0
H1hESC	chr15	24130000	25390000	ASTAD	3.72889	Loss	0	0
H1hESC	chr13	27930000	28570000	ASTAD	3.72277	Normal	0.0904688	0
H1hESC	chr15	75990000	76110000	ASTAD	3.71257	Gain	0	0
H1hESC	chr12	131250000	132610000	ASTAD	3.71066	Loss	0.0100735	0
H1hESC	chr3	195270000	197390000	ASTAD	3.68549	Loss	0.197594	0
H1hESC	chr7	142010000	142930000	ASTAD	3.66288	Normal	0	0.00358696
H1hESC	chr3	13130000	13690000	ASTAD	3.64284	Normal	0	0
H1hESC	chr15	93570000	94530000	ASTAD	3.63756	Normal	0	0
H1hESC	chr15	93570000	94890000	ASTAD	3.63524	Normal	0	0
H1hESC	chr3	24990000	25650000	ASTAD	3.63461	Normal	0	0
H1hESC	chr12	52530000	52770000	ASTAD	3.63162	Normal	0	0
H1hESC	chr7	65170000	66270000	ASTAD	3.6258	Loss	0	0
H1hESC	chr7	3250000	4290000	ASTAD	3.62152	Normal	0	0
H1hESC	chr22	27070000	28070000	ASTAD	3.6141	Normal	0	0
H1hESC	chr9	110170000	111530000	ASTAD	3.61124	Normal	0	0
H1hESC	chr18	74710000	75450000	ASTAD	3.60519	Normal	0	0
H1hESC	chr22	45210000	45490000	ASTAD	3.58663	Normal	0	0
H1hESC	chr16	5670000	6710000	ASTAD	3.58391	Normal	0	0
H1hESC	chr3	3230000	4050000	ASTAD	3.56306	Normal	0.00597561	0
H1hESC	chr3	194390000	194990000	ASTAD	3.54694	Normal	0	0
H1hESC	chr12	114410000	116390000	ASTAD	3.52254	Normal	0	0
H1hESC	chr5	18350000	22230000	ASTAD	3.51521	Loss	0.0315722	0
H1hESC	chr12	132610000	133210000	ASTAD	3.51504	Normal	0	0
H1hESC	chr9	126810000	127170000	ASTAD	3.51386	Normal	0	0
H1hESC	chr3	12870000	13690000	ASTAD	3.51172	Normal	0	0
H1hESC	chr15	77850000	78190000	ASTAD	3.50716	Loss	0.00588235	0
H1hESC	chr3	13530000	13690000	ASTAD	3.50457	Normal	0	0
H1hESC	chr5	18350000	21810000	ASTAD	3.47822	Loss	0.0354046	0
H1hESC	chr22	43570000	44330000	ASTAD	3.46169	Normal	0	0
H1hESC	chr15	23870000	25530000	ASTAD	3.43327	Loss	0	0
H1hESC	chr16	86050000	86590000	ASTAD	3.43119	Normal	0	0
H1hESC	chr22	48950000	50150000	ASTAD	3.42893	Normal	0	0
H1hESC	chr8	11250000	11870000	ASTAD	3.42814	Normal	0	0
H1hESC	chr19	14670000	16510000	ASTAD	3.41813	Normal	0	0
H1hESC	chr15	23870000	25390000	ASTAD	3.41287	Loss	0	0
H1hESC	chr15	69750000	70650000	ASTAD	3.40624	Gain	0	0
H1hESC	chr18	8630000	9010000	ASTAD	3.40469	Normal	0	0
H1hESC	chr3	184070000	184270000	ASTAD	3.38357	Normal	0	0
H1hESC	chr12	131250000	133210000	ASTAD	3.36622	Loss	0.0069898	0
H1hESC	chr8	57850000	58310000	ASTAD	3.35873	Normal	0.0245652	0
H1hESC	chr20	57030000	57430000	ASTAD	3.35627	Normal	0	0
H1hESC	chr15	78190000	78590000	ASTAD	3.35568	Loss	0	0
H1hESC	chr9	137570000	138390000	ASTAD	3.34867	Normal	0	0
H1hESC	chr18	74090000	77450000	ASTAD	3.34483	Normal	0.047619	0.000684524
H1hESC	chr14	104550000	105110000	ASTAD	3.33989	Normal	0	0
H1hESC	chr7	142330000	142550000	ASTAD	3.3375	Normal	0	0.015
H1hESC	chr3	128330000	128590000	ASTAD	3.32715	Normal	0	0
H1hESC	chr12	52770000	52970000	ASTAD	3.31965	Normal	0	0
H1hESC	chr3	16310000	16610000	ASTAD	3.30671	Normal	0	0
H1hESC	chr8	2670000	3470000	ASTAD	3.30056	Loss	0	0
H1hESC	chr5	122970000	125190000	ASTAD	3.29642	Normal	0	0
H1hESC	chr15	23730000	25530000	ASTAD	3.29556	Loss	0	0
H1hESC	chr15	70030000	70650000	ASTAD	3.27065	Gain	0	0
H1hESC	chr9	6830000	7570000	ASTAD	3.26616	Normal	0	0
H1hESC	chr12	131610000	132070000	ASTAD	3.26166	Loss	0.0206522	0
H1hESC	chr22	26890000	28250000	ASTAD	3.25078	Normal	0	0
H1hESC	chr9	77710000	79010000	ASTAD	3.24877	Loss	0.00146154	0
H1hESC	chr18	55550000	56190000	ASTAD	3.24009	Normal	0	0
H1hESC	chr12	124510000	124810000	ASTAD	3.23339	Normal	0	0
H1hESC	chr7	50510000	51230000	ASTAD	3.22377	Normal	0	0
H1hESC	chr8	2350000	3470000	ASTAD	3.20743	Loss	0	0
H1hESC	chr22	47170000	50150000	ASTAD	3.20315	Normal	0	0
H1hESC	chr22	46730000	46950000	ASTAD	3.19764	Normal	0	0
H1hESC	chr9	1910000	2850000	ASTAD	3.19573	Normal	0	0
H1hESC	chr7	157490000	158150000	ASTAD	3.18675	Normal	0.0318182	0
H1hESC	chr15	23730000	25750000	ASTAD	3.18494	Loss	0	0
H1hESC	chr15	78190000	78410000	ASTAD	3.17624	Loss	0	0
H1hESC	chr7	66830000	68850000	ASTAD	3.17466	Normal	0	0
H1hESC	chr12	3170000	3950000	ASTAD	3.16813	Gain	0	0
H1hESC	chr15	23870000	24130000	ASTAD	3.16555	Loss	0	0
H1hESC	chr15	25530000	25750000	ASTAD	3.16162	Normal	0	0
H1hESC	chr7	51470000	54830000	ASTAD	3.15211	Normal	0	0
H1hESC	chr20	49970000	50250000	ASTAD	3.13954	Normal	0	0
H1hESC	chr19	14910000	16150000	ASTAD	3.12984	Normal	0	0
H1hESC	chr11	1670000	2190000	ASTAD	3.12241	Loss	0	0
H1hESC	chr16	5150000	6710000	ASTAD	3.11419	Gain	0	0
H1hESC	chr3	48230000	48490000	ASTAD	3.10159	Normal	0	0
H1hESC	chr10	47570000	47770000	ASTAD	3.09893	Gain	0	0
H1hESC	chr18	24370000	24950000	ASTAD	3.09528	Normal	0	0
H1hESC	chr12	52770000	53270000	ASTAD	3.09412	Normal	0	0
H1hESC	chr8	144370000	144670000	ASTAD	3.08946	Normal	0	0
H1hESC	chr3	194050000	198010000	ASTAD	3.08102	Loss	0.163788	0.00820707
H1hESC	chr20	1490000	1750000	ASTAD	3.066	Loss	0	0
H1hESC	chr3	128130000	128330000	ASTAD	3.06091	Normal	0	0
H1hESC	chr16	89630000	89770000	ASTAD	3.06047	Normal	0	0
H1hESC	chr7	51470000	54610000	ASTAD	3.0569	Normal	0	0
H1hESC	chr20	23630000	24930000	ASTAD	3.05181	Loss	0	0
H1hESC	chr5	122970000	125670000	ASTAD	3.05178	Normal	0	0
H1hESC	chr9	2130000	2650000	ASTAD	3.04362	Normal	0	0
H1hESC	chr3	14170000	14690000	ASTAD	3.03825	Normal	0	0
H1hESC	chr3	127770000	128130000	ASTAD	3.03547	Normal	0	0
H1hESC	chr8	4090000	4670000	ASTAD	3.03228	Loss	0	0
H1hESC	chr19	14910000	16310000	ASTAD	3.01686	Normal	0	0
H1hESC	chr3	14170000	14530000	ASTAD	3.01177	Normal	0	0
H1hESC	chr22	49330000	50150000	ASTAD	3.01177	Normal	0	0
H1hESC	chr3	194390000	194830000	ASTAD	3.0088	Normal	0	0
H1hESC	chr7	1610000	2270000	ASTAD	3.00604	Normal	0	0
H1hESC	chr5	5470000	6590000	ASTAD	3.00438	Normal	0	0
H1hESC	chr8	11410000	11870000	ASTAD	2.98963	Normal	0	0
H1hESC	chr8	142390000	143570000	ASTAD	2.97021	Normal	0.00169492	0
H1hESC	chr11	9610000	10790000	ASTAD	2.96777	Normal	0	0.00355932
H1hESC	chr12	27050000	30990000	ASTAD	2.96463	Normal	0	0
H1hESC	chr12	31810000	32510000	ASTAD	2.96144	Gain	0	0
H1hESC	chr16	12410000	14010000	ASTAD	2.96033	Normal	0	0
H1hESC	chr12	13390000	14330000	ASTAD	2.9425	Normal	0	0
H1hESC	chr22	44330000	45070000	ASTAD	2.93656	Normal	0	0
H1hESC	chr11	1550000	2950000	ASTAD	2.92584	Loss	0	0
H1hESC	chr5	123250000	125190000	ASTAD	2.92451	Normal	0	0
H1hESC	chr3	50610000	51450000	ASTAD	2.91819	Normal	0	0
H1hESC	chr12	115070000	116390000	ASTAD	2.91814	Normal	0	0
H1hESC	chr12	1910000	2790000	ASTAD	2.91655	Gain	0.00238636	0.0238636
H1hESC	chr20	56170000	56810000	ASTAD	2.91006	Normal	0	0
H1hESC	chr20	23630000	25250000	ASTAD	2.90586	Loss	0	0
H1hESC	chr16	78150000	80570000	ASTAD	2.89679	Normal	0	0
H1hESC	chr7	66830000	69070000	ASTAD	2.89403	Normal	0	0
H1hESC	chr18	75450000	76410000	ASTAD	2.88266	Normal	0.00291667	0.00239583
H1hESC	chr18	74090000	74430000	ASTAD	2.88218	Normal	0	0
H1hESC	chr21	36050000	37490000	ASTAD	2.88145	Normal	0	0
H1hESC	chr3	71910000	72710000	ASTAD	2.87458	Normal	0	0
H1hESC	chr20	23990000	24750000	ASTAD	2.87386	Loss	0	0
H1hESC	chr3	71910000	72890000	ASTAD	2.86679	Normal	0	0
H1hESC	chr18	24370000	25190000	ASTAD	2.86378	Normal	0	0
H1hESC	chr14	78310000	79070000	ASTAD	2.84623	Normal	0	0
H1hESC	chr14	78310000	79390000	ASTAD	2.83921	Normal	0	0
H1hESC	chr12	129450000	130510000	ASTAD	2.83117	Normal	0	0
H1hESC	chr15	63050000	63430000	ASTAD	2.82916	Gain	0	0
H1hESC	chr7	1610000	2390000	ASTAD	2.82815	Normal	0	0
H1hESC	chr16	850000	1150000	ASTAD	2.82488	Normal	0	0
H1hESC	chr7	47290000	47990000	ASTAD	2.82433	Normal	0	0
H1hESC	chr3	194390000	198010000	ASTAD	2.82424	Loss	0.179171	0.0089779
H1hESC	chr20	57030000	58110000	ASTAD	2.82377	Normal	0	0
H1hESC	chr13	110790000	111290000	ASTAD	2.82258	Normal	0.1152	0
H1hESC	chr16	78710000	80570000	ASTAD	2.81922	Normal	0	0
H1hESC	chr12	3410000	3950000	ASTAD	2.81855	Gain	0	0
H1hESC	chr3	37470000	37890000	ASTAD	2.80946	Normal	0	0
H1hESC	chr16	78270000	80570000	ASTAD	2.8066	Normal	0	0
H1hESC	chr1	2330000	3650000	ASTAD	2.80545	Deletion	0.0841667	0
H1hESC	chr22	24190000	24810000	ASTAD	2.80429	Normal	0	0
H1hESC	chr9	7050000	7570000	ASTAD	2.79889	Normal	0	0
H1hESC	chr5	122970000	125950000	ASTAD	2.79805	Normal	0	0
H1hESC	chr1	3650000	5690000	ASTAD	2.79443	Deletion	0.00102941	0
H1hESC	chr7	65170000	66470000	ASTAD	2.79195	Loss	0	0
H1hESC	chr5	5890000	6590000	ASTAD	2.79065	Normal	0	0
H1hESC	chr12	2170000	2790000	ASTAD	2.78911	Gain	0.0033871	0.033871
H1hESC	chr16	78510000	80570000	ASTAD	2.78367	Normal	0	0
H1hESC	chr16	84230000	84530000	ASTAD	2.78258	Normal	0	0
H1hESC	chr12	29490000	30990000	ASTAD	2.78242	Normal	0	0
H1hESC	chr7	47290000	47870000	ASTAD	2.77458	Normal	0	0
H1hESC	chr8	142510000	143570000	ASTAD	2.77323	Normal	0	0
H1hESC	chr22	43570000	45070000	ASTAD	2.7702	Normal	0	0
H1hESC	chr3	124470000	124630000	ASTAD	2.76611	Normal	0	0
H1hESC	chr8	142390000	144370000	ASTAD	2.76547	Normal	0.0010101	0
H1hESC	chr3	8990000	9390000	ASTAD	2.76386	Normal	0	0
H1hESC	chr12	42850000	43750000	ASTAD	2.75894	Normal	0	0
H1hESC	chr14	51410000	51710000	ASTAD	2.75644	Normal	0	0
H1hESC	chr5	132430000	133310000	ASTAD	2.75427	Normal	0	0
H1hESC	chr19	31150000	32750000	ASTAD	2.74962	Loss	0	0
H1hESC	chr12	42970000	43750000	ASTAD	2.74921	Normal	0	0
H1hESC	chr13	27510000	28570000	ASTAD	2.74312	Normal	0.0546226	0
H1hESC	chr7	45930000	47290000	ASTAD	2.74033	Normal	0	0
H1hESC	chr8	11610000	11870000	ASTAD	2.73637	Normal	0	0
H1hESC	chr15	79610000	80690000	ASTAD	2.73402	Normal	0	0
H1hESC	chr12	48090000	48590000	ASTAD	2.73262	Normal	0	0
H1hESC	chr16	84110000	84530000	ASTAD	2.71988	Normal	0	0
H1hESC	chr3	184070000	184530000	ASTAD	2.71747	Normal	0	0
H1hESC	chr3	193490000	193850000	ASTAD	2.71002	Normal	0	0
H1hESC	chr5	1650000	2170000	ASTAD	2.70666	Normal	0.00576923	0
H1hESC	chr13	20750000	21510000	ASTAD	2.7046	Normal	0.0297368	0
H1hESC	chr1	2110000	3650000	ASTAD	2.70264	Deletion	0.0721429	0
H1hESC	chr22	49130000	50150000	ASTAD	2.69769	Normal	0	0
H1hESC	chr9	116850000	117090000	ASTAD	2.69492	Normal	0	0
H1hESC	chr16	12170000	14010000	ASTAD	2.69395	Normal	0	0
H1hESC	chr8	143570000	144150000	ASTAD	2.69027	Normal	0	0
H1hESC	chr14	94090000	94390000	ASTAD	2.68676	Normal	0	0
H1hESC	chr2	239930000	240970000	ASTAD	2.67955	Normal	0	0
H1hESC	chr3	195270000	198010000	ASTAD	2.65849	Loss	0.236715	0
H1hESC	chr12	105630000	105790000	ASTAD	2.65788	Normal	0	0
H1hESC	chr20	55930000	56810000	ASTAD	2.65627	Normal	0	0
H1hESC	chr8	11250000	11410000	ASTAD	2.64522	Normal	0	0
H1hESC	chr3	153510000	153690000	ASTAD	2.64379	Normal	0	0
H1hESC	chr19	56210000	57710000	ASTAD	2.62748	Loss	0	0
H1hESC	chr11	11050000	12070000	ASTAD	2.62517	Normal	0.0022549	0
H1hESC	chr20	56810000	58110000	ASTAD	2.62173	Normal	0	0
H1hESC	chr3	156870000	157250000	ASTAD	2.61989	Normal	0	0
H1hESC	chr7	51830000	54610000	ASTAD	2.61827	Normal	0	0
H1hESC	chr1	29550000	31410000	ASTAD	2.61487	Deletion	0	0
H1hESC	chr8	9710000	10410000	ASTAD	2.6136	Normal	0	0
H1hESC	chr8	670000	970000	ASTAD	2.61216	Loss	0	0
H1hESC	chr1	29550000	31190000	ASTAD	2.6024	Deletion	0	0
H1hESC	chr3	131510000	131750000	ASTAD	2.60067	Normal	0	0
H1hESC	chr9	77710000	79350000	ASTAD	2.59688	Loss	0.0025	0
H1hESC	chr12	114410000	114590000	ASTAD	2.59395	Normal	0	0
H1hESC	chr8	142190000	144370000	ASTAD	2.59319	Normal	0.000917431	0
H1hESC	chr3	184270000	184530000	ASTAD	2.5921	Normal	0	0
H1hESC	chr12	13390000	14150000	ASTAD	2.59028	Normal	0	0
H1hESC	chr5	107710000	109030000	ASTAD	2.58673	Normal	0	0
H1hESC	chr3	124470000	125310000	ASTAD	2.58582	Normal	0	0
H1hESC	chr5	122710000	125950000	ASTAD	2.58261	Normal	0	0
H1hESC	chr3	189670000	189950000	ASTAD	2.58235	Normal	0	0
H1hESC	chr15	42250000	42430000	ASTAD	2.57739	Normal	0	0
H1hESC	chr12	124250000	125270000	ASTAD	2.57728	Normal	0	0
H1hESC	chr15	62630000	63430000	ASTAD	2.56784	Gain	0	0
H1hESC	chr11	11050000	11810000	ASTAD	2.56734	Normal	0.00302632	0
H1hESC	chr5	2170000	2750000	ASTAD	2.56509	Normal	0.00293103	0
H1hESC	chr1	2330000	3350000	ASTAD	2.56333	Deletion	0.108922	0
H1hESC	chr10	134630000	135110000	ASTAD	2.55536	Normal	0	0
H1hESC	chr16	12650000	14010000	ASTAD	2.55293	Normal	0	0
H1hESC	chr8	10410000	10690000	ASTAD	2.54244	Normal	0	0
H1hESC	chr9	137570000	137950000	ASTAD	2.54176	Normal	0	0
H1hESC	chr16	88630000	89310000	ASTAD	2.53481	Normal	0	0
H1hESC	chr12	129290000	130510000	ASTAD	2.53227	Normal	0	0
H1hESC	chr3	134490000	135230000	ASTAD	2.5262	Normal	0.00513514	0
H1hESC	chr8	143570000	144370000	ASTAD	2.52507	Normal	0	0
H1hESC	chr3	193490000	194050000	ASTAD	2.52126	Normal	0	0
H1hESC	chr7	100490000	100730000	ASTAD	2.51511	Normal	0.31625	0
H1hESC	chr12	124250000	125430000	ASTAD	2.51044	Normal	0	0.0272034
H1hESC	chr1	3650000	5550000	ASTAD	2.51012	Deletion	0.00110526	0
H1hESC	chr20	58510000	60490000	ASTAD	2.50976	Normal	0	0
H1hESC	chr11	34530000	35430000	ASTAD	2.50188	Normal	0	0
H1hESC	chr3	194390000	194710000	ASTAD	2.49978	Normal	0	0
H1hESC	chr7	26410000	26710000	ASTAD	2.49966	Normal	0	0
H1hESC	chr12	113870000	114210000	ASTAD	2.49287	Normal	0	0
H1hESC	chr11	1550000	2190000	ASTAD	2.49227	Loss	0	0
H1hESC	chr14	104550000	105350000	ASTAD	2.48827	Normal	0	0
H1hESC	chr15	85490000	85730000	ASTAD	2.48376	Normal	0	0
H1hESC	chr16	1830000	2030000	ASTAD	2.48255	Normal	0	0
H1hESC	chr16	86050000	87330000	ASTAD	2.47213	Normal	0	0
H1hESC	chr14	91910000	92430000	ASTAD	2.46607	Normal	0	0
H1hESC	chr3	10370000	10790000	ASTAD	2.46568	Normal	0	0
H1hESC	chr8	142510000	142730000	ASTAD	2.46471	Normal	0	0
H1hESC	chr5	1650000	2030000	ASTAD	2.46304	Normal	0	0
H1hESC	chr5	107850000	109030000	ASTAD	2.46145	Normal	0	0
H1hESC	chr20	50250000	50710000	ASTAD	2.45486	Normal	0	0
H1hESC	chr7	43490000	43890000	ASTAD	2.44885	Normal	0	0
H1hESC	chr9	98270000	98990000	ASTAD	2.44874	Normal	0	0
H1hESC	chr1	203690000	203830000	ASTAD	2.44763	Deletion	0	0
H1hESC	chr22	43790000	44330000	ASTAD	2.44129	Normal	0	0
H1hESC	chr3	22990000	24030000	ASTAD	2.44127	Normal	0	0
H1hESC	chr12	1730000	2790000	ASTAD	2.44095	Gain	0.00198113	0.0198113
H1hESC	chr22	43570000	43790000	ASTAD	2.43211	Normal	0	0
H1hESC	chr22	45070000	45670000	ASTAD	2.42637	Normal	0	0
H1hESC	chr21	35750000	37490000	ASTAD	2.4227	Normal	0	0
H1hESC	chr7	930000	1230000	ASTAD	2.41932	Normal	0	0
H1hESC	chr15	54070000	55490000	ASTAD	2.41886	Loss	0	0
H1hESC	chr11	9770000	10790000	ASTAD	2.41618	Normal	0	0.00411765
H1hESC	chr7	67090000	68850000	ASTAD	2.41591	Normal	0	0
H1hESC	chr20	49590000	50850000	ASTAD	2.41461	Normal	0	0
H1hESC	chr8	30000	2350000	ASTAD	2.41436	Loss	0.0669397	0
H1hESC	chr8	8050000	9710000	ASTAD	2.41149	Normal	0.00975904	0
H1hESC	chr12	29670000	30990000	ASTAD	2.41007	Normal	0	0
H1hESC	chr11	10790000	12070000	ASTAD	2.40915	Normal	0.00179688	0
H1hESC	chr12	130830000	131250000	ASTAD	2.39878	Normal	0.0357143	0
H1hESC	chr3	129650000	129830000	ASTAD	2.39866	Normal	0	0
H1hESC	chr7	66830000	69410000	ASTAD	2.39842	Normal	0	0
H1hESC	chr18	70350000	71690000	ASTAD	2.39749	Normal	0	0
H1hESC	chr15	40310000	40610000	ASTAD	2.39643	Normal	0	0
H1hESC	chr13	113270000	113590000	ASTAD	2.39445	Normal	0.0646875	0
H1hESC	chr3	153690000	154030000	ASTAD	2.3931	Normal	0	0
H1hESC	chr12	131390000	131610000	ASTAD	2.39238	Normal	0	0
H1hESC	chr19	15690000	16150000	ASTAD	2.38999	Normal	0	0
H1hESC	chr15	81270000	81570000	ASTAD	2.38707	Normal	0	0
H1hESC	chr3	23230000	24030000	ASTAD	2.38698	Normal	0	0
H1hESC	chr20	31250000	31410000	ASTAD	2.38556	Normal	0	0
H1hESC	chr3	71910000	73130000	ASTAD	2.38006	Normal	0	0
H1hESC	chr5	650000	910000	ASTAD	2.37984	Loss	0.00692308	0
H1hESC	chr12	107490000	108070000	ASTAD	2.37932	Normal	0	0
H1hESC	chr2	89630000	91830000	ASTAD	2.37726	Deletion	0.872227	0
H1hESC	chr13	100250000	100650000	ASTAD	2.37392	Normal	0	0
H1hESC	chr12	118830000	120110000	ASTAD	2.37198	Normal	0	0
H1hESC	chr5	170070000	170810000	ASTAD	2.37053	Normal	0.00851351	0
H1hESC	chr11	93550000	94250000	ASTAD	2.36472	Normal	0.0271429	0
H1hESC	chr18	70350000	71510000	ASTAD	2.36171	Normal	0	0
H1hESC	chr14	96570000	96750000	ASTAD	2.36078	Normal	0	0
H1hESC	chr7	20690000	21810000	ASTAD	2.36061	Normal	0	0
H1hESC	chr12	3170000	3410000	ASTAD	2.35975	Gain	0	0
H1hESC	chr2	235450000	236030000	ASTAD	2.35901	Normal	0	0
H1hESC	chr2	239930000	240730000	ASTAD	2.34687	Normal	0	0
H1hESC	chr8	30000	1650000	ASTAD	2.34639	Loss	0.0958642	0
H1hESC	chr9	139210000	139610000	ASTAD	2.34605	Normal	0	0
H1hESC	chr18	39590000	41170000	ASTAD	2.34587	Normal	0	0
H1hESC	chr14	95150000	96010000	ASTAD	2.34476	Normal	0	0
H1hESC	chr9	124290000	124850000	ASTAD	2.33885	Normal	0	0
H1hESC	chr8	970000	1470000	ASTAD	2.33289	Loss	0	0
H1hESC	chr12	48250000	48590000	ASTAD	2.33238	Normal	0	0
H1hESC	chr8	8590000	9710000	ASTAD	2.3286	Normal	0	0
H1hESC	chr18	77130000	77450000	ASTAD	2.3286	Normal	0.0609375	0
H1hESC	chr13	76130000	77570000	ASTAD	2.32656	Normal	0.0533333	0.0116667
H1hESC	chr14	78470000	79070000	ASTAD	2.32544	Normal	0	0
H1hESC	chr13	110790000	111110000	ASTAD	2.32301	Normal	0.014375	0
H1hESC	chr15	92930000	93330000	ASTAD	2.32298	Normal	0	0
H1hESC	chr13	20750000	21050000	ASTAD	2.32282	Normal	0.0606667	0
H1hESC	chr20	45370000	47550000	ASTAD	2.32117	Normal	0.00614679	0
H1hESC	chr18	33170000	33330000	ASTAD	2.31855	Normal	0.108125	0
H1hESC	chr13	76250000	77570000	ASTAD	2.3121	Normal	0.0581818	0.0127273
H1hESC	chr8	8870000	9710000	ASTAD	2.30149	Normal	0	0
H1hESC	chr16	84110000	85130000	ASTAD	2.30038	Normal	0	0
H1hESC	chr3	107650000	108210000	ASTAD	2.29939	Normal	0	0
H1hESC	chr18	72750000	74090000	ASTAD	2.2988	Normal	0	0
H1hESC	chr18	74430000	75450000	ASTAD	2.29387	Normal	0.017549	0
H1hESC	chr16	86590000	87330000	ASTAD	2.29224	Normal	0	0
H1hESC	chr3	134490000	135450000	ASTAD	2.29041	Normal	0.0301042	0
H1hESC	chr14	77570000	77770000	ASTAD	2.29008	Normal	0	0
H1hESC	chr3	71750000	73130000	ASTAD	2.28596	Normal	0	0
H1hESC	chr12	124810000	125270000	ASTAD	2.28081	Normal	0	0
H1hESC	chr12	128730000	130830000	ASTAD	2.2802	Normal	0	0
H1hESC	chr12	129030000	130510000	ASTAD	2.2762	Normal	0	0
H1hESC	chr7	4650000	4810000	ASTAD	2.27197	Normal	0	0
H1hESC	chr5	115430000	115630000	ASTAD	2.27055	Normal	0	0
H1hESC	chr12	3410000	3750000	ASTAD	2.26929	Gain	0	0
H1hESC	chr14	67890000	68050000	ASTAD	2.26872	Normal	0	0
H1hESC	chr12	101210000	101670000	ASTAD	2.26831	Normal	0.0193478	0
H1hESC	chr14	78470000	78630000	ASTAD	2.26247	Normal	0	0
H1hESC	chr5	170070000	170610000	ASTAD	2.26153	Normal	0.0116667	0
H1hESC	chr19	33630000	34650000	ASTAD	2.26114	Loss	0	0
H1hESC	chr15	25950000	27130000	ASTAD	2.25488	Normal	0	0.00161017
H1hESC	chr3	124630000	125310000	ASTAD	2.25238	Normal	0	0
H1hESC	chr13	30070000	30330000	ASTAD	2.25232	Normal	0	0.121923
H1hESC	chr8	9710000	10290000	ASTAD	2.25123	Normal	0	0
H1hESC	chr7	50510000	51470000	ASTAD	2.24969	Normal	0	0
H1hESC	chr16	83970000	85130000	ASTAD	2.24644	Normal	0	0
H1hESC	chr18	2770000	3270000	ASTAD	2.24529	Normal	0	0.0496
H1hESC	chr3	75230000	75730000	ASTAD	2.24485	Gain	0.1038	0
H1hESC	chr21	39730000	40550000	ASTAD	2.24363	Normal	0	0
H1hESC	chr15	20030000	23570000	ASTAD	2.24306	Deletion	0.73565	0.102175
H1hESC	chr18	24570000	24950000	ASTAD	2.24296	Normal	0	0
H1hESC	chr18	24370000	25350000	ASTAD	2.24076	Normal	0	0
H1hESC	chr3	73550000	73910000	ASTAD	2.23388	Normal	0	0
H1hESC	chr11	130290000	130790000	ASTAD	2.2337	Normal	0	0
H1hESC	chr8	142510000	143370000	ASTAD	2.23271	Normal	0	0
H1hESC	chr14	99970000	100150000	ASTAD	2.23236	Normal	0	0
H1hESC	chr7	155590000	156450000	ASTAD	2.23227	Normal	0	0
H1hESC	chr12	93850000	94510000	ASTAD	2.22913	Normal	0	0
H1hESC	chr12	10910000	11650000	ASTAD	2.22599	Normal	0	0
H1hESC	chr5	153350000	154010000	ASTAD	2.22551	Normal	0	0
H1hESC	chr9	123510000	123730000	ASTAD	2.2253	Normal	0	0
H1hESC	chr3	124630000	125170000	ASTAD	2.22486	Normal	0	0
H1hESC	chr1	29710000	31190000	ASTAD	2.22127	Deletion	0	0
H1hESC	chr3	38030000	39090000	ASTAD	2.2199	Normal	0	0
H1hESC	chr8	8870000	9210000	ASTAD	2.21277	Normal	0	0
H1hESC	chr8	30000	2030000	ASTAD	2.21106	Loss	0.07765	0
H1hESC	chr13	114510000	115150000	ASTAD	2.20823	Normal	0.315937	0
H1hESC	chr8	11410000	11610000	ASTAD	2.20628	Normal	0	0
H1hESC	chr3	124270000	124470000	ASTAD	2.20617	Normal	0	0
H1hESC	chr8	62530000	64030000	ASTAD	2.19876	Normal	0	0
H1hESC	chr18	76410000	76750000	ASTAD	2.19724	Normal	0	0
H1hESC	chr15	79610000	80490000	ASTAD	2.19618	Normal	0	0
H1hESC	chr14	23030000	23390000	ASTAD	2.19523	Normal	0	0
H1hESC	chr13	114290000	115150000	ASTAD	2.19517	Normal	0.301512	0
H1hESC	chr11	9770000	10430000	ASTAD	2.19256	Normal	0	0
H1hESC	chr3	42610000	42930000	ASTAD	2.19217	Normal	0	0
H1hESC	chr8	8050000	8590000	ASTAD	2.19214	Normal	0.03	0
H1hESC	chr7	20810000	21810000	ASTAD	2.19165	Normal	0	0
H1hESC	chr18	33870000	34390000	ASTAD	2.19054	Normal	0	0
H1hESC	chr13	114510000	114630000	ASTAD	2.19048	Normal	0.466667	0
H1hESC	chr18	56750000	56890000	ASTAD	2.18521	Normal	0	0
H1hESC	chr12	126010000	127870000	ASTAD	2.18423	Normal	0.00129032	0.00102151
H1hESC	chr11	70290000	71290000	ASTAD	2.1832	Deletion	0	0
H1hESC	chr9	138390000	139210000	ASTAD	2.17694	Normal	0	0
H1hESC	chr12	126170000	127870000	ASTAD	2.17614	Normal	0.00141176	0
H1hESC	chr11	130070000	130790000	ASTAD	2.17461	Normal	0	0
H1hESC	chr11	131550000	132010000	ASTAD	2.17341	Normal	0	0
H1hESC	chr8	62710000	64030000	ASTAD	2.17099	Normal	0	0
H1hESC	chr9	119630000	120230000	ASTAD	2.17001	Normal	0	0
H1hESC	chr16	85830000	87330000	ASTAD	2.16972	Normal	0	0
H1hESC	chr3	192870000	193310000	ASTAD	2.16863	Normal	0	0
H1hESC	chr14	94890000	96010000	ASTAD	2.1672	Normal	0	0
H1hESC	chr14	100850000	102150000	ASTAD	2.16538	Normal	0.00146154	0
H1hESC	chr10	132130000	133350000	ASTAD	2.15551	Normal	0	0
H1hESC	chr3	145770000	145910000	ASTAD	2.15533	Normal	0	0
H1hESC	chr14	95890000	96010000	ASTAD	2.15345	Normal	0	0
H1hESC	chr5	6770000	7890000	ASTAD	2.15202	Normal	0.00383929	0
H1hESC	chr22	47570000	48950000	ASTAD	2.15191	Normal	0	0
H1hESC	chr7	48330000	49910000	ASTAD	2.15012	Normal	0	0
H1hESC	chr3	64490000	65310000	ASTAD	2.14576	Normal	0	0
H1hESC	chr3	112750000	113010000	ASTAD	2.14365	Normal	0	0
H1hESC	chr12	113610000	114410000	ASTAD	2.13992	Normal	0	0
H1hESC	chr14	102990000	103150000	ASTAD	2.13959	Normal	0	0
H1hESC	chr8	8050000	11870000	ASTAD	2.12664	Normal	0.00424084	0
H1hESC	chr12	129450000	130390000	ASTAD	2.1263	Normal	0	0
H1hESC	chr12	115070000	116210000	ASTAD	2.12523	Normal	0	0
H1hESC	chr10	131990000	133730000	ASTAD	2.12429	Normal	0	0
H1hESC	chr18	9550000	9970000	ASTAD	2.12262	Normal	0	0
H1hESC	chr5	2030000	2170000	ASTAD	2.12172	Normal	0.0214286	0
H1hESC	chr7	66830000	69630000	ASTAD	2.12033	Normal	0	0
H1hESC	chr8	970000	1650000	ASTAD	2.11638	Loss	0	0
H1hESC	chr3	65310000	66270000	ASTAD	2.11565	Normal	0	0
H1hESC	chr5	137910000	138610000	ASTAD	2.11236	Normal	0.00914286	0
H1hESC	chr11	850000	1550000	ASTAD	2.11217	Loss	0.117286	0.003
H1hESC	chr10	131990000	133350000	ASTAD	2.10987	Normal	0	0
H1hESC	chr18	9970000	11570000	ASTAD	2.10976	Normal	0	0
H1hESC	chr3	132430000	133150000	ASTAD	2.10969	Normal	0	0
H1hESC	chr3	13690000	13930000	ASTAD	2.10954	Normal	0	0
H1hESC	chr18	24370000	24570000	ASTAD	2.10509	Normal	0	0
H1hESC	chr22	17550000	18210000	ASTAD	2.105	Gain	0	0
H1hESC	chr3	132430000	133370000	ASTAD	2.10203	Normal	0	0
H1hESC	chr12	12890000	14330000	ASTAD	2.09705	Normal	0	0
H1hESC	chr7	22130000	22550000	ASTAD	2.09614	Normal	0	0
H1hESC	chr7	47470000	47870000	ASTAD	2.0958	Normal	0	0
H1hESC	chr22	19710000	19950000	ASTAD	2.09224	Normal	0	0
H1hESC	chr8	23010000	23150000	ASTAD	2.08994	Normal	0	0
H1hESC	chr20	49590000	50710000	ASTAD	2.08459	Normal	0	0
H1hESC	chr15	90650000	90830000	ASTAD	2.08254	Normal	0	0
H1hESC	chr9	92890000	93650000	ASTAD	2.08064	Loss	0	0
H1hESC	chr3	63330000	63810000	ASTAD	2.07914	Normal	0.0120833	0
H1hESC	chr18	2770000	2930000	ASTAD	2.07831	Normal	0	0.155
H1hESC	chr15	20030000	23730000	ASTAD	2.07544	Deletion	0.715405	0.0977568
H1hESC	chr3	142530000	142730000	ASTAD	2.07465	Normal	0	0
H1hESC	chr7	12670000	13310000	ASTAD	2.07313	Normal	0	0
H1hESC	chr22	47170000	48950000	ASTAD	2.0726	Normal	0	0
H1hESC	chr5	132590000	133310000	ASTAD	2.07251	Normal	0	0
H1hESC	chr13	109570000	110790000	ASTAD	2.07068	Normal	0.0109836	0.0185246
H1hESC	chr19	31150000	33090000	ASTAD	2.06549	Loss	0	0
H1hESC	chr12	117630000	118290000	ASTAD	2.05864	Normal	0	0
H1hESC	chr3	192510000	193310000	ASTAD	2.05814	Normal	0	0
H1hESC	chr15	26190000	27130000	ASTAD	2.05803	Normal	0	0
H1hESC	chr21	41510000	42470000	ASTAD	2.05788	Normal	0	0
H1hESC	chr3	189670000	190170000	ASTAD	2.05684	Normal	0	0
H1hESC	chr6	170000	1450000	ASTAD	2.05615	Gain	0.108516	0.00664062
H1hESC	chr10	79790000	81110000	ASTAD	2.04821	Normal	0	0
H1hESC	chr8	13530000	14130000	ASTAD	2.04333	Normal	0	0
H1hESC	chr10	131990000	133490000	ASTAD	2.04304	Normal	0	0
H1hESC	chr9	16150000	17510000	ASTAD	2.03999	Normal	0	0
H1hESC	chr1	85750000	86830000	ASTAD	2.03957	Deletion	0	0
H1hESC	chr3	53390000	53930000	ASTAD	2.03854	Normal	0	0
H1hESC	chr12	128730000	130510000	ASTAD	2.03785	Normal	0	0
H1hESC	chr3	64490000	66270000	ASTAD	2.03474	Normal	0	0
H1hESC	chr18	630000	850000	ASTAD	2.03403	Normal	0	0
H1hESC	chr15	25750000	27130000	ASTAD	2.03271	Normal	0	0.00137681
H1hESC	chr18	70350000	71850000	ASTAD	2.03241	Normal	0	0
H1hESC	chr13	76450000	77570000	ASTAD	2.03032	Normal	0.00544643	0.015
H1hESC	chr9	126150000	127170000	ASTAD	2.03003	Normal	0	0
H1hESC	chr3	53250000	53930000	ASTAD	2.02924	Normal	0	0
H1hESC	chr9	119450000	120230000	ASTAD	2.0288	Normal	0	0
H1hESC	chr13	100250000	101330000	ASTAD	2.02784	Normal	0.0025	0.00194444
H1hESC	chr13	100250000	101190000	ASTAD	2.02421	Normal	0.00287234	0
H1hESC	chr13	29390000	30070000	ASTAD	2.02279	Normal	0.00323529	0
H1hESC	chr13	111110000	111290000	ASTAD	2.02018	Normal	0.294444	0
H1hESC	chr8	6270000	6670000	ASTAD	2.01671	Loss	0	0
H1hESC	chr14	25270000	25630000	ASTAD	2.01436	Normal	0	0
H1hESC	chr5	177650000	178930000	ASTAD	2.0121	Normal	0.0015625	0
H1hESC	chr5	2750000	4690000	ASTAD	2.01102	Normal	0.00154639	0
H1hESC	chr3	73130000	73550000	ASTAD	2.00177	Normal	0.00595238	0
H1hESC	chr16	82270000	83470000	ASTAD	2.00069	Normal	0	0
H1hESC	chr12	31810000	32890000	non-ASTAD	1.99396	Gain	0	0
H1hESC	chr3	97750000	98090000	non-ASTAD	1.99153	Normal	0	0
H1hESC	chr13	28350000	28570000	non-ASTAD	1.99061	Normal	0	0
H1hESC	chr3	4350000	4690000	non-ASTAD	1.98682	Normal	0	0
H1hESC	chr9	136210000	136370000	non-ASTAD	1.9847	Normal	0	0
H1hESC	chr7	7690000	8290000	non-ASTAD	1.98186	Normal	0	0
H1hESC	chr9	15830000	17510000	non-ASTAD	1.98182	Normal	0	0
H1hESC	chr5	910000	1650000	non-ASTAD	1.98152	Normal	0.0110811	0
H1hESC	chr5	2750000	4870000	non-ASTAD	1.97963	Normal	0.00141509	0
H1hESC	chr21	42470000	43970000	non-ASTAD	1.97871	Normal	0	0
H1hESC	chr18	48630000	49170000	non-ASTAD	1.97651	Normal	0	0
H1hESC	chr5	151150000	151910000	non-ASTAD	1.97371	Normal	0	0
H1hESC	chr19	51610000	53890000	non-ASTAD	1.97321	Loss	0	0
H1hESC	chr18	39870000	41170000	non-ASTAD	1.97249	Normal	0	0
H1hESC	chr18	12250000	12390000	non-ASTAD	1.97168	Normal	0	0
H1hESC	chr20	1490000	2170000	non-ASTAD	1.96827	Loss	0	0
H1hESC	chr15	62630000	63050000	non-ASTAD	1.96806	Gain	0	0
H1hESC	chr12	29670000	30670000	non-ASTAD	1.96634	Normal	0	0
H1hESC	chr20	45370000	47250000	non-ASTAD	1.96541	Normal	0.00712766	0
H1hESC	chr12	5130000	6150000	non-ASTAD	1.96199	Gain	0	0.00490196
H1hESC	chr5	2750000	4570000	non-ASTAD	1.95625	Normal	0.00164835	0
H1hESC	chr20	49590000	50250000	non-ASTAD	1.95625	Normal	0	0
H1hESC	chr12	6010000	6150000	non-ASTAD	1.95424	Gain	0	0.0357143
H1hESC	chr18	270000	490000	non-ASTAD	1.95406	Normal	0	0
H1hESC	chr5	170230000	170610000	non-ASTAD	1.95219	Normal	0.0165789	0
H1hESC	chr8	9010000	9210000	non-ASTAD	1.94734	Normal	0	0
H1hESC	chr3	193310000	194050000	non-ASTAD	1.9447	Normal	0	0
H1hESC	chr9	134630000	135150000	non-ASTAD	1.94337	Normal	0	0
H1hESC	chr15	79190000	81270000	non-ASTAD	1.94276	Normal	0	0
H1hESC	chr7	4290000	4530000	non-ASTAD	1.94006	Normal	0	0
H1hESC	chr9	16150000	17070000	non-ASTAD	1.94001	Normal	0	0
H1hESC	chr3	54450000	56350000	non-ASTAD	1.93987	Normal	0	0
H1hESC	chr13	29390000	29950000	non-ASTAD	1.93855	Normal	0.00392857	0
H1hESC	chr12	126010000	128170000	non-ASTAD	1.93812	Normal	0.00111111	0.00087963
H1hESC	chr14	99970000	100430000	non-ASTAD	1.93674	Normal	0	0
H1hESC	chr13	27930000	28350000	non-ASTAD	1.93588	Normal	0.137857	0
H1hESC	chr7	17730000	18390000	non-ASTAD	1.93449	Normal	0	0
H1hESC	chr18	47410000	47730000	non-ASTAD	1.93397	Normal	0	0
H1hESC	chr3	46130000	46250000	non-ASTAD	1.93343	Normal	0	0
H1hESC	chr3	13130000	13530000	non-ASTAD	1.93297	Normal	0	0
H1hESC	chr3	114930000	115550000	non-ASTAD	1.93281	Normal	0	0
H1hESC	chr3	121250000	122110000	non-ASTAD	1.93231	Normal	0	0
H1hESC	chr14	76490000	77150000	non-ASTAD	1.92993	Normal	0	0
H1hESC	chr5	33610000	33970000	non-ASTAD	1.927	Normal	0	0
H1hESC	chr3	134490000	135630000	non-ASTAD	1.92667	Normal	0.0253509	0
H1hESC	chr20	3870000	4070000	non-ASTAD	1.92623	Loss	0	0
H1hESC	chr7	20690000	22130000	non-ASTAD	1.92415	Normal	0	0
H1hESC	chr12	47430000	47810000	non-ASTAD	1.92254	Normal	0	0
H1hESC	chr10	79970000	81110000	non-ASTAD	1.92223	Normal	0	0
H1hESC	chr3	12870000	13130000	non-ASTAD	1.91647	Normal	0	0
H1hESC	chr16	81770000	81930000	non-ASTAD	1.91544	Normal	0	0
H1hESC	chr15	54070000	55750000	non-ASTAD	1.91386	Loss	0	0
H1hESC	chr14	33030000	34810000	non-ASTAD	1.91368	Normal	0	0
H1hESC	chr3	101510000	101950000	non-ASTAD	1.91046	Normal	0	0
H1hESC	chr3	121450000	122110000	non-ASTAD	1.90965	Normal	0	0
H1hESC	chr20	18570000	19670000	non-ASTAD	1.90582	Loss	0	0
H1hESC	chr14	21090000	21450000	non-ASTAD	1.90257	Normal	0	0
H1hESC	chr8	25350000	25970000	non-ASTAD	1.90104	Normal	0	0
H1hESC	chr20	1750000	2170000	non-ASTAD	1.90059	Loss	0	0
H1hESC	chr7	5750000	5870000	non-ASTAD	1.90025	Normal	0	0
H1hESC	chr16	9350000	10290000	non-ASTAD	1.89961	Normal	0	0
H1hESC	chr3	194390000	195270000	non-ASTAD	1.89883	Normal	0	0.0369318
H1hESC	chr7	100310000	100490000	non-ASTAD	1.89771	Normal	0	0
H1hESC	chr13	61190000	61990000	non-ASTAD	1.89571	Loss	0.002625	0
H1hESC	chr5	4870000	5470000	non-ASTAD	1.89374	Normal	0	0
H1hESC	chr14	97210000	97630000	non-ASTAD	1.89323	Normal	0	0
H1hESC	chr19	33630000	34850000	non-ASTAD	1.89101	Loss	0	0
H1hESC	chr22	17550000	18030000	non-ASTAD	1.89059	Gain	0	0
H1hESC	chr9	138390000	139030000	non-ASTAD	1.88932	Normal	0	0
H1hESC	chr8	140650000	141450000	non-ASTAD	1.88893	Normal	0	0
H1hESC	chr12	125430000	128730000	non-ASTAD	1.8875	Normal	0.000727273	0.000575758
H1hESC	chr9	137950000	138390000	non-ASTAD	1.88464	Normal	0	0
H1hESC	chr3	8470000	8690000	non-ASTAD	1.88365	Normal	0	0
H1hESC	chr2	235450000	235850000	non-ASTAD	1.88304	Normal	0	0
H1hESC	chr3	4050000	4350000	non-ASTAD	1.88227	Normal	0	0
H1hESC	chr20	47250000	47550000	non-ASTAD	1.88196	Normal	0	0
H1hESC	chr3	65430000	66270000	non-ASTAD	1.88184	Normal	0	0
H1hESC	chr9	135890000	136370000	non-ASTAD	1.88114	Normal	0	0
H1hESC	chr7	19730000	20690000	non-ASTAD	1.88057	Normal	0	0
H1hESC	chr7	48190000	49910000	non-ASTAD	1.87605	Normal	0	0
H1hESC	chr16	5550000	5670000	non-ASTAD	1.87419	Normal	0	0
H1hESC	chr3	116730000	117250000	non-ASTAD	1.87357	Normal	0	0
H1hESC	chr12	119410000	119870000	non-ASTAD	1.86948	Normal	0	0
H1hESC	chr7	31170000	31790000	non-ASTAD	1.86772	Normal	0	0
H1hESC	chr22	25450000	25590000	non-ASTAD	1.86614	Normal	0	0
H1hESC	chr12	1910000	2170000	non-ASTAD	1.86445	Gain	0	0
H1hESC	chr15	20550000	23570000	non-ASTAD	1.86345	Deletion	0.701457	0.119768
H1hESC	chr8	550000	970000	non-ASTAD	1.86239	Loss	0	0
H1hESC	chr12	107350000	108070000	non-ASTAD	1.86204	Normal	0	0
H1hESC	chr14	70270000	70510000	non-ASTAD	1.86106	Normal	0	0
H1hESC	chr10	124770000	125330000	non-ASTAD	1.86068	Normal	0	0
H1hESC	chr18	2930000	3270000	non-ASTAD	1.85878	Normal	0	0
H1hESC	chr13	61190000	62270000	non-ASTAD	1.85872	Loss	0.00194444	0.00175926
H1hESC	chr20	60970000	61430000	non-ASTAD	1.8578	Normal	0	0
H1hESC	chr1	17970000	19210000	non-ASTAD	1.8567	Deletion	0	0
H1hESC	chr5	107990000	109030000	non-ASTAD	1.85285	Normal	0	0
H1hESC	chr15	58510000	59070000	non-ASTAD	1.85229	Gain	0	0
H1hESC	chr22	24190000	25030000	non-ASTAD	1.85211	Normal	0	0
H1hESC	chr3	430000	3230000	non-ASTAD	1.85131	Loss	0	0.018
H1hESC	chr8	23010000	23310000	non-ASTAD	1.8506	Normal	0	0
H1hESC	chr10	134630000	134950000	non-ASTAD	1.8501	Normal	0	0
H1hESC	chr5	33430000	33970000	non-ASTAD	1.8459	Normal	0	0
H1hESC	chr5	115630000	118130000	non-ASTAD	1.84443	Normal	0	0
H1hESC	chr7	48190000	50110000	non-ASTAD	1.84375	Normal	0	0
H1hESC	chr14	92630000	93150000	non-ASTAD	1.8432	Normal	0	0
H1hESC	chr16	88870000	89310000	non-ASTAD	1.8428	Normal	0	0
H1hESC	chr13	61010000	62270000	non-ASTAD	1.83808	Loss	0.00166667	0.00150794
H1hESC	chr5	171890000	172130000	non-ASTAD	1.83694	Normal	0	0
H1hESC	chr3	15630000	16310000	non-ASTAD	1.83666	Normal	0	0
H1hESC	chr11	130910000	131550000	non-ASTAD	1.83577	Normal	0	0
H1hESC	chr14	91630000	91770000	non-ASTAD	1.83542	Normal	0	0
H1hESC	chr7	12090000	12370000	non-ASTAD	1.8354	Normal	0	0
H1hESC	chr20	750000	950000	non-ASTAD	1.83278	Loss	0	0
H1hESC	chr12	5130000	6010000	non-ASTAD	1.83265	Gain	0	0
H1hESC	chr11	35430000	36530000	non-ASTAD	1.83095	Normal	0	0
H1hESC	chr13	40630000	41350000	non-ASTAD	1.83004	Normal	0.00861111	0.0311111
H1hESC	chr15	32910000	33490000	non-ASTAD	1.82932	Normal	0.00896552	0
H1hESC	chr3	53390000	53730000	non-ASTAD	1.82902	Normal	0	0
H1hESC	chr18	71850000	72010000	non-ASTAD	1.82731	Normal	0	0
H1hESC	chr5	115430000	118310000	non-ASTAD	1.82557	Normal	0	0
H1hESC	chr12	48090000	48250000	non-ASTAD	1.82229	Normal	0	0
H1hESC	chr5	170810000	171330000	non-ASTAD	1.82212	Normal	0	0
H1hESC	chr9	97930000	98990000	non-ASTAD	1.8215	Normal	0	0
H1hESC	chr20	62130000	62690000	non-ASTAD	1.82131	Normal	0	0
H1hESC	chr8	62710000	63030000	non-ASTAD	1.82081	Normal	0	0
H1hESC	chr12	108310000	108910000	non-ASTAD	1.81865	Normal	0	0
H1hESC	chr12	119290000	119870000	non-ASTAD	1.81761	Normal	0	0
H1hESC	chr22	30670000	30830000	non-ASTAD	1.81689	Normal	0	0
H1hESC	chr19	2110000	2250000	non-ASTAD	1.81606	Normal	0	0
H1hESC	chr16	9230000	10290000	non-ASTAD	1.81528	Normal	0	0
H1hESC	chr18	52350000	52670000	non-ASTAD	1.81447	Normal	0	0
H1hESC	chr5	174370000	174910000	non-ASTAD	1.81234	Normal	0.0462963	0
H1hESC	chr20	58770000	59830000	non-ASTAD	1.81187	Normal	0	0
H1hESC	chr7	12550000	13310000	non-ASTAD	1.80815	Normal	0	0
H1hESC	chr5	1190000	1650000	non-ASTAD	1.80783	Normal	0.0178261	0
H1hESC	chr7	16970000	17730000	non-ASTAD	1.80535	Normal	0	0
H1hESC	chr20	58110000	60490000	non-ASTAD	1.80524	Normal	0	0
H1hESC	chr19	3730000	4010000	non-ASTAD	1.80515	Normal	0	0
H1hESC	chr7	32250000	32530000	non-ASTAD	1.80332	Normal	0	0
H1hESC	chr11	130790000	131550000	non-ASTAD	1.80314	Normal	0	0
H1hESC	chr18	72590000	74090000	non-ASTAD	1.80311	Normal	0	0
H1hESC	chr14	74370000	74550000	non-ASTAD	1.80108	Normal	0	0
H1hESC	chr13	98490000	100090000	non-ASTAD	1.80061	Normal	0.0128125	0
H1hESC	chr14	76490000	76870000	non-ASTAD	1.79902	Normal	0	0
H1hESC	chr18	55250000	56750000	non-ASTAD	1.79597	Normal	0	0
H1hESC	chr20	62690000	63010000	non-ASTAD	1.79487	Normal	0	0.382188
H1hESC	chr13	100090000	100250000	non-ASTAD	1.79371	Normal	0	0
H1hESC	chr3	134210000	135630000	non-ASTAD	1.78897	Normal	0.0203521	0
H1hESC	chr3	131230000	131950000	non-ASTAD	1.78871	Normal	0	0
H1hESC	chr5	177650000	178030000	non-ASTAD	1.78506	Normal	0.00526316	0
H1hESC	chr12	125670000	128730000	non-ASTAD	1.78165	Normal	0.000784314	0.000620915
H1hESC	chr20	30110000	30390000	non-ASTAD	1.78074	Normal	0	0
H1hESC	chr3	121250000	121450000	non-ASTAD	1.77949	Normal	0	0
H1hESC	chr12	105510000	105790000	non-ASTAD	1.77899	Normal	0	0
H1hESC	chr19	18550000	18990000	non-ASTAD	1.77888	Normal	0	0
H1hESC	chr7	1230000	1470000	non-ASTAD	1.77815	Normal	0.00916667	0
H1hESC	chr14	91910000	92630000	non-ASTAD	1.77346	Normal	0	0
H1hESC	chr3	107150000	107290000	non-ASTAD	1.77191	Normal	0	0
H1hESC	chr15	61450000	62150000	non-ASTAD	1.76906	Gain	0	0
H1hESC	chr12	6830000	7070000	non-ASTAD	1.76793	Gain	0	0
H1hESC	chr16	84530000	85130000	non-ASTAD	1.76756	Normal	0	0
H1hESC	chr13	99090000	99330000	non-ASTAD	1.7666	Normal	0	0
H1hESC	chr5	115630000	118310000	non-ASTAD	1.76657	Normal	0	0
H1hESC	chr9	116430000	117090000	non-ASTAD	1.7644	Normal	0	0
H1hESC	chr21	43970000	45210000	non-ASTAD	1.76083	Normal	0	0
H1hESC	chr20	12930000	13090000	non-ASTAD	1.75773	Loss	0	0
H1hESC	chr20	55110000	55650000	non-ASTAD	1.75404	Normal	0	0
H1hESC	chr7	147950000	148210000	non-ASTAD	1.75316	Normal	0	0
H1hESC	chr3	127410000	127770000	non-ASTAD	1.74844	Normal	0	0
H1hESC	chr13	62950000	66530000	non-ASTAD	1.74793	Loss	0.0132402	0.0190503
H1hESC	chr7	98050000	98470000	non-ASTAD	1.74785	Normal	0	0
H1hESC	chr16	31910000	34030000	non-ASTAD	1.74688	Loss	0.381038	0
H1hESC	chr16	5290000	5550000	non-ASTAD	1.74524	Gain	0	0
H1hESC	chr15	95110000	97790000	non-ASTAD	1.74375	Normal	0	0
H1hESC	chr18	39870000	40990000	non-ASTAD	1.74337	Normal	0	0
H1hESC	chr3	50370000	50610000	non-ASTAD	1.74219	Normal	0	0
H1hESC	chr21	35270000	37790000	non-ASTAD	1.74209	Normal	0	0
H1hESC	chr16	82670000	83250000	non-ASTAD	1.741	Normal	0	0
H1hESC	chr3	32210000	32530000	non-ASTAD	1.74024	Normal	0	0
H1hESC	chr15	60810000	62150000	non-ASTAD	1.7389	Gain	0	0
H1hESC	chr12	75910000	76430000	non-ASTAD	1.73734	Normal	0.0132692	0
H1hESC	chr9	98270000	98790000	non-ASTAD	1.73649	Normal	0	0
H1hESC	chr3	4350000	5150000	non-ASTAD	1.73561	Normal	0.007375	0
H1hESC	chr13	31190000	31730000	non-ASTAD	1.73558	Normal	0.0542593	0
H1hESC	chr8	8590000	8870000	non-ASTAD	1.73543	Normal	0	0
H1hESC	chr11	35430000	36310000	non-ASTAD	1.73475	Normal	0	0
H1hESC	chr5	79970000	80510000	non-ASTAD	1.73463	Normal	0.05	0
H1hESC	chr19	51930000	53890000	non-ASTAD	1.73368	Loss	0	0
H1hESC	chr3	124010000	124270000	non-ASTAD	1.73366	Normal	0	0
H1hESC	chr3	14970000	15130000	non-ASTAD	1.73335	Normal	0	0.010625
H1hESC	chr15	66850000	67190000	non-ASTAD	1.73325	Gain	0	0
H1hESC	chr5	174230000	174910000	non-ASTAD	1.73312	Normal	0.0367647	0
H1hESC	chr3	192170000	193310000	non-ASTAD	1.73271	Normal	0	0
H1hESC	chr13	26130000	26710000	non-ASTAD	1.73126	Normal	0	0.00862069
H1hESC	chr16	87970000	88630000	non-ASTAD	1.72861	Loss	0	0
H1hESC	chr12	56010000	56130000	non-ASTAD	1.72809	Normal	0	0
H1hESC	chr22	24330000	24670000	non-ASTAD	1.72735	Normal	0	0
H1hESC	chr8	12890000	13530000	non-ASTAD	1.72599	Normal	0.00359375	0
H1hESC	chr3	53110000	53250000	non-ASTAD	1.72517	Normal	0	0
H1hESC	chr5	52710000	53530000	non-ASTAD	1.72462	Normal	0	0
H1hESC	chr12	9210000	9450000	non-ASTAD	1.72462	Normal	0	0
H1hESC	chr16	89630000	90110000	non-ASTAD	1.72256	Normal	0	0
H1hESC	chr14	56150000	56950000	non-ASTAD	1.72236	Normal	0	0
H1hESC	chr3	54670000	54870000	non-ASTAD	1.72151	Normal	0	0
H1hESC	chr11	68670000	69710000	non-ASTAD	1.72056	Deletion	0	0
H1hESC	chr3	194050000	194390000	non-ASTAD	1.72039	Normal	0	0
H1hESC	chr7	37250000	37550000	non-ASTAD	1.71936	Normal	0	0
H1hESC	chr7	101450000	101910000	non-ASTAD	1.71788	Normal	0	0
H1hESC	chr3	20250000	22170000	non-ASTAD	1.71782	Normal	0	0
H1hESC	chr3	125630000	126190000	non-ASTAD	1.71755	Normal	0	0
H1hESC	chr7	45930000	46390000	non-ASTAD	1.71749	Normal	0	0
H1hESC	chr1	4710000	5550000	non-ASTAD	1.71522	Deletion	0	0
H1hESC	chr12	133210000	133510000	non-ASTAD	1.71458	Deletion	0.00666667	0
H1hESC	chr9	119810000	120230000	non-ASTAD	1.71351	Normal	0	0
H1hESC	chr11	70050000	71290000	non-ASTAD	1.71154	Deletion	0	0
H1hESC	chr3	27750000	28390000	non-ASTAD	1.70384	Normal	0	0
H1hESC	chr1	2510000	3350000	non-ASTAD	1.70263	Deletion	0.132262	0
H1hESC	chr19	52310000	53690000	non-ASTAD	1.70239	Loss	0	0
H1hESC	chr18	55550000	56050000	non-ASTAD	1.70217	Normal	0	0
H1hESC	chr15	90190000	90830000	non-ASTAD	1.70107	Normal	0	0
H1hESC	chr18	3270000	3690000	non-ASTAD	1.69944	Normal	0	0
H1hESC	chr13	61010000	62550000	non-ASTAD	1.69933	Loss	0.0104545	0.00123377
H1hESC	chr7	151850000	152570000	non-ASTAD	1.6992	Normal	0.0830556	0
H1hESC	chr9	134390000	135150000	non-ASTAD	1.69918	Normal	0	0
H1hESC	chr13	42890000	44470000	non-ASTAD	1.69494	Normal	0.0056962	0.0360127
H1hESC	chr15	94890000	97790000	non-ASTAD	1.69453	Normal	0	0
H1hESC	chr22	46730000	47170000	non-ASTAD	1.69374	Normal	0	0
H1hESC	chr21	46350000	47370000	non-ASTAD	1.69188	Normal	0	0
H1hESC	chr13	111570000	115150000	non-ASTAD	1.69099	Normal	0.133045	0.0103911
H1hESC	chr15	58030000	58370000	non-ASTAD	1.69094	Gain	0	0
H1hESC	chr5	153350000	153830000	non-ASTAD	1.69023	Normal	0	0
H1hESC	chr11	130910000	131390000	non-ASTAD	1.68915	Normal	0	0
H1hESC	chr11	9170000	10790000	non-ASTAD	1.6863	Normal	0	0.00259259
H1hESC	chr17	41390000	41570000	non-ASTAD	1.67939	Gain	0.264444	0
H1hESC	chr20	57430000	58110000	non-ASTAD	1.67743	Normal	0	0
H1hESC	chr18	39870000	40870000	non-ASTAD	1.67688	Normal	0	0
H1hESC	chr18	34390000	35130000	non-ASTAD	1.67566	Normal	0	0
H1hESC	chr5	149390000	149830000	non-ASTAD	1.67523	Normal	0	0
H1hESC	chr18	22070000	22310000	non-ASTAD	1.67513	Normal	0	0
H1hESC	chr5	121830000	122710000	non-ASTAD	1.67137	Normal	0	0
H1hESC	chr14	74110000	74550000	non-ASTAD	1.67101	Normal	0	0
H1hESC	chr5	79170000	79390000	non-ASTAD	1.66839	Normal	0	0
H1hESC	chr3	111430000	111810000	non-ASTAD	1.66675	Normal	0	0
H1hESC	chr20	25250000	25410000	non-ASTAD	1.66576	Loss	0	0
H1hESC	chr13	99090000	99490000	non-ASTAD	1.66495	Normal	0.05125	0
H1hESC	chr15	86750000	87310000	non-ASTAD	1.66304	Normal	0	0
H1hESC	chr20	44110000	44430000	non-ASTAD	1.6627	Normal	0	0
H1hESC	chr21	36050000	37210000	non-ASTAD	1.66202	Normal	0	0
H1hESC	chr7	70270000	71210000	non-ASTAD	1.66182	Normal	0	0
H1hESC	chr13	85430000	86430000	non-ASTAD	1.66142	Normal	0.0081	0.0037
H1hESC	chr5	107710000	109750000	non-ASTAD	1.66112	Normal	0	0
H1hESC	chr7	1610000	1850000	non-ASTAD	1.66075	Normal	0	0
H1hESC	chr22	20110000	20310000	non-ASTAD	1.65711	Normal	0.026	0
H1hESC	chr11	71150000	71290000	non-ASTAD	1.65573	Deletion	0	0
H1hESC	chr5	178030000	178930000	non-ASTAD	1.65538	Normal	0	0
H1hESC	chr18	48790000	49170000	non-ASTAD	1.6522	Normal	0	0
H1hESC	chr7	17730000	18230000	non-ASTAD	1.65173	Normal	0	0
H1hESC	chr8	140410000	140650000	non-ASTAD	1.65068	Normal	0	0
H1hESC	chr13	62550000	66530000	non-ASTAD	1.64897	Loss	0.0119095	0.0171357
H1hESC	chr13	112710000	113110000	non-ASTAD	1.64643	Normal	0.1055	0
H1hESC	chr13	21050000	21510000	non-ASTAD	1.64528	Normal	0.00956522	0
H1hESC	chr19	7610000	7990000	non-ASTAD	1.64524	Normal	0	0
H1hESC	chr3	27330000	27750000	non-ASTAD	1.64402	Normal	0	0
H1hESC	chr3	190790000	192170000	non-ASTAD	1.64328	Normal	0	0
H1hESC	chr7	155590000	156290000	non-ASTAD	1.64304	Normal	0	0
H1hESC	chr18	44730000	45290000	non-ASTAD	1.64199	Normal	0	0
H1hESC	chr18	23970000	25350000	non-ASTAD	1.63986	Normal	0	0
H1hESC	chr19	2930000	3290000	non-ASTAD	1.63944	Normal	0	0
H1hESC	chr18	5590000	6910000	non-ASTAD	1.63925	Normal	0.0138636	0
H1hESC	chr7	66830000	70270000	non-ASTAD	1.63604	Normal	0	0
H1hESC	chr13	111930000	113590000	non-ASTAD	1.63586	Normal	0.0848795	0.00150602
H1hESC	chr14	94390000	94890000	non-ASTAD	1.63498	Normal	0	0
H1hESC	chr7	155150000	156930000	non-ASTAD	1.63497	Normal	0	0
H1hESC	chr9	37830000	38410000	non-ASTAD	1.63493	Normal	0	0
H1hESC	chr7	3470000	3730000	non-ASTAD	1.63416	Normal	0	0
H1hESC	chr19	52310000	53890000	non-ASTAD	1.63411	Loss	0	0
H1hESC	chr8	53850000	54790000	non-ASTAD	1.63224	Normal	0	0
H1hESC	chr14	25150000	25890000	non-ASTAD	1.63042	Normal	0	0
H1hESC	chr16	87790000	88630000	non-ASTAD	1.63019	Loss	0	0
H1hESC	chr13	111290000	115150000	non-ASTAD	1.63016	Normal	0.127306	0.00963731
H1hESC	chr13	100090000	101790000	non-ASTAD	1.62967	Normal	0.00158824	0.0168235
H1hESC	chr14	92630000	92930000	non-ASTAD	1.62931	Normal	0	0
H1hESC	chr2	239170000	241510000	non-ASTAD	1.6268	Normal	0	0
H1hESC	chr7	25290000	25890000	non-ASTAD	1.62663	Normal	0	0
H1hESC	chr5	66450000	67570000	non-ASTAD	1.62527	Normal	0	0
H1hESC	chr18	63590000	64190000	non-ASTAD	1.62309	Normal	0	0
H1hESC	chr20	58630000	59830000	non-ASTAD	1.62308	Normal	0	0
H1hESC	chr15	85110000	85730000	non-ASTAD	1.62136	Normal	0.0524194	0
H1hESC	chr5	37710000	38210000	non-ASTAD	1.62133	Normal	0	0
H1hESC	chr8	1650000	2030000	non-ASTAD	1.62019	Loss	0	0
H1hESC	chr12	67710000	68390000	non-ASTAD	1.61904	Normal	0	0
H1hESC	chr3	161150000	163490000	non-ASTAD	1.6189	Loss	0	0
H1hESC	chr3	27330000	28390000	non-ASTAD	1.61787	Normal	0	0
H1hESC	chr13	107190000	107830000	non-ASTAD	1.61612	Normal	0.0096875	0
H1hESC	chr7	129130000	129690000	non-ASTAD	1.61409	Normal	0	0
H1hESC	chr18	55550000	56750000	non-ASTAD	1.61402	Normal	0	0
H1hESC	chr8	12470000	12710000	non-ASTAD	1.61387	Gain	0	0
H1hESC	chr11	57290000	57430000	non-ASTAD	1.61172	Normal	0	0
H1hESC	chr1	17750000	19210000	non-ASTAD	1.61165	Deletion	0	0
H1hESC	chr20	750000	1090000	non-ASTAD	1.61039	Loss	0	0
H1hESC	chr5	132590000	133090000	non-ASTAD	1.60996	Normal	0	0
H1hESC	chr9	118330000	119450000	non-ASTAD	1.60667	Normal	0	0
H1hESC	chr13	99490000	99690000	non-ASTAD	1.60634	Normal	0	0
H1hESC	chr14	33030000	34310000	non-ASTAD	1.60634	Normal	0	0
H1hESC	chr5	131530000	131710000	non-ASTAD	1.60588	Normal	0	0
H1hESC	chr19	1850000	2450000	non-ASTAD	1.60512	Normal	0	0
H1hESC	chr3	30250000	30810000	non-ASTAD	1.60502	Normal	0	0
H1hESC	chr11	120370000	120830000	non-ASTAD	1.60354	Normal	0	0
H1hESC	chr14	74110000	74370000	non-ASTAD	1.60279	Normal	0	0
H1hESC	chr16	88630000	88870000	non-ASTAD	1.60209	Normal	0	0
H1hESC	chr18	71850000	72250000	non-ASTAD	1.60101	Normal	0	0
H1hESC	chr13	98490000	99830000	non-ASTAD	1.60098	Normal	0.0152985	0
H1hESC	chr5	168090000	168390000	non-ASTAD	1.60021	Normal	0	0
H1hESC	chr13	36530000	36850000	non-ASTAD	1.60013	Normal	0.0896875	0
H1hESC	chr3	38030000	38170000	non-ASTAD	1.59946	Normal	0	0
H1hESC	chr7	47990000	50110000	non-ASTAD	1.5977	Normal	0	0
H1hESC	chr8	12710000	13530000	non-ASTAD	1.59552	Normal	0.00280488	0
H1hESC	chr5	171890000	172390000	non-ASTAD	1.59465	Normal	0	0
H1hESC	chr13	20750000	22070000	non-ASTAD	1.59235	Normal	0.0264394	0
H1hESC	chr15	77390000	78190000	non-ASTAD	1.59022	Gain	0.0025	0
H1hESC	chr12	119290000	119410000	non-ASTAD	1.58942	Normal	0	0
H1hESC	chr8	62030000	64030000	non-ASTAD	1.58879	Normal	0	0
H1hESC	chr7	42950000	43890000	non-ASTAD	1.58826	Normal	0	0
H1hESC	chr14	74730000	74970000	non-ASTAD	1.58634	Normal	0	0
H1hESC	chr3	50610000	51730000	non-ASTAD	1.58631	Normal	0.00508929	0
H1hESC	chr14	101130000	102150000	non-ASTAD	1.58525	Normal	0.00186275	0
H1hESC	chr16	86590000	87110000	non-ASTAD	1.58446	Normal	0	0
H1hESC	chr3	155050000	155470000	non-ASTAD	1.58324	Normal	0	0
H1hESC	chr3	149050000	149210000	non-ASTAD	1.58158	Normal	0	0
H1hESC	chr15	62630000	63750000	non-ASTAD	1.58041	Gain	0	0
H1hESC	chr12	104150000	104370000	non-ASTAD	1.57993	Normal	0	0
H1hESC	chr8	6670000	6930000	non-ASTAD	1.579	Loss	0	0
H1hESC	chr12	125810000	128730000	non-ASTAD	1.57755	Normal	0.000821918	0.000650685
H1hESC	chr12	119870000	120110000	non-ASTAD	1.57722	Normal	0	0
H1hESC	chr11	42770000	43330000	non-ASTAD	1.5768	Normal	0	0
H1hESC	chr5	5890000	6270000	non-ASTAD	1.57618	Normal	0	0
H1hESC	chr18	2570000	3270000	non-ASTAD	1.57617	Normal	0	0.0354286
H1hESC	chr16	88490000	88630000	non-ASTAD	1.57542	Normal	0	0
H1hESC	chr11	70290000	71150000	non-ASTAD	1.5736	Deletion	0	0
H1hESC	chr15	25390000	25530000	non-ASTAD	1.57154	Normal	0	0
H1hESC	chr9	89010000	89950000	non-ASTAD	1.5702	Loss	0	0
H1hESC	chr8	1790000	2030000	non-ASTAD	1.56992	Loss	0	0
H1hESC	chr16	53970000	55310000	non-ASTAD	1.56888	Loss	0	0
H1hESC	chr18	47970000	48330000	non-ASTAD	1.56704	Normal	0	0
H1hESC	chr9	1010000	1630000	non-ASTAD	1.56449	Normal	0	0
H1hESC	chr9	27270000	27570000	non-ASTAD	1.56385	Normal	0	0
H1hESC	chr11	119510000	120030000	non-ASTAD	1.56327	Normal	0	0
H1hESC	chr21	45210000	48110000	non-ASTAD	1.56131	Normal	0	0
H1hESC	chr9	133570000	133930000	non-ASTAD	1.56096	Normal	0	0
H1hESC	chr5	115910000	118130000	non-ASTAD	1.56073	Normal	0	0
H1hESC	chr3	58170000	58530000	non-ASTAD	1.56071	Normal	0	0
H1hESC	chr13	53790000	54350000	non-ASTAD	1.55729	Normal	0.0442857	0
H1hESC	chr3	4690000	5150000	non-ASTAD	1.55717	Normal	0.0128261	0
H1hESC	chr21	42650000	43550000	non-ASTAD	1.55624	Normal	0	0
H1hESC	chr5	39570000	40750000	non-ASTAD	1.55624	Normal	0	0
H1hESC	chr5	52410000	53530000	non-ASTAD	1.55576	Normal	0	0
H1hESC	chr15	77230000	78190000	non-ASTAD	1.55569	Gain	0.00208333	0
H1hESC	chr19	54030000	54290000	non-ASTAD	1.55293	Loss	0	0
H1hESC	chr5	145470000	145650000	non-ASTAD	1.55199	Normal	0	0
H1hESC	chr18	10770000	11170000	non-ASTAD	1.55107	Normal	0	0
H1hESC	chr16	85290000	85670000	non-ASTAD	1.55074	Gain	0	0
H1hESC	chr12	25570000	26250000	non-ASTAD	1.55014	Normal	0	0
H1hESC	chr11	34930000	35430000	non-ASTAD	1.5499	Normal	0	0
H1hESC	chr14	100150000	100430000	non-ASTAD	1.54923	Normal	0	0
H1hESC	chr1	17970000	18910000	non-ASTAD	1.54888	Deletion	0	0
H1hESC	chr11	850000	1070000	non-ASTAD	1.54872	Loss	0.0154545	0.00954545
H1hESC	chr16	31750000	34030000	non-ASTAD	1.54822	Loss	0.354298	0
H1hESC	chr20	43930000	44610000	non-ASTAD	1.54784	Normal	0	0
H1hESC	chr3	190430000	192170000	non-ASTAD	1.54605	Normal	0	0
H1hESC	chr5	168090000	169010000	non-ASTAD	1.54373	Normal	0	0
H1hESC	chr18	33170000	33570000	non-ASTAD	1.54335	Normal	0.053	0
H1hESC	chr3	55510000	55770000	non-ASTAD	1.54246	Normal	0	0
H1hESC	chr8	14290000	14730000	non-ASTAD	1.54204	Normal	0	0
H1hESC	chr14	31870000	34810000	non-ASTAD	1.54197	Normal	0.00666667	0.00693878
H1hESC	chr12	132610000	132990000	non-ASTAD	1.54106	Normal	0	0
H1hESC	chr7	36510000	37250000	non-ASTAD	1.53963	Normal	0	0
H1hESC	chr8	9710000	10150000	non-ASTAD	1.53926	Normal	0	0
H1hESC	chr12	4950000	6150000	non-ASTAD	1.53868	Gain	0	0.00416667
H1hESC	chr14	103530000	103790000	non-ASTAD	1.53568	Normal	0	0
H1hESC	chr12	126010000	128730000	non-ASTAD	1.53445	Normal	0.000882353	0.000698529
H1hESC	chr8	141450000	141670000	non-ASTAD	1.53389	Normal	0	0
H1hESC	chr3	59550000	59850000	non-ASTAD	1.53314	Normal	0	0
H1hESC	chr13	112110000	113110000	non-ASTAD	1.53255	Normal	0.0508	0
H1hESC	chr8	41150000	41270000	non-ASTAD	1.53112	Normal	0	0
H1hESC	chr7	45190000	47290000	non-ASTAD	1.53063	Normal	0	0.000904762
H1hESC	chr2	1570000	1850000	non-ASTAD	1.52991	Normal	0	0
H1hESC	chr12	31410000	32890000	non-ASTAD	1.52914	Gain	0	0
H1hESC	chr15	60810000	61450000	non-ASTAD	1.52828	Gain	0	0
H1hESC	chr13	25950000	26710000	non-ASTAD	1.52822	Normal	0	0.00657895
H1hESC	chr12	117790000	118290000	non-ASTAD	1.52797	Normal	0	0
H1hESC	chr12	101210000	101790000	non-ASTAD	1.52776	Normal	0.0153448	0
H1hESC	chr10	125330000	125750000	non-ASTAD	1.52379	Normal	0	0
H1hESC	chr14	23230000	23390000	non-ASTAD	1.52377	Normal	0	0
H1hESC	chr13	110450000	110790000	non-ASTAD	1.52245	Normal	0.0394118	0
H1hESC	chr3	149950000	150250000	non-ASTAD	1.5203	Normal	0	0
H1hESC	chr21	43030000	43550000	non-ASTAD	1.5199	Normal	0	0
H1hESC	chr5	137910000	138730000	non-ASTAD	1.51828	Normal	0.00780488	0
H1hESC	chr18	47550000	47730000	non-ASTAD	1.51751	Normal	0	0
H1hESC	chr3	134210000	135770000	non-ASTAD	1.51681	Normal	0.0185256	0
H1hESC	chr8	144370000	144890000	non-ASTAD	1.51534	Normal	0.0180769	0
H1hESC	chr12	93370000	93850000	non-ASTAD	1.51448	Normal	0.0754167	0
H1hESC	chr7	28330000	28950000	non-ASTAD	1.51437	Normal	0	0
H1hESC	chr14	64790000	64970000	non-ASTAD	1.51428	Normal	0	0
H1hESC	chr8	142510000	143210000	non-ASTAD	1.51397	Normal	0	0
H1hESC	chr18	44550000	45290000	non-ASTAD	1.51362	Normal	0.0110811	0
H1hESC	chr12	58330000	58710000	non-ASTAD	1.51194	Normal	0	0
H1hESC	chr19	17170000	17310000	non-ASTAD	1.5112	Normal	0	0
H1hESC	chr5	151150000	151730000	non-ASTAD	1.51077	Normal	0	0
H1hESC	chr3	55930000	56350000	non-ASTAD	1.51063	Normal	0	0
H1hESC	chr13	100250000	101790000	non-ASTAD	1.5103	Normal	0.00175325	0.0185714
H1hESC	chr5	112950000	114430000	non-ASTAD	1.51017	Normal	0.0134459	0
H1hESC	chr16	85450000	85670000	non-ASTAD	1.50841	Gain	0	0
H1hESC	chr16	5150000	5550000	non-ASTAD	1.50701	Gain	0	0
H1hESC	chr14	104190000	105350000	non-ASTAD	1.50693	Normal	0	0
H1hESC	chr3	37470000	38030000	non-ASTAD	1.50419	Normal	0	0
H1hESC	chr15	80690000	81270000	non-ASTAD	1.50382	Normal	0	0
H1hESC	chr5	73130000	73990000	non-ASTAD	1.50355	Normal	0.0101163	0
H1hESC	chr14	75770000	76130000	non-ASTAD	1.50314	Normal	0	0
H1hESC	chr18	59190000	59830000	non-ASTAD	1.50312	Normal	0	0
H1hESC	chr10	133990000	135110000	non-ASTAD	1.50306	Normal	0	0
H1hESC	chr18	42990000	43230000	non-ASTAD	1.50282	Normal	0	0
H1hESC	chr21	43970000	45090000	non-ASTAD	1.50256	Normal	0	0
H1hESC	chr12	123730000	124250000	non-ASTAD	1.5019	Normal	0	0
H1hESC	chr3	3890000	4050000	non-ASTAD	1.5019	Normal	0	0
H1hESC	chr5	76390000	76790000	non-ASTAD	1.50166	Normal	0	0
H1hESC	chr3	28790000	30050000	non-ASTAD	1.50165	Normal	0	0
H1hESC	chr14	69310000	69590000	non-ASTAD	1.50154	Normal	0	0
H1hESC	chr13	113810000	115150000	non-ASTAD	1.5013	Normal	0.248657	0.0258955
H1hESC	chr11	119350000	120030000	non-ASTAD	1.49672	Normal	0	0
H1hESC	chr8	19210000	20050000	non-ASTAD	1.49446	Normal	0	0
H1hESC	chr20	43930000	44430000	non-ASTAD	1.49204	Normal	0	0
H1hESC	chr7	101170000	101910000	non-ASTAD	1.49143	Normal	0	0
H1hESC	chr14	91770000	92630000	non-ASTAD	1.49121	Normal	0	0
H1hESC	chr14	89490000	90410000	non-ASTAD	1.49094	Normal	0.00206522	0
H1hESC	chr14	103530000	103970000	non-ASTAD	1.49049	Normal	0	0
H1hESC	chr3	131950000	132150000	non-ASTAD	1.49019	Normal	0	0
H1hESC	chr16	84530000	85010000	non-ASTAD	1.4883	Normal	0	0
H1hESC	chr3	53930000	56350000	non-ASTAD	1.48732	Normal	0	0
H1hESC	chr8	107870000	108810000	non-ASTAD	1.48384	Normal	0	0
H1hESC	chr16	9230000	10610000	non-ASTAD	1.48361	Normal	0	0
H1hESC	chr18	29130000	29730000	non-ASTAD	1.48282	Normal	0	0
H1hESC	chr3	196690000	196930000	non-ASTAD	1.4802	Normal	0.0208333	0
H1hESC	chr14	100850000	102430000	non-ASTAD	1.47835	Normal	0.00120253	0
H1hESC	chr8	143810000	144150000	non-ASTAD	1.47784	Normal	0	0
H1hESC	chr9	136370000	136890000	non-ASTAD	1.47633	Normal	0	0
H1hESC	chr12	5130000	5290000	non-ASTAD	1.47603	Gain	0	0
H1hESC	chr3	158370000	158510000	non-ASTAD	1.47268	Normal	0	0
H1hESC	chr18	57090000	57510000	non-ASTAD	1.47246	Normal	0	0
H1hESC	chr13	47050000	47370000	non-ASTAD	1.46877	Normal	0	0.0784375
H1hESC	chr10	124770000	125750000	non-ASTAD	1.46852	Normal	0	0
H1hESC	chr7	66630000	70270000	non-ASTAD	1.4682	Normal	0	0
H1hESC	chr3	119950000	120290000	non-ASTAD	1.46541	Normal	0	0
H1hESC	chr11	131550000	132950000	non-ASTAD	1.4621	Normal	0	0
H1hESC	chr12	31410000	31810000	non-ASTAD	1.46093	Gain	0	0
H1hESC	chr7	37250000	37930000	non-ASTAD	1.46003	Normal	0	0
H1hESC	chr7	41970000	42750000	non-ASTAD	1.45955	Normal	0	0
H1hESC	chr11	76750000	77330000	non-ASTAD	1.45903	Normal	0	0
H1hESC	chr15	60630000	62150000	non-ASTAD	1.45757	Gain	0	0
H1hESC	chr8	10870000	11250000	non-ASTAD	1.45684	Normal	0	0
H1hESC	chr18	56190000	56430000	non-ASTAD	1.45608	Normal	0	0
H1hESC	chr7	158150000	158410000	non-ASTAD	1.4554	Normal	0.00730769	0
H1hESC	chr11	126310000	126870000	non-ASTAD	1.45434	Normal	0	0
H1hESC	chr3	148670000	149210000	non-ASTAD	1.45418	Normal	0	0
H1hESC	chr12	130510000	130830000	non-ASTAD	1.45335	Normal	0	0
H1hESC	chr8	39730000	40070000	non-ASTAD	1.45272	Normal	0	0
H1hESC	chr21	42470000	43550000	non-ASTAD	1.45219	Normal	0	0
H1hESC	chr16	3230000	3550000	non-ASTAD	1.45189	Normal	0	0
H1hESC	chr19	10230000	10370000	non-ASTAD	1.45055	Normal	0	0
H1hESC	chr5	172710000	173750000	non-ASTAD	1.44862	Normal	0.00375	0
H1hESC	chr9	135890000	136210000	non-ASTAD	1.44817	Normal	0	0
H1hESC	chr5	52410000	53790000	non-ASTAD	1.44816	Normal	0	0
H1hESC	chr18	59970000	60090000	non-ASTAD	1.44786	Normal	0	0
H1hESC	chr12	91750000	93110000	non-ASTAD	1.44542	Normal	0	0
H1hESC	chr11	1070000	1550000	non-ASTAD	1.44475	Loss	0.163958	0
H1hESC	chr14	74550000	74970000	non-ASTAD	1.44406	Normal	0	0
H1hESC	chr20	58510000	60170000	non-ASTAD	1.44391	Normal	0	0
H1hESC	chr14	72950000	73430000	non-ASTAD	1.44086	Normal	0	0
H1hESC	chr12	41330000	43750000	non-ASTAD	1.44039	Normal	0	0.000785124
H1hESC	chr9	138390000	138690000	non-ASTAD	1.43969	Normal	0	0
H1hESC	chr7	1850000	2270000	non-ASTAD	1.4371	Normal	0	0
H1hESC	chr3	186530000	186890000	non-ASTAD	1.43675	Normal	0	0
H1hESC	chr14	31870000	35030000	non-ASTAD	1.43584	Normal	0.00620253	0.0139241
H1hESC	chr22	23950000	25030000	non-ASTAD	1.43513	Normal	0	0
H1hESC	chr9	138390000	138850000	non-ASTAD	1.43386	Normal	0	0
H1hESC	chr5	173750000	174230000	non-ASTAD	1.43299	Normal	0	0
H1hESC	chr7	31170000	32530000	non-ASTAD	1.4328	Normal	0	0
H1hESC	chr14	20930000	21090000	non-ASTAD	1.43266	Normal	0	0
H1hESC	chr3	42270000	42610000	non-ASTAD	1.43219	Normal	0	0
H1hESC	chr19	58430000	58710000	non-ASTAD	1.43114	Loss	0	0
H1hESC	chr13	108870000	110790000	non-ASTAD	1.43076	Normal	0.0102083	0.0322396
H1hESC	chr20	4730000	4950000	non-ASTAD	1.43067	Loss	0	0
H1hESC	chr15	41830000	42250000	non-ASTAD	1.4287	Normal	0	0
H1hESC	chr5	122430000	122710000	non-ASTAD	1.42856	Normal	0	0
H1hESC	chr10	79970000	80970000	non-ASTAD	1.42686	Normal	0	0
H1hESC	chr5	115430000	118770000	non-ASTAD	1.42681	Normal	0	0
H1hESC	chr12	50830000	51150000	non-ASTAD	1.42627	Normal	0	0
H1hESC	chr19	44170000	44310000	non-ASTAD	1.42397	Loss	0	0
H1hESC	chr4	10150000	10410000	non-ASTAD	1.42396	Loss	0	0
H1hESC	chr18	43850000	44250000	non-ASTAD	1.4238	Normal	0.00525	0
H1hESC	chr19	530000	750000	non-ASTAD	1.42377	Normal	0	0
H1hESC	chr3	42610000	42810000	non-ASTAD	1.42109	Normal	0	0
H1hESC	chr12	118830000	119870000	non-ASTAD	1.42055	Normal	0	0
H1hESC	chr21	41510000	42210000	non-ASTAD	1.42011	Normal	0	0
H1hESC	chr20	750000	1210000	non-ASTAD	1.42001	Loss	0	0
H1hESC	chr20	22290000	23350000	non-ASTAD	1.41985	Loss	0	0
H1hESC	chr19	7090000	7990000	non-ASTAD	1.41977	Normal	0.00288889	0
H1hESC	chr8	26530000	27170000	non-ASTAD	1.41872	Normal	0	0
H1hESC	chr14	78130000	78310000	non-ASTAD	1.41871	Normal	0	0
H1hESC	chr21	46570000	47370000	non-ASTAD	1.41866	Normal	0	0
H1hESC	chr8	10690000	11250000	non-ASTAD	1.41808	Normal	0	0
H1hESC	chr20	18570000	20010000	non-ASTAD	1.4169	Loss	0	0
H1hESC	chr5	13970000	14670000	non-ASTAD	1.41628	Normal	0	0.0284286
H1hESC	chr15	101810000	102210000	non-ASTAD	1.41627	Normal	0	0
H1hESC	chr18	29130000	29550000	non-ASTAD	1.41587	Normal	0	0
H1hESC	chr13	43170000	44470000	non-ASTAD	1.41543	Normal	0.00423077	0.0137692
H1hESC	chr11	19090000	20150000	non-ASTAD	1.41337	Normal	0	0
H1hESC	chr16	81930000	83470000	non-ASTAD	1.4125	Normal	0	0
H1hESC	chr3	50370000	51730000	non-ASTAD	1.41175	Normal	0.00419118	0
H1hESC	chr13	112110000	113270000	non-ASTAD	1.41123	Normal	0.0993966	0
H1hESC	chr7	50110000	51470000	non-ASTAD	1.41105	Normal	0	0
H1hESC	chr14	34310000	34810000	non-ASTAD	1.40822	Normal	0	0
H1hESC	chr13	99830000	100090000	non-ASTAD	1.40645	Normal	0	0
H1hESC	chr15	80490000	80690000	non-ASTAD	1.40621	Normal	0	0
H1hESC	chr3	58290000	58530000	non-ASTAD	1.40613	Normal	0	0
H1hESC	chr19	31530000	32750000	non-ASTAD	1.40535	Loss	0	0
H1hESC	chr13	107190000	107570000	non-ASTAD	1.40373	Normal	0.0163158	0
H1hESC	chr18	33570000	34390000	non-ASTAD	1.40156	Normal	0	0
H1hESC	chr3	185990000	186270000	non-ASTAD	1.40038	Normal	0	0
H1hESC	chr7	1230000	1610000	non-ASTAD	1.39847	Normal	0.00578947	0
H1hESC	chr12	110030000	110230000	non-ASTAD	1.39847	Normal	0	0
H1hESC	chr3	32990000	33130000	non-ASTAD	1.39835	Normal	0	0
H1hESC	chr10	28910000	29610000	non-ASTAD	1.39769	Normal	0	0
H1hESC	chr12	4430000	4650000	non-ASTAD	1.39692	Gain	0.025	0
H1hESC	chr21	41110000	42470000	non-ASTAD	1.39645	Normal	0	0
H1hESC	chr13	111930000	113270000	non-ASTAD	1.39588	Normal	0.0897015	0.00186567
H1hESC	chr15	95570000	95790000	non-ASTAD	1.39471	Normal	0	0
H1hESC	chr8	145570000	145750000	non-ASTAD	1.39443	Normal	0	0
H1hESC	chr12	77450000	78110000	non-ASTAD	1.39413	Normal	0	0
H1hESC	chr20	10410000	11550000	non-ASTAD	1.39366	Loss	0	0
H1hESC	chr3	155710000	155870000	non-ASTAD	1.39358	Normal	0	0
H1hESC	chr18	59970000	60250000	non-ASTAD	1.39308	Normal	0	0
H1hESC	chr3	45970000	46130000	non-ASTAD	1.39305	Normal	0	0
H1hESC	chr5	178030000	178570000	non-ASTAD	1.39305	Normal	0	0
H1hESC	chr3	141650000	142030000	non-ASTAD	1.39203	Normal	0	0
H1hESC	chr8	139730000	139970000	non-ASTAD	1.39059	Normal	0	0
H1hESC	chr2	234830000	236670000	non-ASTAD	1.39022	Normal	0	0
H1hESC	chr16	53550000	55310000	non-ASTAD	1.38977	Loss	0	0
H1hESC	chr14	78310000	78470000	non-ASTAD	1.38924	Normal	0	0
H1hESC	chr15	32910000	33310000	non-ASTAD	1.38873	Normal	0.013	0
H1hESC	chr2	234830000	236030000	non-ASTAD	1.38844	Normal	0	0
H1hESC	chr18	55250000	55550000	non-ASTAD	1.38781	Normal	0	0
H1hESC	chr11	70290000	70630000	non-ASTAD	1.38763	Deletion	0	0
H1hESC	chr5	114150000	114430000	non-ASTAD	1.38611	Normal	0	0
H1hESC	chr19	40030000	40350000	non-ASTAD	1.38576	Loss	0	0
H1hESC	chr16	55890000	56390000	non-ASTAD	1.38575	Loss	0	0
H1hESC	chr12	54070000	54330000	non-ASTAD	1.38531	Normal	0.00730769	0
H1hESC	chr11	128030000	128730000	non-ASTAD	1.3846	Normal	0	0
H1hESC	chr10	28910000	29410000	non-ASTAD	1.38228	Normal	0	0
H1hESC	chr3	145490000	145770000	non-ASTAD	1.38182	Normal	0	0
H1hESC	chr12	117630000	118470000	non-ASTAD	1.3811	Normal	0	0
H1hESC	chr13	111570000	113810000	non-ASTAD	1.38066	Normal	0.0638839	0.00111607
H1hESC	chr7	147950000	148690000	non-ASTAD	1.38054	Normal	0	0
H1hESC	chr13	30690000	31050000	non-ASTAD	1.37427	Normal	0.0805556	0
H1hESC	chr15	34890000	35250000	non-ASTAD	1.37309	Normal	0	0
H1hESC	chr18	5590000	6530000	non-ASTAD	1.373	Normal	0	0
H1hESC	chr18	21730000	22070000	non-ASTAD	1.37179	Normal	0	0
H1hESC	chr7	101310000	101910000	non-ASTAD	1.37097	Normal	0	0
H1hESC	chr13	40250000	41350000	non-ASTAD	1.37008	Normal	0.0105455	0.0388182
H1hESC	chr16	11030000	11490000	non-ASTAD	1.36885	Normal	0	0
H1hESC	chr14	75310000	75590000	non-ASTAD	1.36745	Normal	0	0
H1hESC	chr19	1270000	1450000	non-ASTAD	1.36672	Normal	0	0
H1hESC	chr12	125430000	125670000	non-ASTAD	1.36583	Normal	0	0
H1hESC	chr3	48230000	48710000	non-ASTAD	1.36542	Normal	0	0
H1hESC	chr19	28450000	30210000	non-ASTAD	1.36529	Loss	0	0
H1hESC	chr2	7230000	8830000	non-ASTAD	1.365	Normal	0	0
H1hESC	chr14	100710000	102430000	non-ASTAD	1.36492	Normal	0.00110465	0
H1hESC	chr5	30000	1650000	non-ASTAD	1.36424	Loss	0.0528395	0
H1hESC	chr5	107710000	110070000	non-ASTAD	1.36373	Normal	0	0
H1hESC	chr3	54450000	55930000	non-ASTAD	1.36371	Normal	0	0
H1hESC	chr20	58510000	59830000	non-ASTAD	1.36303	Normal	0	0
H1hESC	chr18	55550000	55850000	non-ASTAD	1.36298	Normal	0	0
H1hESC	chr3	16310000	17290000	non-ASTAD	1.36287	Normal	0	0.0185714
H1hESC	chr2	47150000	47550000	non-ASTAD	1.36274	Normal	0	0
H1hESC	chr7	123750000	124490000	non-ASTAD	1.36246	Normal	0	0
H1hESC	chr18	46990000	47410000	non-ASTAD	1.36241	Normal	0.0138095	0
H1hESC	chr3	66270000	66890000	non-ASTAD	1.3622	Normal	0	0
H1hESC	chr5	173010000	173430000	non-ASTAD	1.36147	Normal	0	0
H1hESC	chr15	91830000	93330000	non-ASTAD	1.36073	Normal	0	0
H1hESC	chr16	15810000	16270000	non-ASTAD	1.35977	Normal	0	0
H1hESC	chr8	22770000	23310000	non-ASTAD	1.35893	Normal	0	0
H1hESC	chr8	53630000	54790000	non-ASTAD	1.35783	Normal	0	0
H1hESC	chr13	45610000	45910000	non-ASTAD	1.3577	Normal	0	0
H1hESC	chr3	62570000	63810000	non-ASTAD	1.35726	Normal	0.00467742	0
H1hESC	chr5	910000	1190000	non-ASTAD	1.35681	Normal	0	0
H1hESC	chr15	99790000	100310000	non-ASTAD	1.35634	Normal	0	0
H1hESC	chr12	4650000	4950000	non-ASTAD	1.3557	Gain	0	0
H1hESC	chr5	28790000	29950000	non-ASTAD	1.35545	Normal	0	0
H1hESC	chr14	95150000	95890000	non-ASTAD	1.35528	Normal	0	0
H1hESC	chr5	5470000	5890000	non-ASTAD	1.35491	Normal	0	0
H1hESC	chr10	72150000	72650000	non-ASTAD	1.35437	Normal	0	0
H1hESC	chr12	670000	1050000	non-ASTAD	1.35434	Gain	0	0
H1hESC	chr3	132150000	133370000	non-ASTAD	1.35419	Normal	0	0
H1hESC	chr2	235030000	236030000	non-ASTAD	1.35182	Normal	0	0
H1hESC	chr3	46490000	46730000	non-ASTAD	1.3511	Normal	0	0
H1hESC	chr11	78310000	78830000	non-ASTAD	1.35019	Normal	0	0
H1hESC	chr2	10210000	10830000	non-ASTAD	1.35015	Normal	0	0
H1hESC	chr3	27170000	27330000	non-ASTAD	1.34836	Normal	0	0
H1hESC	chr3	17910000	18470000	non-ASTAD	1.34832	Normal	0	0
H1hESC	chr7	5170000	5870000	non-ASTAD	1.34716	Normal	0	0
H1hESC	chr9	7570000	9970000	non-ASTAD	1.34542	Normal	0	0
H1hESC	chr20	4590000	5090000	non-ASTAD	1.34397	Loss	0	0
H1hESC	chr12	4430000	4950000	non-ASTAD	1.34383	Gain	0.0105769	0
H1hESC	chr9	1010000	1450000	non-ASTAD	1.34202	Normal	0	0
H1hESC	chr12	104530000	105510000	non-ASTAD	1.34171	Normal	0	0
H1hESC	chr11	70790000	71150000	non-ASTAD	1.34008	Deletion	0	0
H1hESC	chr20	48790000	49090000	non-ASTAD	1.34003	Normal	0	0
H1hESC	chr16	53970000	54970000	non-ASTAD	1.33837	Loss	0	0
H1hESC	chr5	167670000	167930000	non-ASTAD	1.33636	Normal	0	0
H1hESC	chr11	43890000	44110000	non-ASTAD	1.33586	Normal	0	0
H1hESC	chr11	120370000	121090000	non-ASTAD	1.33478	Normal	0	0
H1hESC	chr2	45170000	45850000	non-ASTAD	1.33462	Normal	0	0
H1hESC	chr20	22670000	23350000	non-ASTAD	1.33459	Loss	0	0
H1hESC	chr15	61450000	61930000	non-ASTAD	1.33446	Gain	0	0
H1hESC	chr13	43430000	43710000	non-ASTAD	1.33441	Normal	0	0
H1hESC	chr21	43550000	43970000	non-ASTAD	1.33423	Normal	0	0
H1hESC	chr22	43010000	43570000	non-ASTAD	1.33385	Normal	0	0
H1hESC	chr7	66470000	70270000	non-ASTAD	1.33378	Normal	0	0
H1hESC	chr3	53930000	56590000	non-ASTAD	1.33326	Normal	0	0
H1hESC	chr5	13970000	14390000	non-ASTAD	1.33225	Normal	0	0
H1hESC	chr10	72310000	72650000	non-ASTAD	1.32811	Normal	0	0
H1hESC	chr3	42150000	42270000	non-ASTAD	1.32705	Normal	0	0
H1hESC	chr8	41510000	41790000	non-ASTAD	1.32678	Normal	0	0
H1hESC	chr12	108470000	108910000	non-ASTAD	1.32665	Normal	0	0
H1hESC	chr9	137350000	137570000	non-ASTAD	1.32655	Normal	0	0
H1hESC	chr7	25150000	25890000	non-ASTAD	1.32484	Normal	0	0
H1hESC	chr2	7230000	9010000	non-ASTAD	1.32464	Normal	0	0
H1hESC	chr3	21950000	22170000	non-ASTAD	1.32311	Normal	0	0
H1hESC	chr15	94890000	98310000	non-ASTAD	1.32233	Normal	0	0
H1hESC	chr20	4730000	5090000	non-ASTAD	1.32228	Loss	0	0
H1hESC	chr18	44730000	45130000	non-ASTAD	1.322	Normal	0	0
H1hESC	chr9	123510000	123950000	non-ASTAD	1.32193	Normal	0	0
H1hESC	chr7	101170000	102110000	non-ASTAD	1.32069	Normal	0.0335106	0
H1hESC	chr13	26710000	27510000	non-ASTAD	1.32033	Normal	0	0
H1hESC	chr5	33430000	34170000	non-ASTAD	1.31958	Normal	0	0
H1hESC	chr3	111430000	111690000	non-ASTAD	1.31892	Normal	0	0
H1hESC	chr8	24750000	24950000	non-ASTAD	1.31745	Normal	0	0
H1hESC	chr14	89650000	90410000	non-ASTAD	1.31679	Normal	0.0025	0
H1hESC	chr12	96930000	97370000	non-ASTAD	1.3166	Normal	0.0111364	0
H1hESC	chr16	82270000	83250000	non-ASTAD	1.31599	Normal	0	0
H1hESC	chr3	127410000	127550000	non-ASTAD	1.31539	Normal	0	0
H1hESC	chr15	57830000	58510000	non-ASTAD	1.31535	Gain	0	0
H1hESC	chr14	21930000	22210000	non-ASTAD	1.31515	Normal	0	0
H1hESC	chr5	39930000	40750000	non-ASTAD	1.31413	Normal	0	0
H1hESC	chr10	133730000	135110000	non-ASTAD	1.31408	Normal	0	0
H1hESC	chr9	139390000	139610000	non-ASTAD	1.31331	Normal	0	0
H1hESC	chr3	114930000	115410000	non-ASTAD	1.311	Normal	0	0
H1hESC	chr16	5010000	5150000	non-ASTAD	1.31061	Gain	0	0
H1hESC	chr11	44110000	44310000	non-ASTAD	1.31028	Normal	0	0
H1hESC	chr7	6990000	8450000	non-ASTAD	1.31018	Gain	0	0
H1hESC	chr21	34190000	34850000	non-ASTAD	1.3101	Normal	0	0
H1hESC	chr7	100490000	100950000	non-ASTAD	1.30993	Normal	0.165	0
H1hESC	chr5	176890000	177030000	non-ASTAD	1.30902	Normal	0	0
H1hESC	chr10	124910000	125330000	non-ASTAD	1.30843	Normal	0	0
H1hESC	chr14	22590000	23390000	non-ASTAD	1.30744	Normal	0	0
H1hESC	chr2	19550000	20090000	non-ASTAD	1.30681	Normal	0	0
H1hESC	chr2	233410000	233710000	non-ASTAD	1.30622	Normal	0	0
H1hESC	chr20	1490000	2450000	non-ASTAD	1.30535	Loss	0	0
H1hESC	chr22	25590000	25850000	non-ASTAD	1.30382	Normal	0	0
H1hESC	chr7	6990000	8290000	non-ASTAD	1.30353	Gain	0	0
H1hESC	chr12	67710000	68730000	non-ASTAD	1.30245	Normal	0	0
H1hESC	chr11	110310000	111130000	non-ASTAD	1.29997	Normal	0	0
H1hESC	chr16	75230000	75690000	non-ASTAD	1.29996	Normal	0	0
H1hESC	chr6	2990000	3110000	non-ASTAD	1.29972	Normal	0	0
H1hESC	chr7	25890000	26710000	non-ASTAD	1.29887	Normal	0	0
H1hESC	chr18	28550000	29130000	non-ASTAD	1.29606	Normal	0.01	0
H1hESC	chr14	103790000	103970000	non-ASTAD	1.29445	Normal	0	0
H1hESC	chr16	81930000	83970000	non-ASTAD	1.29305	Normal	0	0
H1hESC	chr22	42350000	42530000	non-ASTAD	1.29128	Normal	0	0
H1hESC	chr5	171890000	175150000	non-ASTAD	1.29025	Normal	0.00886503	0
H1hESC	chr12	96270000	96410000	non-ASTAD	1.28938	Normal	0	0
H1hESC	chr12	2910000	3170000	non-ASTAD	1.28929	Gain	0	0
H1hESC	chr16	31470000	34030000	non-ASTAD	1.28891	Loss	0.315547	0
H1hESC	chr8	140650000	141190000	non-ASTAD	1.28778	Normal	0	0
H1hESC	chr22	36930000	37170000	non-ASTAD	1.28771	Normal	0	0
H1hESC	chr3	125170000	125310000	non-ASTAD	1.28714	Normal	0	0
H1hESC	chr5	39710000	40750000	non-ASTAD	1.28618	Normal	0	0
H1hESC	chr14	51410000	52450000	non-ASTAD	1.28589	Normal	0	0
H1hESC	chr13	76450000	76610000	non-ASTAD	1.28396	Normal	0.026875	0
H1hESC	chr9	129690000	130210000	non-ASTAD	1.2824	Normal	0	0
H1hESC	chr19	39590000	39830000	non-ASTAD	1.28013	Loss	0	0
H1hESC	chr20	55110000	55930000	non-ASTAD	1.27877	Normal	0	0
H1hESC	chr7	36510000	37930000	non-ASTAD	1.27854	Normal	0	0
H1hESC	chr14	59110000	59590000	non-ASTAD	1.2774	Normal	0	0
H1hESC	chr18	12670000	12950000	non-ASTAD	1.27706	Normal	0	0
H1hESC	chr3	36150000	36750000	non-ASTAD	1.2766	Normal	0	0
H1hESC	chr12	550000	1050000	non-ASTAD	1.276	Gain	0	0
H1hESC	chr14	65110000	65230000	non-ASTAD	1.27503	Normal	0	0
H1hESC	chr15	89590000	89730000	non-ASTAD	1.27495	Normal	0	0
H1hESC	chr12	12890000	13390000	non-ASTAD	1.27385	Normal	0	0
H1hESC	chr10	29810000	30290000	non-ASTAD	1.27342	Normal	0	0
H1hESC	chr16	57570000	58190000	non-ASTAD	1.27319	Loss	0	0
H1hESC	chr11	19270000	20150000	non-ASTAD	1.27227	Normal	0	0
H1hESC	chr16	85130000	85830000	non-ASTAD	1.27224	Gain	0	0
H1hESC	chr8	14130000	14730000	non-ASTAD	1.27219	Normal	0	0
H1hESC	chr5	134770000	135210000	non-ASTAD	1.27157	Loss	0	0
H1hESC	chr8	143370000	143570000	non-ASTAD	1.2703	Normal	0	0
H1hESC	chr9	19930000	21150000	non-ASTAD	1.26915	Normal	0	0
H1hESC	chr7	28150000	28950000	non-ASTAD	1.26876	Normal	0	0
H1hESC	chr11	19090000	20390000	non-ASTAD	1.2685	Normal	0	0
H1hESC	chr12	69530000	69670000	non-ASTAD	1.26841	Normal	0	0
H1hESC	chr19	18550000	19110000	non-ASTAD	1.26776	Normal	0	0
H1hESC	chr5	55550000	56190000	non-ASTAD	1.26748	Normal	0	0
H1hESC	chr13	43170000	43430000	non-ASTAD	1.26703	Normal	0	0
H1hESC	chr16	22550000	23090000	non-ASTAD	1.26668	Loss	0	0
H1hESC	chr13	98490000	99690000	non-ASTAD	1.26641	Normal	0.0170833	0
H1hESC	chr2	18570000	20090000	non-ASTAD	1.26495	Normal	0	0
H1hESC	chr10	127670000	128450000	non-ASTAD	1.26464	Normal	0	0
H1hESC	chr7	45010000	45190000	non-ASTAD	1.26405	Normal	0	0
H1hESC	chr13	100250000	101030000	non-ASTAD	1.26397	Normal	0.00346154	0
H1hESC	chr14	55870000	56950000	non-ASTAD	1.26213	Normal	0	0
H1hESC	chr3	10970000	11110000	non-ASTAD	1.26142	Normal	0	0
H1hESC	chr22	36930000	37410000	non-ASTAD	1.25812	Normal	0	0
H1hESC	chr14	91230000	91770000	non-ASTAD	1.25786	Normal	0	0
H1hESC	chr8	134210000	134470000	non-ASTAD	1.25702	Normal	0	0
H1hESC	chr14	51710000	52450000	non-ASTAD	1.25541	Normal	0	0
H1hESC	chr9	89010000	90290000	non-ASTAD	1.25526	Loss	0	0
H1hESC	chr3	62570000	63330000	non-ASTAD	1.25371	Normal	0	0
H1hESC	chr21	43970000	44270000	non-ASTAD	1.2519	Normal	0	0
H1hESC	chr12	30990000	31410000	non-ASTAD	1.25132	Loss	0	0
H1hESC	chr9	136370000	137010000	non-ASTAD	1.25065	Normal	0	0
H1hESC	chr16	53550000	55490000	non-ASTAD	1.24731	Loss	0	0
H1hESC	chr9	37430000	38410000	non-ASTAD	1.24647	Normal	0	0
H1hESC	chr16	81050000	81930000	non-ASTAD	1.24504	Normal	0	0
H1hESC	chr20	39750000	40070000	non-ASTAD	1.24472	Normal	0	0
H1hESC	chr9	129050000	129270000	non-ASTAD	1.24371	Normal	0	0
H1hESC	chr3	66450000	66890000	non-ASTAD	1.24357	Normal	0	0
H1hESC	chr18	45550000	45750000	non-ASTAD	1.24257	Normal	0	0
H1hESC	chr14	93270000	93670000	non-ASTAD	1.24241	Normal	0	0
H1hESC	chr19	49970000	50190000	non-ASTAD	1.24168	Loss	0	0
H1hESC	chr9	129570000	130210000	non-ASTAD	1.24101	Normal	0	0
H1hESC	chr19	28450000	30090000	non-ASTAD	1.24081	Loss	0	0
H1hESC	chr3	16070000	16310000	non-ASTAD	1.2407	Normal	0	0
H1hESC	chr14	74970000	75310000	non-ASTAD	1.2399	Normal	0	0
H1hESC	chr7	41970000	42950000	non-ASTAD	1.23714	Normal	0	0
H1hESC	chr20	33410000	33890000	non-ASTAD	1.23496	Normal	0	0
H1hESC	chr15	71750000	72030000	non-ASTAD	1.23473	Gain	0	0
H1hESC	chr19	4810000	5350000	non-ASTAD	1.234	Normal	0	0
H1hESC	chr18	22070000	23490000	non-ASTAD	1.23242	Normal	0	0
H1hESC	chr12	57150000	57410000	non-ASTAD	1.23219	Normal	0	0
H1hESC	chr15	95570000	97790000	non-ASTAD	1.23202	Normal	0	0
H1hESC	chr3	183590000	183850000	non-ASTAD	1.23193	Normal	0.02	0
H1hESC	chr12	55570000	56010000	non-ASTAD	1.23168	Normal	0	0
H1hESC	chr13	55870000	56110000	non-ASTAD	1.23117	Normal	0	0.0166667
H1hESC	chr19	3730000	4230000	non-ASTAD	1.23062	Normal	0	0
H1hESC	chr18	9790000	9970000	non-ASTAD	1.23013	Normal	0	0
H1hESC	chr12	117630000	120110000	non-ASTAD	1.22945	Normal	0	0
H1hESC	chr7	34130000	34790000	non-ASTAD	1.22679	Normal	0	0
H1hESC	chr19	50830000	51610000	non-ASTAD	1.22637	Loss	0	0
H1hESC	chr19	750000	1270000	non-ASTAD	1.22601	Normal	0	0
H1hESC	chr13	111570000	113590000	non-ASTAD	1.22464	Normal	0.0697525	0.00123762
H1hESC	chr11	44110000	44570000	non-ASTAD	1.22436	Normal	0	0
H1hESC	chr3	108370000	108650000	non-ASTAD	1.22431	Normal	0	0
H1hESC	chr7	25290000	25610000	non-ASTAD	1.22305	Normal	0	0
H1hESC	chr5	115170000	115430000	non-ASTAD	1.22258	Normal	0	0
H1hESC	chr11	34530000	34930000	non-ASTAD	1.22001	Normal	0	0
H1hESC	chr12	27550000	27870000	non-ASTAD	1.21969	Normal	0	0
H1hESC	chr1	199530000	200510000	non-ASTAD	1.21755	Deletion	0	0
H1hESC	chr12	66510000	67270000	non-ASTAD	1.2172	Normal	0.00644737	0
H1hESC	chr3	53730000	53930000	non-ASTAD	1.21708	Normal	0	0
H1hESC	chr7	75230000	75450000	non-ASTAD	1.21704	Normal	0	0
H1hESC	chr21	43250000	43550000	non-ASTAD	1.21663	Normal	0	0
H1hESC	chr6	170000	2750000	non-ASTAD	1.21576	Gain	0.0538372	0.00422481
H1hESC	chr13	49170000	49350000	non-ASTAD	1.21526	Normal	0	0
H1hESC	chr2	18710000	20090000	non-ASTAD	1.21483	Normal	0	0
H1hESC	chr3	188970000	192170000	non-ASTAD	1.21479	Normal	0	0.0004375
H1hESC	chr1	199530000	200250000	non-ASTAD	1.21065	Deletion	0	0
H1hESC	chr3	196690000	197250000	non-ASTAD	1.21045	Normal	0.146786	0
H1hESC	chr3	190950000	192170000	non-ASTAD	1.20947	Normal	0	0
H1hESC	chr15	31070000	31490000	non-ASTAD	1.20827	Loss	0	0.017381
H1hESC	chr15	63750000	63910000	non-ASTAD	1.20724	Gain	0	0
H1hESC	chr14	31870000	33030000	non-ASTAD	1.20681	Normal	0.0168966	0.0175862
H1hESC	chr20	330000	470000	non-ASTAD	1.20648	Loss	0	0
H1hESC	chr5	32110000	32430000	non-ASTAD	1.20616	Normal	0.0690625	0
H1hESC	chr20	330000	750000	non-ASTAD	1.20574	Loss	0	0
H1hESC	chr2	220250000	220410000	non-ASTAD	1.20339	Normal	0	0
H1hESC	chr5	157610000	158110000	non-ASTAD	1.20318	Normal	0	0
H1hESC	chr10	28910000	29810000	non-ASTAD	1.20258	Normal	0	0
H1hESC	chr11	76410000	76750000	non-ASTAD	1.20208	Normal	0	0
H1hESC	chr3	86750000	87310000	non-ASTAD	1.20067	Normal	0	0
H1hESC	chr7	23770000	24850000	non-ASTAD	1.20055	Normal	0	0
H1hESC	chr19	16790000	17310000	non-ASTAD	1.19855	Normal	0	0
H1hESC	chr2	48810000	49150000	non-ASTAD	1.19827	Normal	0	0
H1hESC	chr3	62570000	64010000	non-ASTAD	1.19759	Normal	0.00402778	0
H1hESC	chr20	54930000	55930000	non-ASTAD	1.19581	Normal	0	0
H1hESC	chr3	149650000	149950000	non-ASTAD	1.19536	Normal	0	0
H1hESC	chr10	91530000	92490000	non-ASTAD	1.19493	Normal	0	0
H1hESC	chr9	74870000	75470000	non-ASTAD	1.19465	Loss	0	0
H1hESC	chr8	131870000	132890000	non-ASTAD	1.1934	Normal	0	0
H1hESC	chr8	131130000	131750000	non-ASTAD	1.19331	Normal	0	0
H1hESC	chr18	4010000	5070000	non-ASTAD	1.19327	Normal	0	0
H1hESC	chr2	1850000	3170000	non-ASTAD	1.1932	Normal	0	0.00159091
H1hESC	chr8	2350000	2670000	non-ASTAD	1.19206	Loss	0	0
H1hESC	chr15	51410000	51810000	non-ASTAD	1.19151	Normal	0	0
H1hESC	chr15	58510000	59230000	non-ASTAD	1.1904	Gain	0	0
H1hESC	chr10	1130000	3210000	non-ASTAD	1.19031	Normal	0	0
H1hESC	chr12	94510000	94930000	non-ASTAD	1.19002	Normal	0	0
H1hESC	chr2	26690000	26830000	non-ASTAD	1.1899	Normal	0	0
H1hESC	chr8	19670000	20050000	non-ASTAD	1.18917	Normal	0	0
H1hESC	chr2	42070000	42590000	non-ASTAD	1.18851	Normal	0	0
H1hESC	chr16	84790000	85010000	non-ASTAD	1.18787	Normal	0	0
H1hESC	chr9	136050000	136210000	non-ASTAD	1.18752	Normal	0	0
H1hESC	chr5	79390000	79610000	non-ASTAD	1.18698	Normal	0	0
H1hESC	chr21	46690000	47370000	non-ASTAD	1.18624	Normal	0	0
H1hESC	chr18	20610000	21010000	non-ASTAD	1.18607	Normal	0	0
H1hESC	chr22	26170000	26750000	non-ASTAD	1.18524	Normal	0	0
H1hESC	chr3	54870000	55510000	non-ASTAD	1.18497	Normal	0	0
H1hESC	chr5	134910000	135210000	non-ASTAD	1.18417	Loss	0	0
H1hESC	chr3	8690000	9390000	non-ASTAD	1.18356	Normal	0	0
H1hESC	chr12	127250000	127870000	non-ASTAD	1.18267	Normal	0.00387097	0
H1hESC	chr18	11750000	11910000	non-ASTAD	1.18263	Normal	0	0
H1hESC	chr3	47430000	47550000	non-ASTAD	1.18049	Normal	0	0
H1hESC	chr14	25150000	25630000	non-ASTAD	1.18048	Normal	0	0
H1hESC	chr7	129270000	129690000	non-ASTAD	1.17987	Normal	0	0
H1hESC	chr3	15470000	15630000	non-ASTAD	1.17984	Normal	0	0
H1hESC	chr19	30210000	33090000	non-ASTAD	1.17962	Loss	0	0
H1hESC	chr7	150710000	150930000	non-ASTAD	1.17797	Normal	0	0
H1hESC	chr5	178930000	179130000	non-ASTAD	1.17754	Normal	0	0
H1hESC	chr5	16670000	17210000	non-ASTAD	1.17728	Normal	0	0
H1hESC	chr3	77350000	78710000	non-ASTAD	1.17723	Normal	0	0
H1hESC	chr9	74650000	75470000	non-ASTAD	1.17671	Loss	0	0
H1hESC	chr5	178170000	178570000	non-ASTAD	1.17413	Normal	0	0
H1hESC	chr3	33430000	33910000	non-ASTAD	1.17405	Normal	0	0
H1hESC	chr7	6990000	7690000	non-ASTAD	1.17335	Gain	0	0
H1hESC	chr19	50990000	51610000	non-ASTAD	1.1727	Loss	0	0
H1hESC	chr2	15730000	16950000	non-ASTAD	1.17262	Normal	0	0
H1hESC	chr18	54270000	55250000	non-ASTAD	1.17163	Normal	0.00183673	0
H1hESC	chr13	46310000	46550000	non-ASTAD	1.1715	Normal	0	0
H1hESC	chr14	59590000	59950000	non-ASTAD	1.17095	Normal	0	0
H1hESC	chr9	17510000	17790000	non-ASTAD	1.17037	Normal	0	0
H1hESC	chr14	74550000	75310000	non-ASTAD	1.17031	Normal	0	0
H1hESC	chr11	8210000	9170000	non-ASTAD	1.16896	Normal	0	0
H1hESC	chr3	194710000	194830000	non-ASTAD	1.16717	Normal	0	0
H1hESC	chr5	52410000	54190000	non-ASTAD	1.16483	Normal	0	0
H1hESC	chr13	31390000	31730000	non-ASTAD	1.16463	Normal	0.0861765	0
H1hESC	chr13	53410000	53550000	non-ASTAD	1.16422	Normal	0	0
H1hESC	chr14	23030000	23230000	non-ASTAD	1.16351	Normal	0	0
H1hESC	chr14	64970000	65230000	non-ASTAD	1.16339	Normal	0	0
H1hESC	chr15	73070000	73590000	non-ASTAD	1.16308	Gain	0	0
H1hESC	chr3	127270000	127770000	non-ASTAD	1.16285	Normal	0	0
H1hESC	chr7	50510000	50750000	non-ASTAD	1.16254	Normal	0	0
H1hESC	chr3	15630000	16070000	non-ASTAD	1.16185	Normal	0	0
H1hESC	chr16	87330000	87790000	non-ASTAD	1.16095	Normal	0	0
H1hESC	chr10	124030000	124470000	non-ASTAD	1.16066	Normal	0	0
H1hESC	chr11	119350000	120190000	non-ASTAD	1.15956	Normal	0	0
H1hESC	chr9	80050000	80390000	non-ASTAD	1.15897	Loss	0	0
H1hESC	chr2	38130000	38530000	non-ASTAD	1.15796	Normal	0	0
H1hESC	chr21	43030000	43250000	non-ASTAD	1.15647	Normal	0	0
H1hESC	chr21	45910000	46350000	non-ASTAD	1.15603	Normal	0	0
H1hESC	chr8	102330000	102650000	non-ASTAD	1.1559	Normal	0	0
H1hESC	chr12	31550000	31810000	non-ASTAD	1.15558	Gain	0	0
H1hESC	chr5	146770000	146970000	non-ASTAD	1.15529	Normal	0	0
H1hESC	chr15	29410000	29970000	non-ASTAD	1.15468	Normal	0	0
H1hESC	chr21	40090000	40550000	non-ASTAD	1.15456	Normal	0	0
H1hESC	chr20	61270000	61430000	non-ASTAD	1.15414	Normal	0	0
H1hESC	chr13	78330000	78710000	non-ASTAD	1.15296	Normal	0.00394737	0
H1hESC	chr2	102630000	103070000	non-ASTAD	1.1527	Normal	0	0
H1hESC	chr5	111850000	112310000	non-ASTAD	1.1525	Normal	0	0
H1hESC	chr12	104750000	105510000	non-ASTAD	1.15248	Normal	0	0
H1hESC	chr22	29970000	30490000	non-ASTAD	1.15213	Normal	0	0
H1hESC	chr22	45670000	45970000	non-ASTAD	1.15171	Normal	0	0
H1hESC	chr14	38370000	39150000	non-ASTAD	1.15122	Normal	0	0
H1hESC	chr5	10430000	10690000	non-ASTAD	1.15094	Normal	0	0
H1hESC	chr8	60950000	61330000	non-ASTAD	1.1503	Normal	0	0
H1hESC	chr12	40710000	44310000	non-ASTAD	1.15019	Normal	0	0.000527778
H1hESC	chr18	13530000	13650000	non-ASTAD	1.1499	Normal	0	0
H1hESC	chr13	36530000	37410000	non-ASTAD	1.14906	Normal	0.0326136	0
H1hESC	chr15	78190000	78890000	non-ASTAD	1.1489	Loss	0	0
H1hESC	chr1	18230000	18910000	non-ASTAD	1.14841	Deletion	0	0
H1hESC	chr16	89770000	90110000	non-ASTAD	1.14841	Normal	0	0
H1hESC	chr13	40250000	41630000	non-ASTAD	1.14771	Normal	0.156449	0.030942
H1hESC	chr5	172130000	172390000	non-ASTAD	1.14725	Normal	0	0
H1hESC	chr3	19930000	20250000	non-ASTAD	1.14706	Normal	0	0
H1hESC	chr16	730000	850000	non-ASTAD	1.14682	Normal	0	0
H1hESC	chr16	1150000	1290000	non-ASTAD	1.14654	Normal	0	0
H1hESC	chr7	5530000	5750000	non-ASTAD	1.14643	Normal	0	0
H1hESC	chr12	18390000	19870000	non-ASTAD	1.14506	Normal	0	0
H1hESC	chr10	79970000	80830000	non-ASTAD	1.14502	Normal	0	0
H1hESC	chr12	120890000	121010000	non-ASTAD	1.14459	Normal	0	0
H1hESC	chr13	98670000	99490000	non-ASTAD	1.14444	Normal	0.025	0
H1hESC	chr16	25710000	26950000	non-ASTAD	1.1443	Loss	0	0
H1hESC	chr20	50250000	50410000	non-ASTAD	1.14093	Normal	0	0
H1hESC	chr3	191130000	192170000	non-ASTAD	1.14014	Normal	0	0
H1hESC	chr7	129270000	129470000	non-ASTAD	1.13984	Normal	0	0
H1hESC	chr9	135270000	135470000	non-ASTAD	1.13984	Normal	0	0
H1hESC	chr13	53990000	54350000	non-ASTAD	1.13973	Normal	0.0688889	0
H1hESC	chr13	30690000	31190000	non-ASTAD	1.139	Normal	0.058	0
H1hESC	chr7	20810000	21290000	non-ASTAD	1.13881	Normal	0	0
H1hESC	chr2	7550000	8830000	non-ASTAD	1.13802	Normal	0	0
H1hESC	chr3	28790000	30810000	non-ASTAD	1.13692	Normal	0	0
H1hESC	chr12	29170000	29490000	non-ASTAD	1.13667	Normal	0	0
H1hESC	chr12	18390000	19710000	non-ASTAD	1.13653	Normal	0	0
H1hESC	chr3	10370000	11110000	non-ASTAD	1.13629	Normal	0	0
H1hESC	chr11	8210000	8930000	non-ASTAD	1.13597	Normal	0	0
H1hESC	chr18	58330000	59190000	non-ASTAD	1.13582	Normal	0	0
H1hESC	chr20	4070000	5090000	non-ASTAD	1.13536	Loss	0	0
H1hESC	chr9	100810000	101550000	non-ASTAD	1.13525	Normal	0	0
H1hESC	chr8	3470000	4090000	non-ASTAD	1.13474	Loss	0	0
H1hESC	chr19	5030000	5170000	non-ASTAD	1.13459	Normal	0	0
H1hESC	chr18	10530000	11570000	non-ASTAD	1.13283	Normal	0	0
H1hESC	chr10	1770000	3210000	non-ASTAD	1.13218	Normal	0	0
H1hESC	chr12	6610000	7070000	non-ASTAD	1.13198	Gain	0	0
H1hESC	chr15	85110000	85490000	non-ASTAD	1.13137	Normal	0.0855263	0
H1hESC	chr3	171310000	171550000	non-ASTAD	1.13128	Normal	0	0
H1hESC	chr18	5590000	5850000	non-ASTAD	1.13068	Normal	0	0
H1hESC	chr12	41330000	44310000	non-ASTAD	1.13055	Normal	0	0.000637584
H1hESC	chr18	61670000	63390000	non-ASTAD	1.13038	Normal	0	0
H1hESC	chr20	44610000	47910000	non-ASTAD	1.13004	Normal	0.00406061	0
H1hESC	chr10	73070000	73590000	non-ASTAD	1.12979	Normal	0	0
H1hESC	chr20	42830000	43110000	non-ASTAD	1.12964	Normal	0	0
H1hESC	chr8	25350000	26230000	non-ASTAD	1.1295	Normal	0	0
H1hESC	chr9	137010000	137350000	non-ASTAD	1.12835	Normal	0	0
H1hESC	chr1	236250000	236710000	non-ASTAD	1.12748	Deletion	0	0
H1hESC	chr1	14290000	15850000	non-ASTAD	1.12683	Deletion	0	0
H1hESC	chr3	141310000	142030000	non-ASTAD	1.12514	Normal	0	0
H1hESC	chr7	36350000	37930000	non-ASTAD	1.12511	Normal	0	0
H1hESC	chr12	40530000	44310000	non-ASTAD	1.12277	Normal	0	0.000502646
H1hESC	chr20	4190000	5090000	non-ASTAD	1.1224	Loss	0	0
H1hESC	chr9	100410000	100690000	non-ASTAD	1.12171	Normal	0	0
H1hESC	chr8	139730000	141450000	non-ASTAD	1.12141	Normal	0	0
H1hESC	chr2	177510000	177690000	non-ASTAD	1.12119	Normal	0	0
H1hESC	chr5	179130000	179530000	non-ASTAD	1.12083	Normal	0	0
H1hESC	chr21	36270000	37210000	non-ASTAD	1.12082	Normal	0	0
H1hESC	chr8	39730000	39870000	non-ASTAD	1.12042	Normal	0	0
H1hESC	chr10	44150000	45490000	non-ASTAD	1.11937	Loss	0	0
H1hESC	chr9	35910000	36030000	non-ASTAD	1.11929	Normal	0.0441667	0
H1hESC	chr15	71410000	71750000	non-ASTAD	1.11877	Gain	0	0
H1hESC	chr15	90190000	90650000	non-ASTAD	1.11876	Normal	0	0
H1hESC	chr16	48890000	49410000	non-ASTAD	1.11844	Loss	0	0
H1hESC	chr12	8810000	9090000	non-ASTAD	1.11771	Normal	0	0
H1hESC	chr18	10530000	11310000	non-ASTAD	1.11703	Normal	0	0
H1hESC	chr2	26690000	26970000	non-ASTAD	1.11674	Normal	0	0
H1hESC	chr18	43670000	44250000	non-ASTAD	1.11662	Normal	0.00362069	0
H1hESC	chr3	136750000	137690000	non-ASTAD	1.11605	Normal	0	0
H1hESC	chr15	45930000	46570000	non-ASTAD	1.11588	Loss	0	0
H1hESC	chr3	139650000	139790000	non-ASTAD	1.11488	Normal	0	0
H1hESC	chr3	9530000	9690000	non-ASTAD	1.11443	Normal	0	0
H1hESC	chr12	45810000	45930000	non-ASTAD	1.11441	Normal	0	0
H1hESC	chr9	101550000	101930000	non-ASTAD	1.11359	Normal	0	0
H1hESC	chr12	10370000	11650000	non-ASTAD	1.11163	Normal	0	0
H1hESC	chr3	30050000	30810000	non-ASTAD	1.11131	Normal	0	0
H1hESC	chr16	57570000	58050000	non-ASTAD	1.10975	Loss	0	0
H1hESC	chr2	15730000	16690000	non-ASTAD	1.10882	Normal	0	0
H1hESC	chr12	116210000	116390000	non-ASTAD	1.10845	Normal	0	0
H1hESC	chr11	4630000	6010000	non-ASTAD	1.10836	Normal	0	0
H1hESC	chr16	9230000	10850000	non-ASTAD	1.10811	Normal	0	0
H1hESC	chr18	45550000	45990000	non-ASTAD	1.10755	Normal	0	0
H1hESC	chr2	238490000	238690000	non-ASTAD	1.10727	Normal	0	0
H1hESC	chr3	142270000	142730000	non-ASTAD	1.10609	Normal	0	0
H1hESC	chr15	41830000	42050000	non-ASTAD	1.10491	Normal	0	0
H1hESC	chr18	34510000	34910000	non-ASTAD	1.10417	Normal	0	0
H1hESC	chr20	1210000	1490000	non-ASTAD	1.10389	Loss	0	0
H1hESC	chr15	91470000	93330000	non-ASTAD	1.10239	Normal	0	0
H1hESC	chr5	138130000	138270000	non-ASTAD	1.10224	Normal	0	0
H1hESC	chr3	179490000	180330000	non-ASTAD	1.10165	Normal	0	0
H1hESC	chr16	3970000	4310000	non-ASTAD	1.1003	Normal	0	0
H1hESC	chr3	38030000	38710000	non-ASTAD	1.10006	Normal	0	0
H1hESC	chr8	39870000	40070000	non-ASTAD	1.09935	Normal	0	0
H1hESC	chr20	60970000	62130000	non-ASTAD	1.09869	Normal	0	0
H1hESC	chr8	126910000	127290000	non-ASTAD	1.09838	Normal	0	0
H1hESC	chr7	11410000	12550000	non-ASTAD	1.09814	Normal	0	0
H1hESC	chr11	127890000	128730000	non-ASTAD	1.09743	Normal	0	0
H1hESC	chr3	103690000	106910000	non-ASTAD	1.09737	Normal	0	0
H1hESC	chr19	36010000	36170000	non-ASTAD	1.09663	Loss	0.013125	0
H1hESC	chr12	27870000	28110000	non-ASTAD	1.09402	Normal	0	0
H1hESC	chr8	95910000	96290000	non-ASTAD	1.09334	Normal	0	0
H1hESC	chr9	4750000	5610000	non-ASTAD	1.09226	Normal	0	0
H1hESC	chr11	112310000	113170000	non-ASTAD	1.09222	Normal	0	0
H1hESC	chr15	63750000	64390000	non-ASTAD	1.09195	Gain	0	0
H1hESC	chr8	33330000	33470000	non-ASTAD	1.09183	Normal	0	0
H1hESC	chr7	28330000	28670000	non-ASTAD	1.08998	Normal	0	0
H1hESC	chr1	14290000	15450000	non-ASTAD	1.08817	Deletion	0	0
H1hESC	chr18	39590000	42990000	non-ASTAD	1.08759	Normal	0.00191176	0
H1hESC	chr14	53890000	54830000	non-ASTAD	1.08533	Normal	0.00638298	0
H1hESC	chr15	38990000	39890000	non-ASTAD	1.08501	Normal	0	0
H1hESC	chr11	129630000	130790000	non-ASTAD	1.08416	Normal	0	0
H1hESC	chr8	131750000	133050000	non-ASTAD	1.08297	Normal	0	0
H1hESC	chr12	12890000	14850000	non-ASTAD	1.08235	Normal	0	0
H1hESC	chr5	52410000	54470000	non-ASTAD	1.08224	Normal	0	0
H1hESC	chr14	22850000	23030000	non-ASTAD	1.07952	Normal	0	0
H1hESC	chr21	40830000	42470000	non-ASTAD	1.07891	Normal	0	0
H1hESC	chr7	6990000	7450000	non-ASTAD	1.07871	Gain	0	0
H1hESC	chr7	70270000	70990000	non-ASTAD	1.07795	Normal	0	0
H1hESC	chr5	112950000	114150000	non-ASTAD	1.07731	Normal	0.0165833	0
H1hESC	chr3	149650000	150250000	non-ASTAD	1.07708	Normal	0	0
H1hESC	chr14	64970000	65370000	non-ASTAD	1.07693	Normal	0	0
H1hESC	chr13	102750000	103230000	non-ASTAD	1.07657	Normal	0.0122917	0
H1hESC	chr9	7810000	9970000	non-ASTAD	1.07553	Normal	0	0
H1hESC	chr1	14290000	15630000	non-ASTAD	1.07542	Deletion	0	0
H1hESC	chr20	48790000	49210000	non-ASTAD	1.07518	Normal	0	0
H1hESC	chr10	1290000	1770000	non-ASTAD	1.07455	Normal	0	0
H1hESC	chr7	139310000	139710000	non-ASTAD	1.07275	Normal	0	0
H1hESC	chr12	18270000	19870000	non-ASTAD	1.07255	Normal	0	0
H1hESC	chr1	231990000	232770000	non-ASTAD	1.0722	Deletion	0	0
H1hESC	chr3	45250000	45550000	non-ASTAD	1.07214	Normal	0	0
H1hESC	chr12	40990000	44310000	non-ASTAD	1.0719	Normal	0	0.000572289
H1hESC	chr5	170810000	171490000	non-ASTAD	1.07166	Normal	0	0
H1hESC	chr5	178570000	178930000	non-ASTAD	1.07153	Normal	0	0
H1hESC	chr20	60730000	63010000	non-ASTAD	1.07112	Normal	0	0.0536404
H1hESC	chr11	128030000	128510000	non-ASTAD	1.07078	Normal	0	0
H1hESC	chr9	13350000	14430000	non-ASTAD	1.07023	Normal	0	0
H1hESC	chr13	93530000	95070000	non-ASTAD	1.06986	Normal	0.00545455	0.00402597
H1hESC	chr16	430000	730000	non-ASTAD	1.06985	Normal	0	0
H1hESC	chr3	190590000	190790000	non-ASTAD	1.06984	Normal	0	0
H1hESC	chr7	43630000	43890000	non-ASTAD	1.06975	Normal	0	0
H1hESC	chr2	102630000	102870000	non-ASTAD	1.06932	Normal	0	0
H1hESC	chr10	7890000	9350000	non-ASTAD	1.06894	Normal	0	0
H1hESC	chr2	233710000	233930000	non-ASTAD	1.06849	Normal	0	0
H1hESC	chr12	121450000	121670000	non-ASTAD	1.06817	Normal	0	0
H1hESC	chr5	141690000	141950000	non-ASTAD	1.06593	Normal	0	0
H1hESC	chr20	18390000	20010000	non-ASTAD	1.06419	Loss	0	0
H1hESC	chr11	110310000	111310000	non-ASTAD	1.06415	Normal	0	0
H1hESC	chr13	103830000	104510000	non-ASTAD	1.06362	Normal	0.00617647	0
H1hESC	chr11	112150000	113610000	non-ASTAD	1.06355	Normal	0	0
H1hESC	chr8	13530000	16630000	non-ASTAD	1.06334	Normal	0	0
H1hESC	chr5	1350000	1650000	non-ASTAD	1.0629	Normal	0	0
H1hESC	chr5	57770000	58170000	non-ASTAD	1.0622	Normal	0	0
H1hESC	chr7	131990000	132270000	non-ASTAD	1.06204	Normal	0	0
H1hESC	chr11	126170000	126310000	non-ASTAD	1.06173	Normal	0	0
H1hESC	chr12	11650000	12190000	non-ASTAD	1.06147	Normal	0	0
H1hESC	chr8	131870000	133050000	non-ASTAD	1.06138	Normal	0	0
H1hESC	chr3	180510000	180710000	non-ASTAD	1.06089	Normal	0	0
H1hESC	chr15	60630000	62350000	non-ASTAD	1.0604	Gain	0	0
H1hESC	chr7	38410000	38750000	non-ASTAD	1.06027	Normal	0	0
H1hESC	chr16	75230000	75450000	non-ASTAD	1.06001	Normal	0	0
H1hESC	chr19	2450000	2630000	non-ASTAD	1.05965	Normal	0	0
H1hESC	chr11	125770000	126170000	non-ASTAD	1.05932	Normal	0	0
H1hESC	chr5	16790000	17210000	non-ASTAD	1.05928	Normal	0	0
H1hESC	chr19	51430000	51610000	non-ASTAD	1.0592	Loss	0	0
H1hESC	chr8	144150000	144370000	non-ASTAD	1.05915	Normal	0	0
H1hESC	chr3	32210000	32390000	non-ASTAD	1.05659	Normal	0	0
H1hESC	chr19	1010000	1270000	non-ASTAD	1.05656	Normal	0	0
H1hESC	chr16	85130000	85670000	non-ASTAD	1.05596	Gain	0	0
H1hESC	chr14	77330000	77770000	non-ASTAD	1.05572	Normal	0	0
H1hESC	chr16	56070000	56390000	non-ASTAD	1.05409	Loss	0	0
H1hESC	chr3	196690000	197390000	non-ASTAD	1.05382	Normal	0.21	0
H1hESC	chr13	50430000	51650000	non-ASTAD	1.05375	Normal	0.144918	0.00237705
H1hESC	chr13	50210000	50430000	non-ASTAD	1.05364	Normal	0	0
H1hESC	chr19	4810000	5710000	non-ASTAD	1.05284	Normal	0	0
H1hESC	chr15	33490000	34030000	non-ASTAD	1.05248	Normal	0	0
H1hESC	chr18	72250000	74090000	non-ASTAD	1.05171	Normal	0	0
H1hESC	chr13	22190000	23370000	non-ASTAD	1.0516	Normal	0.00533898	0.0109322
H1hESC	chr22	22710000	23310000	non-ASTAD	1.04973	Normal	0	0
H1hESC	chr2	44230000	45170000	non-ASTAD	1.04933	Normal	0	0
H1hESC	chr20	8730000	9390000	non-ASTAD	1.04918	Loss	0	0
H1hESC	chr3	33130000	33910000	non-ASTAD	1.04847	Normal	0	0
H1hESC	chr3	152710000	153690000	non-ASTAD	1.04838	Normal	0	0
H1hESC	chr13	43430000	44470000	non-ASTAD	1.0481	Normal	0.00528846	0.0172115
H1hESC	chr16	83470000	83970000	non-ASTAD	1.04796	Normal	0	0
H1hESC	chr10	73070000	73470000	non-ASTAD	1.04704	Normal	0	0
H1hESC	chr3	97750000	98310000	non-ASTAD	1.04668	Normal	0.00392857	0
H1hESC	chr3	56710000	57030000	non-ASTAD	1.0465	Normal	0	0
H1hESC	chr10	91530000	92630000	non-ASTAD	1.0462	Normal	0	0
H1hESC	chr18	32950000	33570000	non-ASTAD	1.04589	Normal	0.0341935	0
H1hESC	chr14	31870000	32730000	non-ASTAD	1.04509	Normal	0.0227907	0
H1hESC	chr3	139290000	139650000	non-ASTAD	1.04507	Normal	0.0644444	0
H1hESC	chr3	52870000	53110000	non-ASTAD	1.04494	Normal	0	0
H1hESC	chr3	33130000	33430000	non-ASTAD	1.04443	Normal	0	0
H1hESC	chr3	195270000	195390000	non-ASTAD	1.04426	Loss	0.400833	0
H1hESC	chr20	30390000	30710000	non-ASTAD	1.04404	Normal	0	0
H1hESC	chr2	1230000	1570000	non-ASTAD	1.04333	Normal	0	0
H1hESC	chr14	67890000	68290000	non-ASTAD	1.04295	Normal	0	0
H1hESC	chr15	79310000	79490000	non-ASTAD	1.04292	Normal	0	0
H1hESC	chr15	90190000	91470000	non-ASTAD	1.04287	Normal	0	0
H1hESC	chr3	131230000	131750000	non-ASTAD	1.04242	Normal	0	0
H1hESC	chr18	58330000	58990000	non-ASTAD	1.04183	Normal	0	0
H1hESC	chr3	54450000	54870000	non-ASTAD	1.04129	Normal	0	0
H1hESC	chr11	76750000	76910000	non-ASTAD	1.03931	Normal	0	0
H1hESC	chr15	63910000	64390000	non-ASTAD	1.03864	Gain	0	0
H1hESC	chr7	77570000	78910000	non-ASTAD	1.03776	Normal	0	0
H1hESC	chr11	1070000	1410000	non-ASTAD	1.03662	Loss	0.231471	0
H1hESC	chr14	75590000	76130000	non-ASTAD	1.03659	Normal	0	0
H1hESC	chr2	15930000	16690000	non-ASTAD	1.03607	Normal	0	0
H1hESC	chr20	60970000	62690000	non-ASTAD	1.03597	Normal	0	0
H1hESC	chr8	109890000	110350000	non-ASTAD	1.03589	Normal	0	0
H1hESC	chr1	54530000	55330000	non-ASTAD	1.03567	Deletion	0	0
H1hESC	chr14	55010000	55270000	non-ASTAD	1.03542	Normal	0	0
H1hESC	chr20	60730000	62690000	non-ASTAD	1.03423	Normal	0	0
H1hESC	chr12	121010000	121670000	non-ASTAD	1.03369	Normal	0	0
H1hESC	chr7	150930000	151070000	non-ASTAD	1.03275	Normal	0	0
H1hESC	chr7	35230000	35670000	non-ASTAD	1.03271	Normal	0	0
H1hESC	chr11	44950000	45130000	non-ASTAD	1.03234	Normal	0	0
H1hESC	chr16	87970000	88490000	non-ASTAD	1.0318	Loss	0	0
H1hESC	chr5	179330000	179530000	non-ASTAD	1.03051	Normal	0	0
H1hESC	chr16	57770000	58050000	non-ASTAD	1.03026	Loss	0	0
H1hESC	chr14	31030000	35030000	non-ASTAD	1.0287	Normal	0.0049	0.011
H1hESC	chr18	43230000	43450000	non-ASTAD	1.02677	Normal	0	0
H1hESC	chr11	112150000	113170000	non-ASTAD	1.0263	Normal	0	0
H1hESC	chr8	108070000	108530000	non-ASTAD	1.02606	Normal	0	0
H1hESC	chr18	9550000	9790000	non-ASTAD	1.0255	Normal	0	0
H1hESC	chr5	179530000	180090000	non-ASTAD	1.02411	Normal	0	0
H1hESC	chr2	44590000	45170000	non-ASTAD	1.02405	Normal	0	0
H1hESC	chr8	24090000	24290000	non-ASTAD	1.02313	Normal	0	0
H1hESC	chr7	139110000	139710000	non-ASTAD	1.02302	Normal	0	0
H1hESC	chr9	89010000	90510000	non-ASTAD	1.02196	Loss	0	0
H1hESC	chr22	19470000	19710000	non-ASTAD	1.02149	Normal	0	0
H1hESC	chr10	133990000	134270000	non-ASTAD	1.02049	Normal	0	0
H1hESC	chr1	36910000	37910000	non-ASTAD	1.01958	Deletion	0	0
H1hESC	chr3	17910000	18830000	non-ASTAD	1.01823	Normal	0	0
H1hESC	chr12	40990000	41330000	non-ASTAD	1.01739	Normal	0	0
H1hESC	chr3	49210000	49570000	non-ASTAD	1.01644	Normal	0	0
H1hESC	chr12	122970000	123110000	non-ASTAD	1.01595	Normal	0	0
H1hESC	chr15	57830000	58030000	non-ASTAD	1.01571	Gain	0	0
H1hESC	chr18	22070000	23670000	non-ASTAD	1.01514	Normal	0	0
H1hESC	chr5	141370000	142090000	non-ASTAD	1.01434	Normal	0	0
H1hESC	chr5	169010000	169650000	non-ASTAD	1.01432	Normal	0	0
H1hESC	chr11	44950000	45370000	non-ASTAD	1.01429	Normal	0	0
H1hESC	chr3	186890000	187030000	non-ASTAD	1.0141	Normal	0	0
H1hESC	chr1	6750000	7710000	non-ASTAD	1.01378	Deletion	0	0
H1hESC	chr3	133650000	133910000	non-ASTAD	1.0125	Normal	0	0
H1hESC	chr10	102290000	102910000	non-ASTAD	1.01225	Normal	0	0
H1hESC	chr19	1850000	2250000	non-ASTAD	1.01209	Normal	0	0
H1hESC	chr21	46950000	47370000	non-ASTAD	1.01202	Normal	0	0
H1hESC	chr12	85830000	86310000	non-ASTAD	1.01194	Normal	0	0
H1hESC	chr7	77730000	78910000	non-ASTAD	1.01186	Normal	0	0
H1hESC	chr13	50430000	50550000	non-ASTAD	1.01176	Normal	0	0
H1hESC	chr18	13130000	13650000	non-ASTAD	1.0116	Normal	0	0
H1hESC	chr19	21670000	21890000	non-ASTAD	1.0109	Loss	0	0
H1hESC	chr2	241090000	241510000	non-ASTAD	1.01073	Normal	0	0
H1hESC	chr9	18230000	19050000	non-ASTAD	1.01016	Normal	0	0
H1hESC	chr16	12970000	13550000	non-ASTAD	1.01005	Normal	0	0
H1hESC	chr20	31410000	31990000	non-ASTAD	1.00914	Normal	0	0
H1hESC	chr3	14530000	14690000	non-ASTAD	1.00898	Normal	0	0
H1hESC	chr5	168090000	169650000	non-ASTAD	1.0085	Normal	0	0
H1hESC	chr19	42590000	42730000	non-ASTAD	1.00757	Loss	0	0
H1hESC	chr2	172990000	173350000	non-ASTAD	1.00701	Normal	0	0
H1hESC	chr7	3250000	3470000	non-ASTAD	1.00694	Normal	0	0
H1hESC	chr18	55850000	56050000	non-ASTAD	1.00677	Normal	0	0
H1hESC	chr8	41390000	41510000	non-ASTAD	1.00627	Normal	0	0
H1hESC	chr8	141190000	141450000	non-ASTAD	1.00602	Normal	0	0
H1hESC	chr8	56710000	56990000	non-ASTAD	1.00599	Normal	0	0
H1hESC	chr13	92010000	92450000	non-ASTAD	1.00536	Normal	0.00772727	0
H1hESC	chr19	48430000	48770000	non-ASTAD	1.0047	Loss	0.0973529	0
H1hESC	chr9	123350000	123950000	non-ASTAD	1.00444	Normal	0	0
H1hESC	chr14	77910000	78310000	non-ASTAD	1.00431	Normal	0	0
H1hESC	chr3	141310000	141650000	non-ASTAD	1.00394	Normal	0	0
H1hESC	chr13	24470000	24890000	non-ASTAD	1.00313	Loss	0	0
H1hESC	chr20	470000	750000	non-ASTAD	1.00195	Loss	0	0
H1hESC	chr12	8670000	9210000	non-ASTAD	1.00171	Normal	0	0
H1hESC	chr1	33950000	35230000	non-ASTAD	1.00118	Deletion	0	0
H1hESC	chr2	102630000	103230000	non-ASTAD	1.00075	Normal	0	0
H1hESC	chr7	127230000	127850000	non-ASTAD	1.00024	Normal	0	0
H1hESC	chr7	129470000	129690000	non-ASTAD	1.00021	Normal	0	0
H1hESC	chr14	102990000	103410000	non-ASTAD	1.00018	Normal	0	0
H1hESC	chr5	170350000	170610000	non-ASTAD	1.00003	Normal	0.0242308	0
H1hESC	chr11	126450000	126870000	non-ASTAD	1.00002	Normal	0	0
H1hESC	chr12	25310000	25570000	non-ASTAD	0.999188	Normal	0	0
H1hESC	chr11	86650000	87050000	non-ASTAD	0.998416	Normal	0	0
H1hESC	chr3	50370000	51970000	non-ASTAD	0.998161	Normal	0.0035625	0
H1hESC	chr11	132950000	133770000	non-ASTAD	0.997371	Normal	0	0
H1hESC	chr13	74290000	75830000	non-ASTAD	0.996735	Normal	0.0131818	0.00116883
H1hESC	chr11	15850000	16650000	non-ASTAD	0.996522	Normal	0	0
H1hESC	chr15	99790000	100450000	non-ASTAD	0.99644	Normal	0	0
H1hESC	chr19	51290000	51610000	non-ASTAD	0.995773	Loss	0	0
H1hESC	chr13	51650000	51870000	non-ASTAD	0.995122	Normal	0.0222727	0
H1hESC	chr7	31390000	31790000	non-ASTAD	0.994896	Normal	0	0
H1hESC	chr5	161650000	162850000	non-ASTAD	0.994564	Normal	0	0
H1hESC	chr7	22550000	23290000	non-ASTAD	0.994323	Normal	0	0
H1hESC	chr3	125630000	125850000	non-ASTAD	0.994184	Normal	0	0
H1hESC	chr15	50450000	50630000	non-ASTAD	0.99416	Normal	0	0
H1hESC	chr3	111810000	112270000	non-ASTAD	0.993666	Normal	0	0
H1hESC	chr3	125850000	126190000	non-ASTAD	0.993595	Normal	0	0
H1hESC	chr18	5850000	6530000	non-ASTAD	0.993387	Normal	0	0
H1hESC	chr5	145470000	145910000	non-ASTAD	0.99331	Normal	0	0
H1hESC	chr2	240970000	241510000	non-ASTAD	0.992412	Normal	0	0
H1hESC	chr2	26690000	27310000	non-ASTAD	0.991768	Normal	0	0
H1hESC	chr3	186890000	187450000	non-ASTAD	0.991542	Normal	0	0
H1hESC	chr9	89250000	89950000	non-ASTAD	0.990321	Loss	0	0
H1hESC	chr7	148210000	148690000	non-ASTAD	0.988967	Normal	0	0
H1hESC	chr8	62030000	62530000	non-ASTAD	0.988732	Normal	0	0
H1hESC	chr11	113170000	113610000	non-ASTAD	0.987644	Normal	0	0
H1hESC	chr12	54070000	54610000	non-ASTAD	0.987346	Normal	0.00351852	0
H1hESC	chr11	68230000	69710000	non-ASTAD	0.987157	Deletion	0	0
H1hESC	chr18	55110000	55250000	non-ASTAD	0.986624	Normal	0	0
H1hESC	chr14	36970000	37130000	non-ASTAD	0.986564	Normal	0	0
H1hESC	chr7	11630000	12550000	non-ASTAD	0.986409	Normal	0	0
H1hESC	chr7	105690000	105810000	non-ASTAD	0.983963	Normal	0	0
H1hESC	chr13	31730000	31990000	non-ASTAD	0.983563	Normal	0.0238462	0
H1hESC	chr2	129490000	130690000	non-ASTAD	0.982041	Normal	0	0
H1hESC	chr12	93850000	95930000	non-ASTAD	0.982041	Normal	0	0
H1hESC	chr5	77590000	78310000	non-ASTAD	0.981379	Normal	0	0
H1hESC	chr3	196930000	197250000	non-ASTAD	0.980848	Normal	0.24125	0
H1hESC	chr3	190430000	190790000	non-ASTAD	0.980403	Normal	0	0
H1hESC	chr5	34470000	34930000	non-ASTAD	0.979659	Normal	0	0
H1hESC	chr15	71250000	72030000	non-ASTAD	0.978958	Gain	0	0
H1hESC	chr5	167930000	170070000	non-ASTAD	0.978329	Normal	0	0
H1hESC	chr15	58030000	58510000	non-ASTAD	0.978314	Gain	0	0
H1hESC	chr7	21590000	21810000	non-ASTAD	0.977045	Normal	0	0
H1hESC	chr5	35070000	35230000	non-ASTAD	0.975807	Normal	0	0
H1hESC	chr5	122710000	122970000	non-ASTAD	0.974608	Normal	0	0
H1hESC	chr2	241090000	241370000	non-ASTAD	0.974476	Normal	0	0
H1hESC	chr8	24290000	24950000	non-ASTAD	0.974339	Normal	0	0
H1hESC	chr9	4370000	5610000	non-ASTAD	0.974253	Normal	0	0
H1hESC	chr18	2090000	2230000	non-ASTAD	0.973927	Normal	0	0
H1hESC	chr2	228230000	228750000	non-ASTAD	0.973112	Normal	0	0
H1hESC	chr10	71410000	71730000	non-ASTAD	0.972978	Normal	0	0
H1hESC	chr9	97310000	98990000	non-ASTAD	0.972937	Normal	0	0
H1hESC	chr7	31170000	32250000	non-ASTAD	0.972877	Normal	0	0
H1hESC	chr22	29970000	30830000	non-ASTAD	0.972544	Normal	0	0
H1hESC	chr15	90830000	91470000	non-ASTAD	0.971329	Normal	0	0
H1hESC	chr9	27710000	28090000	non-ASTAD	0.969487	Normal	0	0
H1hESC	chr10	91530000	92350000	non-ASTAD	0.969206	Normal	0	0
H1hESC	chr15	41030000	41190000	non-ASTAD	0.968666	Normal	0	0
H1hESC	chr16	62410000	63370000	non-ASTAD	0.967741	Loss	0	0
H1hESC	chr7	150130000	150470000	non-ASTAD	0.967518	Normal	0	0
H1hESC	chr7	151470000	152570000	non-ASTAD	0.967462	Normal	0.0543636	0
H1hESC	chr10	1130000	1770000	non-ASTAD	0.967218	Normal	0	0
H1hESC	chr14	72230000	72390000	non-ASTAD	0.967014	Normal	0	0
H1hESC	chr5	169510000	169650000	non-ASTAD	0.966969	Normal	0	0
H1hESC	chr15	85730000	86390000	non-ASTAD	0.965845	Normal	0.124091	0
H1hESC	chr7	105270000	105690000	non-ASTAD	0.965775	Normal	0	0
H1hESC	chr11	81290000	82010000	non-ASTAD	0.964925	Normal	0	0
H1hESC	chr18	5070000	5410000	non-ASTAD	0.964047	Normal	0	0
H1hESC	chr5	121830000	122430000	non-ASTAD	0.963221	Normal	0	0
H1hESC	chr7	8450000	8770000	non-ASTAD	0.963005	Normal	0	0
H1hESC	chr13	26710000	27290000	non-ASTAD	0.962993	Normal	0	0
H1hESC	chr11	57090000	57430000	non-ASTAD	0.961843	Normal	0	0
H1hESC	chr3	192510000	192870000	non-ASTAD	0.961787	Normal	0	0
H1hESC	chr1	231750000	233150000	non-ASTAD	0.961502	Deletion	0	0
H1hESC	chr8	96050000	96290000	non-ASTAD	0.961499	Normal	0	0
H1hESC	chr8	69430000	70230000	non-ASTAD	0.961283	Normal	0	0
H1hESC	chr5	37390000	38210000	non-ASTAD	0.961255	Normal	0	0
H1hESC	chr5	147210000	147530000	non-ASTAD	0.960078	Normal	0	0
H1hESC	chr12	52210000	52530000	non-ASTAD	0.959952	Normal	0	0
H1hESC	chr8	13530000	17010000	non-ASTAD	0.959546	Normal	0	0
H1hESC	chr11	4630000	5130000	non-ASTAD	0.958888	Normal	0	0
H1hESC	chr8	19210000	19670000	non-ASTAD	0.958779	Normal	0	0
H1hESC	chr5	169650000	169850000	non-ASTAD	0.958546	Normal	0	0
H1hESC	chr3	50130000	50370000	non-ASTAD	0.958048	Normal	0	0
H1hESC	chr2	46190000	46690000	non-ASTAD	0.957648	Normal	0	0
H1hESC	chr9	100810000	101030000	non-ASTAD	0.956775	Normal	0	0
H1hESC	chr19	48430000	48610000	non-ASTAD	0.955697	Loss	0.183889	0
H1hESC	chr4	10150000	10550000	non-ASTAD	0.955686	Loss	0	0
H1hESC	chr3	70450000	71750000	non-ASTAD	0.954773	Normal	0	0
H1hESC	chr19	36170000	36670000	non-ASTAD	0.953587	Loss	0	0
H1hESC	chr11	68670000	69490000	non-ASTAD	0.953078	Deletion	0	0
H1hESC	chr10	44150000	45370000	non-ASTAD	0.952154	Loss	0	0
H1hESC	chr1	2510000	2970000	non-ASTAD	0.95192	Deletion	0.241522	0
H1hESC	chr18	32950000	34390000	non-ASTAD	0.951889	Normal	0.0147222	0
H1hESC	chr13	25950000	26130000	non-ASTAD	0.951071	Normal	0	0
H1hESC	chr13	101330000	101790000	non-ASTAD	0.950757	Normal	0	0.0576087
H1hESC	chr8	73070000	73210000	non-ASTAD	0.950741	Normal	0	0
H1hESC	chr18	5070000	5290000	non-ASTAD	0.950014	Normal	0	0
H1hESC	chr3	141470000	141650000	non-ASTAD	0.949872	Normal	0	0
H1hESC	chr2	7230000	9570000	non-ASTAD	0.94982	Normal	0	0
H1hESC	chr2	85550000	85850000	non-ASTAD	0.948299	Normal	0	0
H1hESC	chr20	35810000	36170000	non-ASTAD	0.948236	Normal	0	0
H1hESC	chr18	21730000	21910000	non-ASTAD	0.948039	Normal	0	0
H1hESC	chr3	120130000	120290000	non-ASTAD	0.947954	Normal	0	0
H1hESC	chr2	40130000	41010000	non-ASTAD	0.947918	Normal	0	0
H1hESC	chr12	550000	670000	non-ASTAD	0.947618	Gain	0	0
H1hESC	chr18	47410000	47970000	non-ASTAD	0.947387	Normal	0	0
H1hESC	chr13	98490000	99490000	non-ASTAD	0.947063	Normal	0.0205	0
H1hESC	chr7	75230000	75690000	non-ASTAD	0.946821	Normal	0	0
H1hESC	chr5	31530000	32110000	non-ASTAD	0.945561	Normal	0	0
H1hESC	chr3	70570000	71750000	non-ASTAD	0.944814	Normal	0	0
H1hESC	chr11	108190000	108550000	non-ASTAD	0.944675	Normal	0	0
H1hESC	chr7	5170000	5750000	non-ASTAD	0.944672	Normal	0	0
H1hESC	chr5	36230000	36710000	non-ASTAD	0.944405	Normal	0	0
H1hESC	chr14	96750000	96910000	non-ASTAD	0.94422	Normal	0	0
H1hESC	chr3	36750000	36910000	non-ASTAD	0.944179	Normal	0	0
H1hESC	chr2	233410000	234370000	non-ASTAD	0.943203	Normal	0	0
H1hESC	chr19	7990000	8330000	non-ASTAD	0.942561	Normal	0	0
H1hESC	chr5	180090000	180210000	non-ASTAD	0.942451	Normal	0	0
H1hESC	chr14	58950000	59590000	non-ASTAD	0.941935	Normal	0	0
H1hESC	chr15	50630000	51230000	non-ASTAD	0.941752	Normal	0	0
H1hESC	chr5	153830000	154010000	non-ASTAD	0.941299	Normal	0	0
H1hESC	chr22	39710000	39930000	non-ASTAD	0.940994	Normal	0	0
H1hESC	chr7	16130000	16630000	non-ASTAD	0.940948	Normal	0	0
H1hESC	chr14	52250000	52450000	non-ASTAD	0.940909	Normal	0	0
H1hESC	chr2	30930000	31570000	non-ASTAD	0.940591	Normal	0	0
H1hESC	chr7	105270000	105810000	non-ASTAD	0.940454	Normal	0	0
H1hESC	chr17	41390000	41850000	non-ASTAD	0.940317	Gain	0.103478	0
H1hESC	chr8	131870000	132030000	non-ASTAD	0.940089	Normal	0	0
H1hESC	chr7	97910000	98470000	non-ASTAD	0.939972	Normal	0	0
H1hESC	chr2	172290000	172410000	non-ASTAD	0.939619	Normal	0	0
H1hESC	chr7	142330000	142930000	non-ASTAD	0.939378	Normal	0	0.0055
H1hESC	chr20	33410000	33690000	non-ASTAD	0.938961	Normal	0	0
H1hESC	chr13	21750000	22070000	non-ASTAD	0.938771	Normal	0.0384375	0
H1hESC	chr1	231990000	233150000	non-ASTAD	0.938713	Deletion	0	0
H1hESC	chr8	131750000	133190000	non-ASTAD	0.938573	Normal	0	0
H1hESC	chr22	36930000	37650000	non-ASTAD	0.938375	Normal	0	0
H1hESC	chr7	115910000	116230000	non-ASTAD	0.937307	Normal	0	0
H1hESC	chr5	131390000	131710000	non-ASTAD	0.93706	Normal	0	0
H1hESC	chr11	44110000	44950000	non-ASTAD	0.936912	Normal	0	0
H1hESC	chr5	169650000	170070000	non-ASTAD	0.936383	Normal	0	0
H1hESC	chr10	86510000	87910000	non-ASTAD	0.936205	Normal	0	0
H1hESC	chr1	76290000	77610000	non-ASTAD	0.935711	Deletion	0	0
H1hESC	chr5	167930000	169650000	non-ASTAD	0.935703	Normal	0	0
H1hESC	chr19	50990000	51290000	non-ASTAD	0.935357	Loss	0	0
H1hESC	chr2	10210000	10590000	non-ASTAD	0.934299	Normal	0	0
H1hESC	chr21	33990000	34850000	non-ASTAD	0.9342	Normal	0	0
H1hESC	chr3	65430000	65750000	non-ASTAD	0.933859	Normal	0	0
H1hESC	chr7	150930000	151470000	non-ASTAD	0.933687	Normal	0	0
H1hESC	chr7	155150000	155590000	non-ASTAD	0.933633	Normal	0	0
H1hESC	chr16	9230000	11030000	non-ASTAD	0.933064	Normal	0	0
H1hESC	chr18	6530000	6910000	non-ASTAD	0.932476	Normal	0.0481579	0
H1hESC	chr3	119550000	119950000	non-ASTAD	0.932114	Normal	0	0
H1hESC	chr10	33470000	34590000	non-ASTAD	0.93199	Normal	0	0
H1hESC	chr2	44230000	45850000	non-ASTAD	0.931506	Normal	0	0
H1hESC	chr8	118330000	119450000	non-ASTAD	0.931139	Normal	0	0
H1hESC	chr1	2970000	3350000	non-ASTAD	0.930214	Deletion	0	0
H1hESC	chr7	2270000	2390000	non-ASTAD	0.930175	Normal	0	0
H1hESC	chr11	118870000	119190000	non-ASTAD	0.929551	Normal	0	0
H1hESC	chr16	30950000	34030000	non-ASTAD	0.927749	Loss	0.262273	0
H1hESC	chr14	64790000	65370000	non-ASTAD	0.927539	Normal	0	0
H1hESC	chr3	56590000	56710000	non-ASTAD	0.927363	Normal	0	0
H1hESC	chr20	41830000	42070000	non-ASTAD	0.927263	Normal	0	0
H1hESC	chr7	2390000	2750000	non-ASTAD	0.9269	Normal	0	0
H1hESC	chr19	30210000	33630000	non-ASTAD	0.926779	Loss	0	0
H1hESC	chr3	115410000	115550000	non-ASTAD	0.926653	Normal	0	0
H1hESC	chr14	101370000	102150000	non-ASTAD	0.926649	Normal	0.0024359	0
H1hESC	chr2	2130000	3170000	non-ASTAD	0.926426	Normal	0	0.00201923
H1hESC	chr7	22550000	23130000	non-ASTAD	0.926149	Normal	0	0
H1hESC	chr5	156750000	157170000	non-ASTAD	0.925802	Normal	0	0
H1hESC	chr9	15830000	16150000	non-ASTAD	0.9257	Normal	0	0
H1hESC	chr21	44270000	44550000	non-ASTAD	0.925694	Normal	0	0
H1hESC	chr11	19950000	20150000	non-ASTAD	0.924381	Normal	0	0
H1hESC	chr10	102290000	102790000	non-ASTAD	0.92397	Normal	0	0
H1hESC	chr12	46370000	48090000	non-ASTAD	0.923378	Normal	0	0
H1hESC	chr15	86390000	89010000	non-ASTAD	0.922439	Normal	0	0
H1hESC	chr2	54750000	54950000	non-ASTAD	0.921926	Normal	0	0
H1hESC	chr8	22770000	23010000	non-ASTAD	0.921634	Normal	0	0
H1hESC	chr12	105510000	106730000	non-ASTAD	0.920894	Normal	0	0
H1hESC	chr3	116310000	116490000	non-ASTAD	0.920893	Normal	0	0
H1hESC	chr16	25250000	27150000	non-ASTAD	0.920761	Loss	0	0
H1hESC	chr3	148670000	149050000	non-ASTAD	0.920499	Normal	0	0
H1hESC	chr9	114850000	115130000	non-ASTAD	0.920237	Normal	0	0
H1hESC	chr9	79350000	79790000	non-ASTAD	0.920207	Loss	0	0
H1hESC	chr3	62570000	63210000	non-ASTAD	0.919983	Normal	0	0
H1hESC	chr12	47810000	48090000	non-ASTAD	0.919977	Normal	0	0
H1hESC	chr12	91350000	93110000	non-ASTAD	0.919969	Normal	0	0
H1hESC	chr3	161570000	163490000	non-ASTAD	0.919429	Loss	0	0
H1hESC	chr11	125450000	125770000	non-ASTAD	0.918931	Normal	0	0
H1hESC	chr8	17170000	17430000	non-ASTAD	0.917683	Normal	0	0
H1hESC	chr16	77630000	78150000	non-ASTAD	0.916718	Normal	0	0
H1hESC	chr15	91030000	91470000	non-ASTAD	0.916665	Normal	0	0
H1hESC	chr8	131130000	131550000	non-ASTAD	0.916617	Normal	0	0
H1hESC	chr12	1050000	1210000	non-ASTAD	0.916575	Gain	0	0
H1hESC	chr5	10850000	11250000	non-ASTAD	0.91646	Normal	0	0
H1hESC	chr18	50530000	50910000	non-ASTAD	0.916019	Normal	0	0
H1hESC	chr5	138130000	138610000	non-ASTAD	0.915987	Normal	0.0133333	0
H1hESC	chr16	27470000	28110000	non-ASTAD	0.915875	Loss	0	0
H1hESC	chr15	89430000	89730000	non-ASTAD	0.91584	Normal	0	0
H1hESC	chr10	8070000	9350000	non-ASTAD	0.915789	Normal	0	0
H1hESC	chr3	57030000	57270000	non-ASTAD	0.915565	Normal	0	0
H1hESC	chr15	92630000	92930000	non-ASTAD	0.915447	Normal	0	0
H1hESC	chr16	77230000	78150000	non-ASTAD	0.915317	Normal	0	0
H1hESC	chr10	130010000	131550000	non-ASTAD	0.915213	Normal	0	0
H1hESC	chr11	36310000	36530000	non-ASTAD	0.914904	Normal	0	0
H1hESC	chr5	137770000	137910000	non-ASTAD	0.914312	Normal	0	0
H1hESC	chr2	102870000	103070000	non-ASTAD	0.914041	Normal	0	0
H1hESC	chr12	5290000	6010000	non-ASTAD	0.91295	Gain	0	0
H1hESC	chr11	132010000	132950000	non-ASTAD	0.912491	Normal	0	0
H1hESC	chr3	22170000	22750000	non-ASTAD	0.912072	Normal	0	0
H1hESC	chr11	119190000	120190000	non-ASTAD	0.91176	Normal	0	0
H1hESC	chr8	142190000	142390000	non-ASTAD	0.911386	Normal	0	0
H1hESC	chr11	112450000	113170000	non-ASTAD	0.910864	Normal	0	0
H1hESC	chr11	61210000	61410000	non-ASTAD	0.910607	Normal	0	0
H1hESC	chr20	2650000	2850000	non-ASTAD	0.910507	Loss	0	0
H1hESC	chr15	60810000	61210000	non-ASTAD	0.910302	Gain	0	0
H1hESC	chr14	38370000	38670000	non-ASTAD	0.909644	Normal	0	0
H1hESC	chr18	53070000	53250000	non-ASTAD	0.908455	Normal	0	0
H1hESC	chr3	38170000	38710000	non-ASTAD	0.907905	Normal	0	0
H1hESC	chr16	48690000	49410000	non-ASTAD	0.90751	Loss	0	0
H1hESC	chr15	100450000	100890000	non-ASTAD	0.907068	Normal	0	0
H1hESC	chr13	109570000	110450000	non-ASTAD	0.907025	Normal	0	0.0256818
H1hESC	chr16	65170000	66390000	non-ASTAD	0.906422	Loss	0	0
H1hESC	chr16	49410000	49970000	non-ASTAD	0.906288	Loss	0	0
H1hESC	chr2	1850000	3410000	non-ASTAD	0.905816	Normal	0.00153846	0.00134615
H1hESC	chr2	47150000	48010000	non-ASTAD	0.905518	Normal	0	0
H1hESC	chr9	1010000	1910000	non-ASTAD	0.904341	Normal	0	0
H1hESC	chr22	29970000	30670000	non-ASTAD	0.904191	Normal	0	0
H1hESC	chr1	161430000	161730000	non-ASTAD	0.903026	Deletion	0.0423333	0
H1hESC	chr14	22330000	22590000	non-ASTAD	0.902383	Normal	0	0
H1hESC	chr10	72650000	73070000	non-ASTAD	0.902199	Normal	0	0
H1hESC	chr7	26710000	27130000	non-ASTAD	0.902193	Normal	0	0
H1hESC	chr2	119630000	120270000	non-ASTAD	0.902175	Normal	0	0
H1hESC	chr1	241030000	241690000	non-ASTAD	0.902003	Deletion	0	0
H1hESC	chr5	141530000	141950000	non-ASTAD	0.901391	Normal	0	0
H1hESC	chr7	155330000	155590000	non-ASTAD	0.899568	Normal	0	0
H1hESC	chr3	52730000	53250000	non-ASTAD	0.899517	Normal	0	0
H1hESC	chr11	12310000	13370000	non-ASTAD	0.898823	Normal	0	0
H1hESC	chr8	140230000	140650000	non-ASTAD	0.898018	Normal	0	0
H1hESC	chr3	142730000	143490000	non-ASTAD	0.897856	Normal	0	0
H1hESC	chr10	43970000	45490000	non-ASTAD	0.896778	Loss	0	0
H1hESC	chr14	93410000	93670000	non-ASTAD	0.896759	Normal	0	0
H1hESC	chr22	23070000	23310000	non-ASTAD	0.896756	Normal	0	0
H1hESC	chr20	19670000	20010000	non-ASTAD	0.896696	Loss	0	0
H1hESC	chr13	108870000	109570000	non-ASTAD	0.896489	Normal	0.00885714	0.0561429
H1hESC	chr3	22170000	22990000	non-ASTAD	0.896015	Normal	0	0
H1hESC	chr7	35950000	36350000	non-ASTAD	0.895499	Normal	0	0
H1hESC	chr9	116430000	116850000	non-ASTAD	0.895449	Normal	0	0
H1hESC	chr3	108210000	108650000	non-ASTAD	0.895221	Normal	0	0
H1hESC	chr8	27170000	27310000	non-ASTAD	0.894638	Normal	0	0
H1hESC	chr5	120150000	121290000	non-ASTAD	0.894604	Normal	0	0
H1hESC	chr9	71830000	72030000	non-ASTAD	0.894266	Loss	0	0
H1hESC	chr9	136370000	136610000	non-ASTAD	0.893154	Normal	0	0
H1hESC	chr1	53690000	54230000	non-ASTAD	0.892923	Deletion	0	0
[truncated: 9,367 more rows]
