# Supplementary material for: Widespread allele-specific topological domains in the human genome are not confined to imprinted gene clusters
Source: Genome Biol. 2023 Mar 3;24:40. doi: 10.1186/s13059-023-02876-2 (PMC9983196; doi:10.1186/s13059-023-02876-2)
Supplement: Supplementary file 7 — Additional file 7: File S5. Conserved SNPs. [file 13059_2023_2876_MOESM7_ESM.xlsx]

## Sheet: KRT1
chrom	Pos	REF	ALT	GM12878	H1-hESC	IMR-90	# Overlaps	GWAS Disease / Trait
chr12	52430395	A	C	0	0	1	1
chr12	52431842	A	C	0	1	0	1
chr12	52431845	G	C	0	1	0	1
chr12	52431947	C	T	0	0	1	1
chr12	52432776	G	A	0	0	1	1
chr12	52433945	C	T	0	0	1	1
chr12	52434451	A	G	0	1	0	1
chr12	52436996	T	G	0	0	1	1
chr12	52437082	C	T	1	1	0	2
chr12	52437491	G	A	1	0	0	1
chr12	52439020	C	G	0	0	1	1
chr12	52439749	G	A	1	1	1	3
chr12	52440838	C	CTT	0	1	0	1
chr12	52441345	A	C	0	1	0	1
chr12	52441484	T	G	1	1	0	2
chr12	52441550	C	A	1	1	0	2
chr12	52441886	C	T	0	0	1	1
chr12	52442356	T	C	1	0	0	1
chr12	52442691	A	G	0	0	1	1
chr12	52443442	G	A	1	0	0	1
chr12	52443550	G	A	0	0	1	1
chr12	52443653	G	T	1	1	0	2
chr12	52444031	T	A	0	1	1	2
chr12	52444777	A	G	1	0	0	1
chr12	52445279	G	A	1	0	0	1
chr12	52445872	C	T	1	1	0	2
chr12	52445903	G	A	0	0	1	1
chr12	52445947	C	G	0	1	1	2
chr12	52445997	C	CA	0	1	1	2
chr12	52446051	A	G	0	1	0	1
chr12	52446088	T	A	0	0	1	1
chr12	52446091	G	GAA	1	0	0	1
chr12	52446107	G	A	0	0	1	1
chr12	52446304	C	T	0	1	0	1
chr12	52446922	C	T	0	0	1	1
chr12	52447115	T	A	0	1	1	2
chr12	52447290	TCTC	T	1	1	0	2
chr12	52447575	T	C	0	1	1	2
chr12	52447752	T	C	1	0	0	1
chr12	52447808	T	C	0	1	0	1
chr12	52448157	G	A	0	1	1	2
chr12	52448859	C	T	0	0	1	1
chr12	52449644	C	CA	0	1	0	1
chr12	52449645	G	C	0	1	1	2
chr12	52450046	C	T	1	1	0	2
chr12	52450186	T	G	0	0	1	1
chr12	52450192	G	C	0	0	1	1
chr12	52450384	A	G	0	0	1	1
chr12	52450480	T	C	0	0	1	1
chr12	52452125	G	A	0	0	1	1
chr12	52452199	G	C	0	1	0	1
chr12	52452220	C	T	1	1	0	2
chr12	52452260	G	A	1	0	0	1
chr12	52452357	G	A	1	1	0	2
chr12	52452502	T	G	0	0	1	1
chr12	52452606	C	T	0	0	1	1
chr12	52452941	C	A	0	0	1	1
chr12	52453282	T	C	0	1	0	1
chr12	52453428	A	G	0	0	1	1
chr12	52453481	G	C	1	0	0	1
chr12	52453563	T	C	0	1	0	1
chr12	52454401	C	G	0	0	1	1
chr12	52454638	C	T	0	1	0	1
chr12	52454639	A	G	1	0	0	1
chr12	52454691	C	CT	0	0	1	1
chr12	52454777	A	G	1	0	0	1
chr12	52455083	G	A	1	0	0	1
chr12	52456254	T	G	0	0	1	1
chr12	52456415	A	G	0	0	1	1
chr12	52456612	T	C	1	0	0	1
chr12	52457678	A	C	0	0	1	1
chr12	52458250	C	T	0	0	1	1
chr12	52458644	T	C	0	1	0	1
chr12	52459193	C	CAT	0	1	0	1
chr12	52459233	C	T	0	0	1	1
chr12	52459319	C	CT	1	0	0	1
chr12	52459953	A	G	0	0	1	1
chr12	52460424	G	A	1	1	0	2
chr12	52460431	T	G	0	0	1	1
chr12	52460786	G	C	1	1	0	2
chr12	52461537	A	ATT	0	1	0	1
chr12	52461537	A	AT,ATT	0	0	1	1
chr12	52461649	G	A	0	1	0	1
chr12	52461819	G	A	1	1	0	2	['Mean corpuscular hemoglobin', 'Mean corpuscular volume']
chr12	52461859	TTC	T	0	0	1	1
chr12	52461994	C	CT	0	0	1	1
chr12	52462105	C	T	1	1	0	2
chr12	52462498	C	T	0	0	1	1
chr12	52463631	G	A	0	1	0	1
chr12	52463744	C	A	1	1	0	2
chr12	52464753	C	A	0	1	0	1
chr12	52464852	A	C	0	0	1	1
chr12	52465342	G	A	0	0	1	1
chr12	52465727	C	T	1	1	0	2
chr12	52465889	T	C	0	0	1	1
chr12	52465927	A	G	0	0	1	1
chr12	52466050	G	A	1	1	0	2
chr12	52466182	C	T	1	1	0	2
chr12	52466205	G	A	1	1	0	2
chr12	52466356	G	A	1	1	0	2
chr12	52466439	T	C	1	1	0	2	['Red cell distribution width']
chr12	52466527	CT	C	1	1	0	2
chr12	52467735	AG	A	0	0	1	1
chr12	52467865	G	GCGGGC	1	1	0	2
chr12	52468276	C	A	1	1	0	2	['Mean corpuscular volume']
chr12	52468311	CT	C	0	0	1	1
chr12	52468557	A	G	0	1	1	2
chr12	52468571	C	T	1	1	0	2
chr12	52468699	C	T	0	0	1	1
chr12	52468755	A	AT	0	0	1	1
chr12	52468756	T	G	1	1	0	2
chr12	52468823	AT	A	0	0	1	1
chr12	52470109	C	G	1	1	0	2	['Mean corpuscular volume']
chr12	52470196	T	TAA	0	1	0	1
chr12	52470979	C	T	0	0	1	1
chr12	52471159	C	T	1	1	0	2	['Red blood cell count', 'Mean corpuscular hemoglobin']
chr12	52471603	C	CT	0	1	0	1
chr12	52471603	C	CT,CTT	0	0	1	1
chr12	52471619	G	T	0	1	0	1
chr12	52471666	C	T	0	1	0	1
chr12	52472009	C	A	0	1	0	1
chr12	52472993	G	C	1	1	0	2
chr12	52473649	C	G	0	1	0	1
chr12	52474358	C	T	0	0	1	1
chr12	52474409	A	G	0	0	1	1
chr12	52474659	G	T	0	1	0	1
chr12	52474778	T	C	0	0	1	1
chr12	52475164	G	A	0	1	0	1
chr12	52475560	C	T	0	0	1	1
chr12	52475868	C	G	1	1	0	2
chr12	52475943	C	A	0	1	0	1
chr12	52476018	G	A	1	0	0	1
chr12	52476063	G	C	0	0	1	1
chr12	52476180	C	T	0	0	1	1
chr12	52476367	T	C	0	0	1	1
chr12	52476511	C	T	0	0	1	1
chr12	52476800	G	C	0	0	1	1
chr12	52477485	G	A	0	0	1	1
chr12	52478023	C	T	1	1	0	2
chr12	52478173	CA	C	1	0	0	1
chr12	52478297	A	G	1	1	0	2
chr12	52479193	G	A	1	1	0	2
chr12	52479369	G	C	1	1	0	2	['Mean corpuscular hemoglobin', 'Mean corpuscular volume', 'Mean corpuscular hemoglobin']
chr12	52479464	A	AACAGTACT	1	0	0	1
chr12	52479497	G	T	1	0	0	1
chr12	52480156	GT	G	1	1	0	2
chr12	52480182	G	A	1	0	0	1
chr12	52480819	C	T	0	0	1	1
chr12	52481317	C	T	1	1	1	3
chr12	52481377	G	A	0	0	1	1
chr12	52481447	C	G	0	0	1	1
chr12	52481640	G	A	0	0	1	1
chr12	52482028	G	A	1	1	0	2	['Mean corpuscular hemoglobin concentration', 'Red cell distribution width', 'Red cell distribution width', 'Red cell distribution width', 'Mean corpuscular hemoglobin']
chr12	52482293	G	A	0	0	1	1
chr12	52482522	C	T	0	0	1	1
chr12	52482587	C	T	1	1	0	2
chr12	52482724	T	C	0	1	0	1
chr12	52483351	C	T	0	0	1	1
chr12	52483381	AAAAAC	A,AAAAACAAAACAAAAC	0	0	1	1
chr12	52483828	T	C	1	1	0	2
chr12	52483840	G	GTTGT	0	0	1	1
chr12	52483931	T	C	0	0	1	1
chr12	52484643	A	G	1	0	0	1
chr12	52485641	A	G	1	1	1	3
chr12	52485891	G	A	1	1	1	3
chr12	52486239	G	A	1	1	0	2
chr12	52486517	A	G	1	1	1	3
chr12	52486732	G	A	0	0	1	1
chr12	52486874	C	G	1	1	0	2
chr12	52486959	C	T	1	1	0	2
chr12	52487062	A	G	1	1	0	2
chr12	52487792	C	G	1	1	0	2
chr12	52487917	G	GA,GAA	0	0	1	1
chr12	52487981	AT	A	0	0	1	1
chr12	52488056	C	A	1	1	0	2
chr12	52488731	G	GTT	0	0	1	1
chr12	52488748	G	T	0	1	0	1
chr12	52488898	TA	T	0	0	1	1
chr12	52488902	A	T	0	0	1	1
chr12	52489247	T	C	1	1	0	2
chr12	52489713	A	G	0	0	1	1
chr12	52489794	G	C	1	0	0	1
chr12	52490370	G	A	0	0	1	1
chr12	52490506	G	A	0	0	1	1
chr12	52490570	ATAT	A	0	0	1	1
chr12	52490876	C	G	0	1	0	1
chr12	52491162	C	T	0	0	1	1
chr12	52491673	C	A	1	0	0	1
chr12	52492098	T	C	1	0	0	1
chr12	52492216	C	T	1	0	0	1	['Red blood cell count']
chr12	52492518	CG	C	0	1	0	1
chr12	52492523	G	C	0	1	0	1
chr12	52492781	G	T	1	1	0	2
chr12	52492794	T	C	1	0	0	1
chr12	52493599	AG	A	1	1	0	2
chr12	52493745	G	A	0	0	1	1
chr12	52493868	TC	T	1	0	0	1
chr12	52493896	A	AC	1	0	1	2
chr12	52493979	A	G	1	0	0	1
chr12	52494053	G	T	0	0	1	1
chr12	52494429	G	T	0	1	0	1
chr12	52494431	A	T	0	1	0	1
chr12	52494795	G	A	0	0	1	1
chr12	52495066	G	A	0	0	1	1
chr12	52495429	T	A	0	1	0	1
chr12	52495430	C	G	0	1	0	1
chr12	52495617	C	T	0	0	1	1
chr12	52495693	T	C	0	0	1	1
chr12	52496169	C	T	0	0	1	1
chr12	52496287	C	T	0	0	1	1
chr12	52496772	G	A	0	0	1	1
chr12	52496915	G	C	0	0	1	1
chr12	52496938	C	T	0	0	1	1
chr12	52497141	CA	C	0	0	1	1
chr12	52497156	A	C	0	0	1	1
chr12	52497401	G	A	0	0	1	1
chr12	52498457	CG	C	1	0	0	1
chr12	52498458	G	*,C	0	0	1	1
chr12	52498818	A	G	0	0	1	1
chr12	52498819	A	C	0	0	1	1
chr12	52499083	T	A	0	0	1	1
chr12	52499355	T	C	0	0	1	1
chr12	52499426	G	A	0	0	1	1
chr12	52499983	T	C	0	0	1	1
chr12	52500118	G	A	0	0	1	1
chr12	52501181	A	T	0	0	1	1
chr12	52501561	C	CT,CTT	0	0	1	1
chr12	52503875	G	A	0	1	0	1
chr12	52506334	C	G	0	0	1	1
chr12	52506647	C	T	0	0	1	1
chr12	52507883	A	G	0	0	1	1
chr12	52508865	G	A	1	0	0	1
chr12	52511366	G	A	0	0	1	1
chr12	52513159	CAA	C,CA	0	0	1	1
chr12	52513436	A	C	0	0	1	1
chr12	52514764	C	T	0	0	1	1
chr12	52515871	C	A	0	1	0	1
chr12	52515877	A	C	0	1	0	1
chr12	52515962	C	A	1	0	0	1
chr12	52516572	C	A	0	0	1	1
chr12	52516957	C	T	0	0	1	1
chr12	52517095	C	T	0	1	0	1
chr12	52517270	C	T	0	0	1	1
chr12	52517636	G	C	0	0	1	1
chr12	52518271	A	G	0	1	0	1
chr12	52518311	C	T	0	0	1	1
chr12	52518382	A	C	0	1	0	1
chr12	52518541	A	G	0	1	0	1
chr12	52518795	G	A	0	1	0	1
chr12	52519034	T	C	0	0	1	1
chr12	52519337	G	A	0	1	0	1
chr12	52519648	T	C	0	1	0	1
chr12	52519882	T	G	0	0	1	1
chr12	52520242	C	G	0	0	1	1
chr12	52520422	G	A	0	1	0	1
chr12	52521052	T	C	0	1	0	1
chr12	52521344	A	C	0	1	0	1
chr12	52521635	T	A	0	0	1	1
chr12	52521715	C	T	0	1	0	1
chr12	52521960	C	T	0	1	0	1
chr12	52522078	C	T	0	1	0	1
chr12	52522634	C	CAACAAACA	0	1	0	1
chr12	52523578	CA	C	0	1	0	1
chr12	52523578	CAA	C,CA	0	0	1	1
chr12	52523855	C	A	0	0	1	1
chr12	52523977	C	G	0	1	0	1
chr12	52524636	C	T	0	0	1	1
chr12	52524911	T	TTC	0	0	1	1
chr12	52525146	G	A	1	0	0	1
chr12	52526738	C	T	0	0	1	1
chr12	52527307	A	G	0	0	1	1
chr12	52527371	G	A	0	0	1	1
chr12	52527805	A	G	0	0	1	1
chr12	52527896	G	GT	0	0	1	1
chr12	52528173	C	T	0	0	1	1
chr12	52528198	G	GT,GTT	0	0	1	1
chr12	52528407	C	T	0	0	1	1
chr12	52528813	C	T	1	1	1	3
chr12	52528938	CACAA	C	0	0	1	1
chr12	52529026	GCAGGGCATCCCTCC	G	0	0	1	1
chr12	52529532	AC	A	1	1	0	2
chr12	52529633	G	A	0	0	1	1
chr12	52530190	C	T	1	0	0	1
chr12	52530492	C	T	0	0	1	1
chr12	52530602	T	C	1	1	0	2
chr12	52530738	C	T	0	0	1	1
chr12	52531202	G	A	0	0	1	1
chr12	52531375	G	T	1	1	1	3
chr12	52531429	T	C	0	0	1	1
chr12	52531500	A	C	0	0	1	1
chr12	52531569	T	C	0	0	1	1
chr12	52532208	C	T	1	1	0	2
chr12	52532230	C	T	0	0	1	1
chr12	52532460	T	C	0	0	1	1
chr12	52532818	A	G	0	0	1	1
chr12	52533117	C	CGG	1	1	0	2
chr12	52533259	A	G	1	1	0	2
chr12	52533340	C	T	0	0	1	1
chr12	52533536	A	G	1	1	0	2
chr12	52533758	AT	A	0	0	1	1
chr12	52533971	C	T	1	1	0	2
chr12	52534049	C	T	0	0	1	1
chr12	52534219	G	C	1	0	0	1
chr12	52534473	G	A	1	1	0	2
chr12	52534634	A	C	1	1	0	2
chr12	52534850	T	C	1	1	0	2
chr12	52535002	G	C	1	1	0	2
chr12	52535246	T	C	1	1	1	3
chr12	52535388	T	C	1	1	0	2
chr12	52535647	C	T	1	1	0	2
chr12	52536137	T	C	1	1	0	2
chr12	52536545	G	A	0	0	1	1
chr12	52536571	A	G	1	1	0	2
chr12	52536588	T	C	1	1	0	2
chr12	52536611	G	A	0	0	1	1
chr12	52537123	C	T	1	1	0	2
chr12	52537428	T	G	1	1	0	2
chr12	52537505	T	A	1	1	0	2
chr12	52537641	A	G	1	1	0	2
chr12	52537697	CTGTGTGTGTG	C,CTGTGTG	1	0	0	1
chr12	52537814	G	A	1	1	0	2
chr12	52537879	C	A	1	1	1	3
chr12	52538489	T	C	0	0	1	1
chr12	52538606	G	A	0	0	1	1
chr12	52538650	A	G	0	1	0	1
chr12	52538701	T	C	1	1	0	2
chr12	52539284	T	C	0	0	1	1
chr12	52539510	G	A	0	0	1	1
chr12	52539753	G	A	1	1	0	2
chr12	52539933	T	A	1	1	0	2
chr12	52540226	A	G	1	1	0	2
chr12	52540973	TG	T	0	0	1	1
chr12	52541852	C	T	1	1	1	3
chr12	52541863	C	T	0	0	1	1
chr12	52541865	C	T	1	1	0	2
chr12	52542553	C	T	1	1	0	2
chr12	52543387	C	G	1	1	0	2
chr12	52543470	T	C	1	1	0	2
chr12	52543600	G	A	0	0	1	1
chr12	52543806	C	T	1	1	0	2
chr12	52543817	T	C	1	1	0	2
chr12	52543915	TG	T	0	1	0	1
chr12	52544099	C	T	1	1	0	2
chr12	52544233	C	T	1	1	0	2
chr12	52544665	CCTTTG	C	1	0	1	2
chr12	52544811	A	G	0	1	0	1
chr12	52544822	T	C	0	1	1	2
chr12	52544837	C	G	0	1	0	1
chr12	52544991	C	T	1	1	0	2
chr12	52545148	A	G	1	1	1	3
chr12	52545880	T	C	1	1	1	3
chr12	52546200	C	A	1	1	0	2
chr12	52546398	A	G	1	1	1	3
chr12	52546626	T	C	1	1	0	2
chr12	52546812	C	T	1	1	0	2
chr12	52546851	A	G	1	1	0	2
chr12	52546947	G	C	1	1	0	2
chr12	52547484	TG	T	0	0	1	1
chr12	52547743	A	G	1	1	0	2
chr12	52548366	T	G	1	1	1	3
chr12	52548494	A	ATT	0	1	0	1
chr12	52548494	AT	A	0	0	1	1
chr12	52548637	C	T	0	0	1	1
chr12	52549119	G	A	1	1	0	2
chr12	52549208	C	G	1	1	0	2
chr12	52549476	C	CTG	1	0	0	1
chr12	52549476	C	CTGTGTG	0	0	1	1
chr12	52549761	A	G	0	0	1	1
chr12	52550282	T	TG	0	0	1	1
chr12	52550467	G	A	1	1	0	2
chr12	52550766	G	C	0	1	0	1
chr12	52551190	T	G	1	0	0	1
chr12	52552252	C	T	1	1	0	2
chr12	52552258	T	C	1	0	0	1
chr12	52552394	A	G	0	0	1	1
chr12	52552713	T	G	0	1	0	1
chr12	52552799	A	C	1	1	0	2
chr12	52552802	C	T	0	0	1	1
chr12	52552988	G	GC	1	0	0	1
chr12	52553292	G	A	0	0	1	1
chr12	52553609	G	A	1	1	0	2
chr12	52553635	A	G	0	0	1	1
chr12	52553919	C	T	1	1	0	2
chr12	52554147	C	T	0	0	1	1
chr12	52554165	G	T	0	0	1	1
chr12	52554308	A	G	0	0	1	1
chr12	52554419	G	C	1	1	0	2
chr12	52554468	C	T	0	0	1	1
chr12	52554706	A	G	0	0	1	1
chr12	52554714	C	T	0	0	1	1
chr12	52554941	T	C	0	0	1	1
chr12	52555266	T	C	1	1	1	3
chr12	52555340	TG	T	0	0	1	1
chr12	52555363	A	G	0	0	1	1
chr12	52555374	G	A	0	0	1	1
chr12	52555710	T	TTGTGTGTG	0	0	1	1
chr12	52555915	T	C	0	0	1	1
chr12	52555942	T	C	0	0	1	1
chr12	52555997	G	T	0	0	1	1
chr12	52556353	C	T	0	0	1	1
chr12	52556412	G	C	0	0	1	1
chr12	52556429	G	A	0	0	1	1
chr12	52556493	C	T	0	0	1	1
chr12	52556545	T	C	0	0	1	1
chr12	52556816	C	T	0	0	1	1
chr12	52556852	T	C	0	0	1	1
chr12	52557181	G	A	0	0	1	1
chr12	52557234	C	T	1	0	0	1
chr12	52557371	A	G	0	0	1	1
chr12	52557395	T	C	1	0	0	1
chr12	52557478	G	A	0	1	0	1
chr12	52557845	T	C	1	1	0	2
chr12	52557861	A	G	1	1	0	2
chr12	52557872	T	C	1	1	0	2
chr12	52558208	C	T	1	1	0	2
chr12	52558211	T	C	1	1	0	2
chr12	52558835	A	C	0	1	0	1
chr12	52558838	G	A	1	1	0	2
chr12	52559068	C	T	1	1	0	2
chr12	52559310	T	G	1	1	0	2
chr12	52559511	G	A	1	1	0	2
chr12	52559587	C	CGCCCCTGTCCCA	1	1	0	2
chr12	52559652	C	T	1	1	0	2
chr12	52559814	T	A	1	1	0	2
chr12	52560065	G	A	1	1	0	2
chr12	52560081	G	A	1	1	0	2
chr12	52560191	C	T	1	1	0	2
chr12	52560210	C	T	1	1	0	2
chr12	52560231	A	C	1	1	0	2
chr12	52560288	A	T	1	1	0	2
chr12	52561022	T	C	1	1	0	2
chr12	52561075	G	A	1	1	0	2
chr12	52561115	A	AT	1	1	1	3
chr12	52561157	T	C	1	1	0	2
chr12	52561556	TC	T	1	0	0	1
chr12	52561632	A	C	1	1	0	2
chr12	52561634	A	G	1	1	0	2
chr12	52561681	C	T	1	1	0	2
chr12	52561750	T	C	0	0	1	1
chr12	52561842	GAGAC	G	1	0	0	1
chr12	52562466	T	C	1	1	1	3
chr12	52562526	T	C	1	1	1	3
chr12	52562553	A	G	1	1	1	3
chr12	52563166	A	C	1	0	1	2
chr12	52563719	C	A	1	1	0	2
chr12	52564244	T	G	0	0	1	1
chr12	52564282	C	T	1	0	1	2
chr12	52564449	C	T	1	0	0	1
chr12	52564717	G	A	0	1	0	1
chr12	52565322	G	T	0	0	1	1
chr12	52566047	G	A	1	0	1	2
chr12	52566650	A	C	0	0	1	1
chr12	52566804	C	T	0	0	1	1
chr12	52566999	A	T	0	0	1	1
chr12	52567000	C	T	0	0	1	1
chr12	52567006	A	C	0	0	1	1
chr12	52567090	C	G	0	0	1	1
chr12	52568476	G	A	1	1	0	2
chr12	52568501	C	T	0	0	1	1
chr12	52568589	C	T	0	0	1	1
chr12	52568593	C	G	1	1	0	2
chr12	52568912	T	C	1	1	0	2
chr12	52569096	G	T	0	1	0	1
chr12	52569744	G	A	0	0	1	1
chr12	52569928	A	G	1	1	0	2
chr12	52570177	T	G	0	0	1	1
chr12	52570266	CT	C	0	0	1	1
chr12	52570758	G	A	0	0	1	1
chr12	52571078	G	A	0	1	1	2
chr12	52571313	C	T	0	0	1	1
chr12	52574927	C	T	0	1	0	1
chr12	52575636	T	G	0	0	1	1
chr12	52575770	A	G	0	1	1	2
chr12	52575791	G	A	1	1	0	2
chr12	52576643	C	T	0	1	1	2
chr12	52576762	G	C	1	0	0	1
chr12	52577020	A	G	0	0	1	1
chr12	52578093	G	A	0	0	1	1
chr12	52578545	C	T	0	0	1	1
chr12	52578951	T	C	1	1	0	2
chr12	52579294	G	A	0	1	1	2
chr12	52579837	C	G	1	1	0	2
chr12	52581245	C	A	0	0	1	1
chr12	52581255	C	T	0	0	1	1
chr12	52581787	A	G	1	0	0	1
chr12	52581868	C	T	0	0	1	1
chr12	52583027	G	A	1	0	0	1
chr12	52583122	T	A	0	0	1	1
chr12	52583917	T	A	1	1	0	2
chr12	52584168	G	A	1	1	1	3
chr12	52584233	C	T	1	1	0	2
chr12	52584507	T	G	1	1	1	3
chr12	52584767	G	C	1	0	0	1
chr12	52584777	G	A	1	1	1	3
chr12	52584803	C	T	0	0	1	1
chr12	52586030	T	C	0	0	1	1
chr12	52586302	C	A	0	0	1	1
chr12	52586873	C	T	0	1	0	1
chr12	52586988	T	C	0	1	0	1
chr12	52587021	G	C	0	1	1	2
chr12	52587788	A	G	0	0	1	1
chr12	52587984	G	A	0	1	0	1
chr12	52588129	C	T	0	1	0	1
chr12	52588644	G	A	0	1	0	1
chr12	52588645	G	T	0	1	0	1
chr12	52588652	A	G	0	1	1	2
chr12	52588717	T	C	0	1	0	1
chr12	52589258	T	C	0	1	0	1
chr12	52589274	T	C	0	1	0	1
chr12	52589275	G	A	0	1	0	1
chr12	52589512	A	C	0	1	0	1
chr12	52589559	T	C	0	1	0	1
chr12	52589630	A	G	0	1	1	2
chr12	52589749	A	G	0	1	0	1
chr12	52589834	CT	C	0	1	1	2
chr12	52589928	A	G	0	1	0	1
chr12	52589971	G	GTC	0	1	0	1
chr12	52590004	A	G	0	1	0	1	['Cutaneous leishmaniasis']
chr12	52590091	C	CTT	0	1	0	1
chr12	52590166	CT	C	0	1	0	1
chr12	52590314	A	C	0	1	0	1
chr12	52590422	T	G	0	1	0	1
chr12	52590477	A	G	0	1	0	1
chr12	52590536	G	T	0	1	0	1
chr12	52590595	A	C	0	1	0	1
chr12	52591142	C	T	0	1	0	1
chr12	52591327	A	G	0	1	0	1
chr12	52591387	CT	C,CTT	0	1	0	1
chr12	52591420	G	A	0	1	0	1
chr12	52591689	T	G	0	1	0	1
chr12	52591804	C	T	0	1	0	1
chr12	52591916	C	A	0	1	0	1
chr12	52592244	C	A	0	0	1	1
chr12	52593059	G	A	0	0	1	1
chr12	52593176	T	C	0	0	1	1
chr12	52594339	G	A	0	1	1	2
chr12	52594827	T	C	0	1	1	2
chr12	52595006	C	T	0	1	1	2
chr12	52595026	C	G	0	1	1	2
chr12	52595174	T	C	0	1	0	1
chr12	52595414	G	A	0	1	1	2
chr12	52596327	C	T	0	0	1	1
chr12	52596355	A	G	0	1	0	1
chr12	52596707	C	G	1	0	0	1
chr12	52596710	A	G	0	0	1	1
chr12	52596730	C	A	0	0	1	1
chr12	52597136	G	C	0	1	0	1
chr12	52597744	A	G	0	1	0	1
chr12	52598068	G	A	0	0	1	1
chr12	52598495	C	T	0	1	1	2
chr12	52598639	T	A	0	1	1	2
chr12	52598641	T	TA	0	0	1	1
chr12	52598848	GAC	G	0	1	0	1
chr12	52599095	C	G	0	1	0	1
chr12	52599119	C	T	0	1	0	1
chr12	52599346	A	G	0	1	0	1
chr12	52599692	T	TTA	0	1	0	1
chr12	52600033	T	C	0	1	0	1
chr12	52600202	G	C	0	0	1	1
chr12	52600745	ATG	A	0	1	0	1
chr12	52601282	A	G	1	0	1	2
chr12	52602013	C	T	1	0	0	1
chr12	52602716	C	T	1	0	0	1
chr12	52603750	C	A	0	1	0	1
chr12	52604451	A	G	1	1	0	2
chr12	52604598	C	T	0	0	1	1
chr12	52604705	G	A	0	1	0	1
chr12	52604796	C	A	0	1	0	1
chr12	52604974	AC	A	0	1	0	1
chr12	52605163	A	G	1	0	1	2
chr12	52605272	G	C	0	0	1	1
chr12	52605566	G	A	1	0	0	1
chr12	52606043	C	T	1	0	1	2
chr12	52606108	A	G	0	0	1	1
chr12	52606121	T	C	1	0	0	1
chr12	52606170	A	C	0	1	1	2
chr12	52606661	C	T	1	0	0	1
chr12	52607410	C	T	1	0	0	1
chr12	52607967	C	T	1	0	0	1
chr12	52608493	G	A	1	0	0	1
chr12	52608505	C	T	1	0	0	1
chr12	52608531	G	A	1	1	0	2
chr12	52608712	C	T	1	0	0	1
chr12	52608835	G	C	1	1	1	3
chr12	52609032	A	G	0	1	0	1
chr12	52609114	G	A	0	1	0	1
chr12	52609302	G	A	1	0	0	1
chr12	52610139	C	T	1	0	0	1
chr12	52610238	T	C	1	0	0	1
chr12	52610365	G	GGTGTGGTGAT	1	0	0	1
chr12	52610414	A	AACAC	1	0	0	1
chr12	52610748	T	C	1	0	0	1
chr12	52610904	TACAC	T	0	1	0	1
chr12	52611017	C	A	1	0	0	1
chr12	52611050	A	G	1	0	0	1
chr12	52611052	G	A	1	0	0	1
chr12	52611248	T	G	1	0	0	1
chr12	52611451	G	C	1	0	0	1
chr12	52611461	CT	C	1	0	0	1
chr12	52611507	C	A	1	0	0	1
chr12	52611660	C	T	1	0	0	1
chr12	52611710	G	A	0	1	0	1
chr12	52611745	T	C	1	0	0	1
chr12	52611759	C	T	0	1	0	1
chr12	52611820	T	C	1	0	0	1
chr12	52611900	T	C	1	1	1	3
chr12	52612106	A	G	1	0	0	1
chr12	52612173	T	C	1	0	0	1
chr12	52612279	T	A	1	0	0	1
chr12	52612308	TTTAATTTATTTTTG	T	0	0	1	1
chr12	52612484	A	AT	0	1	0	1
chr12	52612795	G	C	0	0	1	1
chr12	52612872	A	G	0	0	1	1
chr12	52612942	C	T	1	0	0	1
chr12	52612993	T	C	1	0	0	1
chr12	52613148	TATCTATCTATCTATCTATCTATCTATCTATC	T	1	0	0	1
chr12	52613221	C	CATCT	1	0	0	1
chr12	52613334	C	T	0	1	0	1
chr12	52613343	C	T	1	0	0	1
chr12	52613487	A	C	1	0	0	1
chr12	52613628	A	ATT	0	1	0	1
chr12	52613628	A	AT	0	0	1	1
chr12	52613685	C	T	1	0	0	1
chr12	52613830	C	A	1	0	0	1
chr12	52613889	C	T	1	0	0	1
chr12	52613962	T	A	1	0	0	1
chr12	52614101	C	G	1	0	0	1
chr12	52614161	A	G	1	0	0	1
chr12	52614234	G	C	0	1	0	1
chr12	52614793	T	C	1	0	0	1
chr12	52615543	G	A	1	0	0	1
chr12	52615694	C	T	1	0	0	1
chr12	52615823	C	T	1	0	0	1
chr12	52615841	G	C	1	0	0	1
chr12	52615952	A	C	1	0	0	1
chr12	52616047	A	G	1	0	0	1
chr12	52616072	G	C	1	0	0	1
chr12	52616578	A	G	1	0	0	1
chr12	52616686	A	G	1	0	0	1
chr12	52617287	G	A	0	1	0	1
chr12	52617471	T	C	1	0	0	1
chr12	52618441	T	G	0	0	1	1
chr12	52618553	G	A	0	1	0	1
chr12	52618677	T	C	1	0	0	1
chr12	52618729	A	T	0	1	0	1
chr12	52618826	C	T	1	0	0	1
chr12	52618968	G	A	1	0	0	1
chr12	52619082	C	T	1	0	0	1
chr12	52619166	T	A	0	0	1	1
chr12	52619365	A	G	1	0	0	1
chr12	52619394	CT	C	0	1	0	1
chr12	52619394	CTT	C	0	0	1	1
chr12	52619766	G	C	0	0	1	1
chr12	52620310	G	A	0	0	1	1
chr12	52621087	T	C	1	0	0	1
chr12	52621143	G	A	1	0	0	1
chr12	52621148	G	A	0	1	0	1
chr12	52621320	G	A	0	1	0	1
chr12	52621488	A	G	1	0	0	1
chr12	52621575	G	A	1	1	0	2
chr12	52621713	C	CTCTTCT	0	1	0	1
chr12	52621942	C	T	0	1	0	1
chr12	52622984	G	A	1	0	0	1
chr12	52623029	T	C	1	0	0	1
chr12	52623758	G	A	0	1	0	1
chr12	52624148	C	T	0	1	0	1
chr12	52624281	T	C	1	1	1	3
chr12	52624970	G	T	0	1	0	1
chr12	52625918	G	T	0	1	0	1
chr12	52626356	G	A	0	0	1	1
chr12	52627568	A	T	0	1	0	1
chr12	52627770	C	A	0	0	1	1
chr12	52629177	G	A	0	0	1	1
chr12	52629679	A	G	0	1	0	1
chr12	52629712	C	T	1	0	0	1
chr12	52630138	G	T	1	0	0	1
chr12	52630866	C	T	0	1	0	1
chr12	52631242	C	T	0	1	0	1
chr12	52631510	ATGTG	A,ATGTGTGTG	0	0	1	1
chr12	52631581	G	T	0	0	1	1
chr12	52631967	A	G	1	1	1	3
chr12	52632314	C	T	1	1	1	3
chr12	52632573	A	G	1	0	0	1
chr12	52632640	G	A	0	0	1	1
chr12	52633023	G	A	1	1	1	3
chr12	52633946	T	TAC	1	0	0	1
chr12	52633946	TAC	T	0	0	1	1
chr12	52633970	CAT	C	0	0	1	1
chr12	52634699	A	C	1	0	0	1
chr12	52634752	C	T	1	0	0	1
chr12	52634956	C	T	0	1	0	1
chr12	52635241	G	A	1	0	0	1
chr12	52635360	G	A	1	0	1	2
chr12	52635443	T	C	0	0	1	1
chr12	52635560	A	T	1	0	1	2
chr12	52635764	T	C	1	0	0	1
chr12	52635979	A	C	1	0	1	2
chr12	52636447	A	G	1	0	0	1
chr12	52636465	C	T	0	0	1	1
chr12	52636843	G	A	0	0	1	1
chr12	52637176	C	T	1	0	0	1
chr12	52637940	A	G	1	0	0	1
chr12	52639588	C	T	0	1	0	1
chr12	52640002	G	A	0	0	1	1
chr12	52640058	C	T	0	0	1	1
chr12	52640277	C	T	1	0	0	1	['Diisocyanate-induced asthma']
chr12	52640509	A	G	0	0	1	1
chr12	52640569	C	T	1	0	0	1
chr12	52640970	GAA	G	0	0	1	1
chr12	52641016	C	T	1	0	0	1
chr12	52641128	C	A	0	1	0	1
chr12	52641164	T	C	0	0	1	1
chr12	52641206	T	TGGGGCCGCA	1	0	0	1
chr12	52641619	AT	A	1	0	0	1
chr12	52641711	G	A	1	0	0	1
chr12	52642517	C	T	1	0	0	1
chr12	52644396	A	C	1	0	0	1
chr12	52644412	A	G	1	1	0	2
chr12	52644434	G	C	1	1	0	2
chr12	52644470	G	A	0	1	0	1
chr12	52644970	G	T	1	0	0	1
chr12	52645186	C	T	0	1	0	1
chr12	52645754	T	C	1	1	1	3
chr12	52646182	C	T	1	0	0	1
chr12	52646516	T	G	0	0	1	1
chr12	52646941	C	G	1	0	0	1
chr12	52647102	C	T	0	0	1	1
chr12	52647197	A	T	1	1	0	2
chr12	52648297	T	G	1	0	1	2
chr12	52648624	C	G	1	1	0	2
chr12	52648837	C	T	1	0	0	1
chr12	52649489	A	G	0	1	1	2
chr12	52649887	T	C	0	1	0	1
chr12	52649954	T	C	0	1	1	2
chr12	52650590	C	T	0	1	0	1
chr12	52650748	T	C	0	0	1	1
chr12	52650887	G	C	1	0	0	1
chr12	52651821	G	T	0	1	0	1
chr12	52651996	C	A	1	0	0	1	['Diffusing capacity of carbon monoxide']
chr12	52652243	A	T	0	1	0	1
chr12	52652608	C	A	0	0	1	1
chr12	52652622	C	T	0	0	1	1
chr12	52653610	A	T	0	0	1	1
chr12	52654000	C	CTA	0	1	0	1
chr12	52654322	C	T	0	0	1	1
chr12	52654630	T	A	1	0	0	1
chr12	52655965	A	G	1	1	0	2
chr12	52656236	G	A	1	1	0	2
chr12	52656353	C	G	0	1	1	2
chr12	52656720	C	T	1	1	0	2
chr12	52656967	C	T	1	0	0	1
chr12	52657399	T	C	0	0	1	1
chr12	52657510	A	ATGG	0	0	1	1
chr12	52657665	T	C	0	0	1	1
chr12	52658136	CACAG	CACAGACAGACAG,C	1	0	0	1
chr12	52658374	A	G	1	0	1	2
chr12	52659853	AT	A	1	0	0	1
chr12	52659875	A	G	1	0	0	1
chr12	52659941	C	T	0	0	1	1
chr12	52659998	G	A	1	0	0	1
chr12	52660022	ATTTTTTTT	A	0	0	1	1
chr12	52660812	G	A	0	1	1	2
chr12	52660904	C	T	1	0	1	2
chr12	52661075	C	T	1	0	0	1
chr12	52661192	A	G	0	0	1	1
chr12	52661196	G	A	0	1	1	2
chr12	52661714	G	A	1	0	1	2
chr12	52662667	G	A	1	0	1	2
chr12	52662748	T	A	1	1	0	2
chr12	52662788	C	T	0	0	1	1
chr12	52663776	A	G	1	0	0	1
chr12	52664990	T	C	0	0	1	1
chr12	52665364	A	G	1	0	0	1
chr12	52665376	C	A	0	0	1	1
chr12	52665722	C	G	0	0	1	1
chr12	52666369	A	G	1	1	0	2
chr12	52666920	A	G	0	0	1	1
chr12	52667261	GC	G	1	0	1	2
chr12	52667756	T	C	1	0	1	2
chr12	52668716	T	G	1	0	0	1
chr12	52669220	AT	A	1	1	0	2
chr12	52670031	C	T	1	0	0	1
chr12	52670280	T	C	1	0	0	1
chr12	52670364	AG	A	1	0	0	1
chr12	52670576	A	C	1	0	0	1
chr12	52670826	G	C	1	0	0	1
chr12	52671254	T	G	1	0	0	1
chr12	52671289	C	T	1	0	0	1
chr12	52671438	G	C	1	0	0	1
chr12	52671825	C	G	0	0	1	1
chr12	52672222	G	GTT	0	1	0	1
chr12	52672222	G	GT,GTT	0	0	1	1
chr12	52672625	T	C	1	0	0	1
chr12	52672636	G	C	1	0	1	2
chr12	52672657	G	A	1	1	0	2
chr12	52672705	C	T	1	0	0	1
chr12	52672871	G	GCCGGGCCCCGCC	1	0	0	1
chr12	52672886	C	T	0	1	1	2
chr12	52673089	C	T	1	0	0	1
chr12	52673245	G	A	1	0	0	1
chr12	52673260	C	A	1	0	0	1
chr12	52673510	T	C	1	0	0	1
chr12	52673870	C	T	1	0	0	1
chr12	52675034	C	T	1	0	0	1
chr12	52675098	T	C	1	0	0	1
chr12	52675436	T	A	1	0	0	1
chr12	52675445	T	G	1	0	0	1
chr12	52675679	C	T	1	0	1	2
chr12	52675698	A	C	0	1	1	2
chr12	52675886	G	GAAT	0	0	1	1
chr12	52675902	G	A	0	0	1	1
chr12	52675999	G	A	1	0	0	1
chr12	52676020	A	AT	0	1	0	1
chr12	52676079	C	A	1	0	0	1
chr12	52676117	C	T	0	1	1	2
chr12	52676133	C	T	1	0	0	1
chr12	52676221	T	C	1	0	0	1
chr12	52676247	T	C	1	0	0	1
chr12	52676403	A	G	1	0	0	1
chr12	52676525	C	T	1	0	0	1
chr12	52676755	C	G	1	0	1	2
chr12	52676977	A	G	1	0	1	2
chr12	52676989	A	C	1	0	0	1
chr12	52677036	G	A	1	0	0	1
chr12	52677709	T	G	1	0	1	2
chr12	52678568	C	T	1	0	1	2
chr12	52678643	G	A	1	0	1	2
chr12	52678900	A	G	1	0	0	1
chr12	52679024	G	A	1	0	1	2
chr12	52679146	TA	T	0	0	1	1
chr12	52679937	C	G	1	0	1	2
chr12	52680008	T	C	1	0	1	2
chr12	52680766	G	A	0	0	1	1	['Diisocyanate-induced asthma']
chr12	52680789	T	C	0	0	1	1
chr12	52681056	C	T	1	0	0	1
chr12	52681080	G	A	1	0	0	1
chr12	52681416	T	C	1	0	0	1
chr12	52681437	A	G	1	0	0	1
chr12	52681460	G	A	1	0	0	1
chr12	52681533	T	C	1	0	0	1
chr12	52681733	A	C	1	0	0	1
chr12	52682141	G	A	0	1	0	1
chr12	52682618	C	A	0	0	1	1
chr12	52683203	G	C	1	0	0	1
chr12	52683206	T	G	1	0	0	1
chr12	52683210	A	G	1	0	0	1
chr12	52684024	T	G	1	0	0	1
chr12	52684825	G	A	1	0	0	1
chr12	52684902	C	T	1	0	0	1
chr12	52685096	C	G	1	0	0	1
chr12	52685213	T	G	0	0	1	1
chr12	52685433	C	G	1	0	1	2
chr12	52685545	C	T	1	1	0	2
chr12	52686450	ATTTATT	A	0	1	1	2
chr12	52687070	G	A	1	0	0	1
chr12	52687416	A	G	1	1	0	2	['Brain region volumes']
chr12	52688766	C	T	1	1	1	3
chr12	52689168	A	C	1	0	0	1
chr12	52690447	G	GC	1	0	0	1
chr12	52690637	G	C	0	1	1	2
chr12	52691103	T	C	1	1	1	3
chr12	52691280	G	A	0	0	1	1
chr12	52691320	C	T	0	0	1	1
chr12	52691958	T	C	0	1	0	1	['Plasma amyloid beta peptide concentrations (ABx-42)']
chr12	52692091	C	T	1	0	1	2
chr12	52692207	C	T	0	1	0	1
chr12	52692473	G	A	0	1	1	2
chr12	52692594	A	T	1	0	0	1
chr12	52692670	C	G	1	0	0	1
chr12	52692815	A	G	1	0	1	2
chr12	52692914	A	G	0	1	1	2
chr12	52693176	C	T	0	1	0	1
chr12	52693332	C	T	1	0	0	1
chr12	52693997	G	T	1	0	0	1
chr12	52694156	A	G	0	1	0	1
chr12	52694293	C	A	0	0	1	1
chr12	52694533	G	T	1	0	1	2
chr12	52694595	T	C	0	0	1	1
chr12	52694609	G	A	1	0	1	2
chr12	52695047	G	A	1	1	1	3
chr12	52695198	G	C	0	1	0	1
chr12	52695630	C	T	1	0	1	2
chr12	52695754	C	T	1	0	1	2
chr12	52695787	C	T	1	0	1	2
chr12	52696048	G	A	1	0	0	1
chr12	52696125	C	T	1	0	0	1
chr12	52696625	T	TG	0	1	0	1
chr12	52696629	G	GA	0	1	0	1
chr12	52696930	A	C	1	0	0	1
chr12	52697485	A	G	0	1	0	1
chr12	52697744	T	C	1	0	0	1
chr12	52697748	A	C	1	0	0	1
chr12	52697751	C	G	1	0	0	1
chr12	52697802	T	C	1	0	0	1
chr12	52697806	C	T	1	0	0	1
chr12	52697809	G	C	1	0	0	1
chr12	52698138	T	C	1	0	0	1
chr12	52699213	G	T	1	1	0	2
chr12	52699728	G	A	1	0	0	1
chr12	52700100	C	A	1	0	0	1
chr12	52700831	C	CT	1	0	0	1
chr12	52700967	C	T	1	0	0	1
chr12	52701393	C	T	0	1	0	1
chr12	52701409	C	T	0	1	0	1
chr12	52702496	C	T	1	0	0	1
chr12	52702633	G	A	1	1	0	2
chr12	52702640	G	GTT	1	0	0	1
chr12	52702656	A	G	1	0	0	1
chr12	52702681	C	T	1	0	0	1
chr12	52703523	G	C	1	0	0	1
chr12	52703608	T	G	1	0	0	1
chr12	52703879	A	AG	1	0	0	1
chr12	52704025	A	G	0	1	0	1
chr12	52704167	G	T	1	0	0	1
chr12	52704252	A	C	1	0	0	1
chr12	52704417	G	A	1	0	0	1
chr12	52704745	G	A	1	0	0	1
chr12	52704898	T	C	1	0	0	1
chr12	52704991	G	A	0	1	0	1
chr12	52705061	C	T	1	0	0	1
chr12	52705269	G	A	0	1	0	1
chr12	52705658	AT	A	1	1	0	2
chr12	52706194	C	T	0	1	0	1
chr12	52706286	T	G	1	0	0	1
chr12	52706554	G	A	1	0	0	1
chr12	52706590	G	A	1	0	0	1
chr12	52706748	T	G	1	0	0	1
chr12	52706854	G	A	0	1	0	1
chr12	52706860	AG	A	1	0	0	1
chr12	52706868	A	G	1	0	0	1
chr12	52706949	A	G	1	0	0	1
chr12	52706989	C	T	1	0	0	1
chr12	52707084	G	A	1	0	0	1
chr12	52707162	A	G	1	0	0	1
chr12	52707610	A	G	0	1	0	1
chr12	52707613	C	T	1	0	0	1
chr12	52707973	C	G	1	1	0	2
chr12	52708090	TC	T	1	1	0	2
chr12	52708241	G	A	1	0	0	1
chr12	52708277	G	A	1	1	0	2
chr12	52708420	G	A	1	0	0	1
chr12	52708565	A	G	1	0	0	1
chr12	52708730	A	AGGTGT	1	0	0	1
chr12	52708978	T	C	1	0	0	1
chr12	52709032	T	C	1	0	0	1
chr12	52709429	A	G	1	1	0	2
chr12	52709880	A	G	1	1	0	2
chr12	52709883	T	C	1	1	0	2
chr12	52709981	C	A	0	1	0	1
chr12	52710037	A	G	1	1	0	2
chr12	52710045	T	TACACACACACACACAC	1	0	0	1
chr12	52710045	TACAC	T	0	1	0	1
chr12	52710068	AC	A	0	0	1	1
chr12	52710076	G	C	0	0	1	1
chr12	52710078	T	C	0	0	1	1
chr12	52710102	C	T	1	1	0	2
chr12	52710198	C	T	1	1	0	2
chr12	52710246	T	C	1	1	0	2
chr12	52710309	G	A	1	0	0	1
chr12	52710715	G	A	1	1	0	2
chr12	52710721	G	C	1	1	0	2
chr12	52710897	T	C	0	1	0	1
chr12	52710898	G	A	0	1	0	1
chr12	52710913	A	G	0	1	0	1
chr12	52711216	T	C	1	0	0	1
chr12	52711375	G	C	0	1	0	1
chr12	52711416	A	G	1	1	0	2
chr12	52711450	T	C	1	0	0	1
chr12	52711549	G	A	1	1	0	2
chr12	52711624	C	T	1	1	0	2
chr12	52711776	G	A	1	1	0	2
chr12	52712237	C	G	1	0	1	2
chr12	52712249	C	T	1	1	0	2
chr12	52712349	G	A	1	0	0	1
chr12	52712746	C	T	1	1	0	2
chr12	52712813	A	G	1	1	0	2
chr12	52712817	G	A	0	1	0	1
chr12	52712898	A	G	1	1	0	2
chr12	52712975	G	A	0	1	0	1	['Core binding factor acute myeloid leukemia', 'Core binding factor acute myeloid leukemia']
chr12	52713088	G	A	1	0	1	2
chr12	52713170	T	TAA	0	1	0	1
chr12	52713199	CA	C	1	1	0	2
chr12	52713349	C	CTA	0	1	0	1
chr12	52713417	T	A	1	1	0	2
chr12	52713684	G	T	0	1	0	1
chr12	52713697	T	C	1	1	0	2
chr12	52713781	G	T	1	1	0	2
chr12	52713803	C	A	1	1	0	2
chr12	52713950	AT	A	1	1	0	2
chr12	52714097	G	A	1	1	0	2
chr12	52714138	T	C	1	1	0	2
chr12	52714422	G	A	0	1	0	1
chr12	52715363	C	T	1	1	0	2
chr12	52715616	T	C	1	0	0	1
chr12	52715619	G	C	1	0	0	1
chr12	52715815	A	T	1	1	0	2
chr12	52715876	T	C	1	1	0	2
chr12	52716043	GTATTCATT	G	1	1	0	2
chr12	52716064	CATTTATT	C	0	1	0	1
chr12	52716072	CA	C	0	1	0	1
chr12	52716337	G	A	1	1	0	2
chr12	52716402	A	G	0	1	0	1
chr12	52716522	G	A	1	1	0	2
chr12	52716596	C	T	0	1	0	1
chr12	52716607	G	T	0	1	0	1
chr12	52716855	GC	G	1	0	0	1
chr12	52716936	A	G	1	0	0	1
chr12	52717544	G	A	0	1	0	1
chr12	52717622	G	T	1	1	0	2
chr12	52717686	G	T	1	1	0	2
chr12	52717771	T	C	0	0	1	1
chr12	52718196	A	G	0	1	0	1
chr12	52718206	A	G	1	0	0	1
chr12	52718873	C	T	1	0	0	1
chr12	52719032	A	G	1	0	0	1
chr12	52719253	C	A	1	1	0	2
chr12	52719535	G	T	1	0	0	1
chr12	52719707	G	A	1	0	0	1
chr12	52719861	C	CAAG	1	0	0	1
chr12	52720482	G	A	1	1	0	2
chr12	52720495	G	GA	0	0	1	1
chr12	52720565	C	CGTGT	1	0	0	1
chr12	52720565	CGTGT	C,CGTGTGTGTGTGT	0	1	0	1
chr12	52722110	A	C	0	1	0	1
chr12	52722252	C	T	0	1	0	1
chr12	52722889	C	A	0	1	0	1
chr12	52723098	T	C	0	1	0	1
chr12	52723214	C	A	0	1	0	1
chr12	52723271	G	A	0	1	0	1
chr12	52723407	A	G	1	1	0	2
chr12	52723513	C	T	1	0	1	2
chr12	52724379	A	G	0	1	0	1
chr12	52724479	C	G	0	1	0	1
chr12	52724707	C	T	0	1	0	1
chr12	52724938	C	T	0	1	0	1
chr12	52725149	T	C	0	0	1	1
chr12	52725265	C	T	0	1	0	1
chr12	52725301	C	A	0	1	0	1
chr12	52725876	T	C	0	1	0	1
chr12	52726034	T	C	0	1	0	1
chr12	52726695	T	C	0	1	0	1
chr12	52726792	C	T	1	1	0	2
chr12	52726854	G	T	0	1	0	1
chr12	52726874	A	C	1	0	0	1
chr12	52726945	G	A	1	0	1	2
chr12	52726977	G	GT	0	1	0	1
chr12	52727256	G	T	0	1	0	1
chr12	52727258	T	G	0	1	0	1
chr12	52727876	A	G	0	1	0	1
chr12	52728446	AT	A	1	1	0	2
chr12	52728555	G	T	0	1	0	1
chr12	52729142	C	T	0	1	0	1
chr12	52729313	C	G	0	0	1	1
chr12	52730431	G	A	0	1	0	1
chr12	52730727	G	A	0	1	0	1
chr12	52730771	C	G	0	1	0	1
chr12	52731532	CAT	C	0	1	0	1
chr12	52731811	C	T	0	1	0	1
chr12	52731950	C	T	1	1	0	2
chr12	52732289	C	G	1	1	0	2
chr12	52732506	T	C	1	1	0	2
chr12	52732945	G	A	0	1	0	1
chr12	52733168	A	T	0	1	0	1
chr12	52733218	C	G	0	1	0	1
chr12	52733643	G	C	0	1	0	1
chr12	52734257	C	A	0	0	1	1
chr12	52734348	C	G	0	1	0	1
chr12	52734460	A	G	0	1	0	1
chr12	52734580	A	G	0	1	0	1
chr12	52735450	G	A	1	0	0	1
chr12	52736524	G	T	1	0	0	1
chr12	52737642	C	T	0	1	0	1
chr12	52738111	T	C	1	0	0	1
chr12	52738380	A	G	1	0	0	1
chr12	52739301	C	T	1	0	0	1
chr12	52739839	A	G	1	0	0	1
chr12	52740278	T	G	1	0	0	1
chr12	52740675	G	A	1	0	0	1
chr12	52740685	A	G	1	0	0	1
chr12	52740734	G	A	0	0	1	1
chr12	52740904	A	C	1	0	0	1
chr12	52741091	C	T	1	0	0	1
chr12	52741161	TG	T	1	0	0	1
chr12	52741540	C	T	1	0	0	1
chr12	52741699	GAT	G	1	0	0	1
chr12	52741717	T	TA	1	0	0	1
chr12	52741736	G	T	1	0	0	1
chr12	52742148	C	T	1	0	0	1
chr12	52742196	C	T	1	0	0	1
chr12	52742318	G	A	1	0	0	1
chr12	52742477	A	G	1	0	0	1
chr12	52742582	G	C	1	0	0	1
chr12	52742939	ATTT	A,AT	0	1	0	1
chr12	52743268	A	T	1	0	0	1
chr12	52743569	C	T	1	0	0	1
chr12	52743926	G	T	1	0	0	1
chr12	52744106	T	C	1	1	0	2
chr12	52744147	G	C	1	0	0	1
chr12	52744174	A	C	1	0	0	1
chr12	52744958	A	G	1	0	0	1
chr12	52745087	T	C	1	0	0	1
chr12	52745616	G	A	0	1	0	1
chr12	52746137	T	C	1	0	0	1
chr12	52746294	A	G	1	0	0	1
chr12	52746793	G	T	1	0	0	1
chr12	52746819	C	A	0	0	1	1
chr12	52747149	T	G	1	0	0	1
chr12	52747272	T	C	1	0	0	1
chr12	52747898	A	C	1	1	0	2
chr12	52748082	G	A	1	1	0	2
chr12	52748170	G	A	0	0	1	1
chr12	52748957	C	T	1	1	0	2
chr12	52749073	C	T	1	1	0	2
chr12	52749603	C	CT	1	1	0	2
chr12	52749691	G	GT	1	1	0	2
chr12	52749738	C	A	1	1	0	2
chr12	52749739	C	T	0	0	1	1
chr12	52750303	T	C	1	1	0	2
chr12	52750608	G	A	1	1	0	2
chr12	52751173	G	A	1	1	0	2
chr12	52752714	C	CA	1	1	0	2
chr12	52753341	C	T	1	1	0	2
chr12	52753547	T	C	1	1	0	2
chr12	52753861	C	T	1	1	0	2
chr12	52754515	T	C	1	1	0	2
chr12	52755097	A	T	1	1	0	2
chr12	52755189	A	G	0	1	0	1
chr12	52755630	AG	A	1	1	0	2
chr12	52756913	C	A	1	1	0	2
chr12	52759239	G	A	0	1	0	1
chr12	52759979	T	C	0	1	0	1
chr12	52760417	G	A	1	1	0	2
chr12	52760460	TAC	T	1	1	0	2
chr12	52760732	G	A	0	1	0	1
chr12	52761469	A	C	0	1	0	1
chr12	52761679	T	C	0	1	0	1
chr12	52761833	A	G	0	1	0	1
chr12	52761959	T	C	1	0	0	1
chr12	52762307	T	C	0	0	1	1
chr12	52762444	G	A	0	1	0	1
chr12	52762622	G	A	1	1	0	2
chr12	52762765	C	G	0	1	0	1
chr12	52763106	GT	G	0	1	0	1
chr12	52763203	A	G	0	1	0	1
chr12	52763601	C	T	0	1	0	1
chr12	52765147	T	G	0	0	1	1
chr12	52765581	T	C	1	0	0	1
chr12	52766001	G	C	0	1	0	1
chr12	52767429	T	C	0	1	0	1
chr12	52767548	T	C	0	1	0	1
chr12	52767679	T	TTA	0	1	0	1
chr12	52767730	G	GT	0	1	0	1
chr12	52767984	C	T	0	1	0	1
chr12	52768216	C	CTT	0	1	0	1
chr12	52768859	G	T	0	1	0	1
chr12	52769186	C	T	0	1	0	1
chr12	52770460	A	G	1	0	0	1
chr12	52770505	T	C	0	0	1	1
chr12	52771000	G	T	0	0	1	1
chr12	52771074	T	C	0	1	1	2
chr12	52771149	A	G	0	0	1	1
chr12	52771206	G	A	0	0	1	1
chr12	52771237	T	C	0	0	1	1
chr12	52771306	A	G	0	0	1	1
chr12	52771376	C	A	0	1	1	2
chr12	52771474	A	G	0	0	1	1
chr12	52771520	G	A	0	0	1	1
chr12	52771821	G	GTA	0	0	1	1
chr12	52772249	GGTGGGGAGGGA	G	0	1	0	1
chr12	52772278	G	T	0	1	0	1
chr12	52772449	C	T	1	1	0	2
chr12	52772524	C	T	0	1	0	1	['Maximum habitual alcohol consumption']
chr12	52772535	G	A	0	1	0	1
chr12	52772578	T	C	1	0	0	1
chr12	52772659	C	T	0	1	1	2
chr12	52772665	A	G	0	1	1	2
chr12	52772848	T	C	0	1	1	2
chr12	52773016	G	A	0	1	1	2
chr12	52773106	T	G	0	1	1	2
chr12	52773209	G	T	0	0	1	1
chr12	52773224	G	A	0	1	1	2
chr12	52773256	G	A	0	1	1	2
chr12	52773330	G	A	0	1	1	2
chr12	52773352	G	T	0	1	1	2
chr12	52773702	G	A	0	1	1	2
chr12	52773774	T	C	0	1	1	2
chr12	52773890	A	G	0	1	1	2
chr12	52774158	G	A	0	1	1	2
chr12	52774235	A	G	1	0	0	1
chr12	52774305	A	G	0	1	1	2
chr12	52774370	G	A	0	1	1	2
chr12	52774516	C	T	1	0	0	1
chr12	52774606	T	C	0	1	1	2
chr12	52774993	C	G	0	1	1	2
chr12	52775034	G	A	0	1	1	2
chr12	52775062	T	C	0	1	1	2
chr12	52775395	C	T	0	1	1	2
chr12	52775411	T	C	0	0	1	1
chr12	52775476	G	A	0	1	1	2
chr12	52775935	T	G	0	1	1	2
chr12	52775967	C	T	0	1	1	2
chr12	52776679	A	G	1	0	0	1
chr12	52776895	G	A	0	1	1	2
chr12	52776942	T	C	0	1	1	2
chr12	52777022	G	T	0	1	0	1
chr12	52777036	G	A	0	1	1	2
chr12	52777439	A	G	0	1	1	2
chr12	52777502	A	G	0	1	1	2
chr12	52777513	T	C	0	1	1	2
chr12	52777578	C	T	0	1	1	2
chr12	52777580	A	C	0	1	1	2
chr12	52777606	G	A	0	1	1	2
chr12	52777787	A	G	1	1	1	3
chr12	52778033	A	AT	0	0	1	1
chr12	52778044	T	TGAG	1	0	0	1
chr12	52778263	G	A	1	0	0	1
chr12	52778455	G	A	0	1	1	2
chr12	52778670	T	G	0	1	1	2
chr12	52778772	C	T	1	0	0	1
chr12	52778947	A	G	0	1	1	2
chr12	52779244	A	G	0	1	1	2
chr12	52779360	G	A	1	0	0	1
chr12	52779391	A	G	0	1	1	2
chr12	52779608	T	C	0	1	1	2
chr12	52779677	T	A	0	1	1	2
chr12	52779699	C	T	0	1	1	2
chr12	52780177	AT	A	0	1	0	1
chr12	52780201	T	G	0	1	1	2
chr12	52780274	G	A	0	0	1	1
chr12	52780423	C	T	0	0	1	1
chr12	52780625	A	G	0	1	1	2
chr12	52780656	G	A	0	1	1	2
chr12	52780982	T	TAA	0	1	0	1
chr12	52781164	C	G	0	1	0	1
chr12	52781202	T	C	0	1	0	1
chr12	52781238	T	C	0	1	0	1
chr12	52781896	C	A	0	1	0	1
chr12	52782141	C	T	0	1	1	2
chr12	52782364	G	T	1	0	0	1
chr12	52782836	G	C	0	0	1	1
chr12	52782870	T	A	0	1	0	1
chr12	52783314	T	C	0	0	1	1
chr12	52784319	C	CTT	0	1	0	1
chr12	52784891	C	T	1	1	0	2
chr12	52785102	T	C	1	1	1	3
chr12	52785163	A	C	0	0	1	1
chr12	52785519	T	C	1	0	0	1
chr12	52785675	C	T	1	1	1	3
chr12	52785889	GTA	G	1	1	1	3
chr12	52786003	T	TA	1	1	1	3
chr12	52786026	G	A	1	1	1	3
chr12	52786087	T	C	1	0	0	1
chr12	52787393	T	TAA	0	1	0	1
chr12	52787463	G	T	1	1	0	2
chr12	52787578	A	C	1	1	0	2
chr12	52788012	A	C	1	0	1	2
chr12	52788303	T	C	1	1	1	3
chr12	52788928	G	A	1	1	1	3
chr12	52788945	C	G	0	0	1	1
chr12	52789140	T	C	1	1	1	3
chr12	52789198	C	A	1	1	1	3
chr12	52789208	T	C	1	1	1	3
chr12	52789509	T	C	1	0	0	1
chr12	52789597	A	G	1	0	0	1
chr12	52789605	T	A	1	0	0	1
chr12	52789691	A	C	1	1	1	3
chr12	52789693	GT	G	1	1	1	3
chr12	52790385	T	C	1	0	0	1
chr12	52790868	T	A	0	0	1	1
chr12	52790899	T	C	1	0	0	1
chr12	52790940	C	T	1	1	1	3
chr12	52791900	A	C	1	0	0	1
chr12	52792130	A	G	1	1	1	3
chr12	52792265	CT	C	0	0	1	1
chr12	52792460	G	A	1	1	1	3
chr12	52792986	G	A	0	1	1	2
chr12	52793387	A	T	0	1	0	1
chr12	52794642	A	G	1	1	0	2
chr12	52794762	G	A	0	0	1	1
chr12	52795351	C	T	0	0	1	1
chr12	52795407	C	A	0	0	1	1
chr12	52795587	G	A	0	1	0	1
chr12	52795637	G	A	1	1	0	2
chr12	52795905	G	A	0	0	1	1
chr12	52796718	A	G	1	1	0	2
chr12	52797862	T	C	1	0	1	2
chr12	52798364	G	A	0	1	1	2
chr12	52798902	A	C	1	1	0	2
chr12	52799215	C	T	1	1	0	2
chr12	52799286	G	A	1	0	0	1
chr12	52799341	C	T	1	0	1	2
chr12	52799419	T	C	0	0	1	1
chr12	52799796	G	T	0	0	1	1
chr12	52800356	G	T	1	0	0	1
chr12	52800649	C	T	1	0	1	2
chr12	52800910	A	G	1	1	1	3
chr12	52801296	A	G	1	1	1	3
chr12	52801820	C	T	0	1	0	1
chr12	52802345	C	T	0	1	0	1
chr12	52803091	C	T	1	1	0	2
chr12	52803138	A	G	1	0	0	1
chr12	52803353	T	A	1	0	0	1
chr12	52803390	A	C	1	0	0	1
chr12	52803435	C	T	1	0	0	1
chr12	52803467	C	T	1	1	0	2
chr12	52803550	G	A	1	0	0	1
chr12	52803722	T	TG	1	0	0	1
chr12	52803773	G	GA	1	0	0	1
chr12	52803834	C	T	0	0	1	1
chr12	52804120	T	C	1	0	0	1
chr12	52804671	G	A	1	0	0	1
chr12	52805198	G	C	0	1	0	1
chr12	52805337	G	A	1	0	0	1
chr12	52805775	C	T	0	1	0	1
chr12	52805952	A	G	0	0	1	1
chr12	52806518	C	T	0	0	1	1
chr12	52806639	G	C	1	1	1	3
chr12	52806798	G	A	1	0	1	2
chr12	52807250	G	C	0	1	1	2
chr12	52807268	T	C	0	0	1	1
chr12	52807280	C	T	1	0	0	1
chr12	52807361	G	A	1	0	0	1
chr12	52807516	T	C	1	0	1	2
chr12	52807590	C	T	1	0	0	1
chr12	52808188	C	CT	0	1	0	1
chr12	52808295	T	C	1	1	0	2
chr12	52808333	T	C	1	0	0	1
chr12	52808370	A	G	1	0	0	1
chr12	52808387	G	A	1	0	0	1
chr12	52808724	A	G	0	0	1	1
chr12	52808844	G	A	0	0	1	1
chr12	52808959	A	G	0	0	1	1
chr12	52809198	C	T	1	1	0	2
chr12	52809227	TC	T	1	0	0	1
chr12	52809248	G	A	1	1	0	2
chr12	52809338	A	G	0	0	1	1
chr12	52809676	C	T	1	1	0	2
chr12	52810044	G	A	1	1	0	2
chr12	52810246	A	G	0	0	1	1
chr12	52810474	T	C	1	1	1	3
chr12	52810538	C	T	1	1	0	2
chr12	52810615	T	G	1	1	1	3
chr12	52810779	G	A	0	1	0	1
chr12	52811090	TG	T	1	1	0	2
chr12	52811932	T	C	1	1	0	2
chr12	52812062	G	A	0	0	1	1
chr12	52812123	G	A	1	1	1	3
chr12	52812316	T	C	1	1	0	2
chr12	52812349	C	T	0	1	0	1
chr12	52812439	T	C	1	1	0	2
chr12	52812655	C	CG	1	0	0	1
chr12	52813130	A	G	1	1	0	2
chr12	52813549	C	T	1	1	0	2
chr12	52813798	G	C	0	1	0	1
chr12	52814230	A	G	1	1	0	2
chr12	52814899	GGTGTGT	G	0	0	1	1
chr12	52815465	T	C	1	1	0	2
chr12	52815744	C	G	1	1	0	2
chr12	52815842	G	T	0	1	0	1
chr12	52816393	C	T	1	0	0	1
chr12	52816801	C	G	1	1	0	2
chr12	52817181	G	A	1	1	0	2
chr12	52817716	T	A	0	1	0	1
chr12	52817742	GC	G	1	1	0	2
chr12	52817857	G	A	0	1	0	1
chr12	52818070	A	G	1	1	0	2
chr12	52818377	C	T	0	1	0	1
chr12	52818504	T	G	0	0	1	1
chr12	52818677	C	T	0	1	0	1
chr12	52819181	G	C	1	0	1	2
chr12	52820899	G	C	1	1	0	2
chr12	52820944	A	G	0	1	0	1
chr12	52821161	C	G	0	0	1	1
chr12	52821992	A	G	0	0	1	1
chr12	52822142	A	G	0	0	1	1
chr12	52822258	A	G	0	0	1	1
chr12	52822936	T	C	0	0	1	1
chr12	52823002	T	G	0	0	1	1
chr12	52823273	T	C	1	1	1	3
chr12	52823848	T	C	0	0	1	1
chr12	52823947	A	G	0	0	1	1
chr12	52824302	C	A	0	0	1	1
chr12	52824352	G	A	1	1	0	2
chr12	52824562	T	A	0	0	1	1
chr12	52824904	A	G	1	0	1	2
chr12	52824978	CT	C	0	0	1	1
chr12	52825363	G	A	0	0	1	1
chr12	52826586	G	A	0	0	1	1
chr12	52827175	CA	C	1	0	1	2
chr12	52827368	T	G	0	1	0	1
chr12	52827534	C	T	0	0	1	1
chr12	52827608	C	T	1	0	1	2
chr12	52827740	G	C	0	1	0	1
chr12	52827786	C	T	1	0	1	2
chr12	52827818	T	C	0	0	1	1
chr12	52828439	A	G	0	1	0	1
chr12	52829230	T	G	0	0	1	1
chr12	52830611	C	T	1	0	1	2
chr12	52830884	A	C	0	0	1	1
chr12	52831069	C	T	1	0	1	2
chr12	52831340	A	G	1	1	0	2
chr12	52831368	A	G	1	1	0	2
chr12	52831682	G	A	1	1	0	2
chr12	52831683	A	G	1	1	0	2
chr12	52831862	A	T	1	1	0	2
chr12	52832353	C	T	1	0	0	1
chr12	52832734	G	A	1	0	0	1
chr12	52832964	G	T	0	1	0	1
chr12	52833038	G	T	0	1	0	1
chr12	52833152	T	C	0	0	1	1
chr12	52833214	A	C	0	0	1	1
chr12	52833596	CTT	C	1	0	1	2
chr12	52834097	G	A	1	1	0	2
chr12	52834143	A	C	1	1	0	2
chr12	52834458	G	T	0	1	0	1
chr12	52834533	T	TA	0	0	1	1
chr12	52835321	C	G	1	0	0	1
chr12	52835400	G	A	1	1	0	2
chr12	52835426	G	A	0	1	0	1
chr12	52835610	T	G	0	0	1	1
chr12	52835643	A	G	1	1	0	2
chr12	52835842	C	A	0	1	0	1
chr12	52836222	T	G	1	1	0	2
chr12	52836938	C	T	1	0	1	2
chr12	52837163	T	C	0	0	1	1
chr12	52837465	G	A	0	0	1	1
chr12	52837615	G	C	0	0	1	1
chr12	52837719	T	C	1	0	1	2
chr12	52837769	G	A	0	1	0	1
chr12	52837780	C	A	0	1	0	1
chr12	52837822	A	G	0	0	1	1
chr12	52837930	C	A	1	0	1	2
chr12	52838067	TG	T	1	0	0	1
chr12	52838156	C	T	0	1	0	1
chr12	52838481	G	A	1	1	0	2
chr12	52838521	G	C	1	0	0	1
chr12	52838638	A	G	0	0	1	1
chr12	52838706	G	A	1	0	0	1
chr12	52838738	G	A	0	0	1	1
chr12	52838856	A	G	0	1	0	1
chr12	52838883	T	TTTTTG	1	0	1	2
chr12	52839126	G	T	0	0	1	1
chr12	52839250	T	C	1	0	1	2
chr12	52839468	T	C	1	1	0	2
chr12	52840036	G	A	1	0	1	2
chr12	52840256	C	T	0	0	1	1
chr12	52840301	G	A	0	1	0	1
chr12	52841765	G	A	1	0	1	2
chr12	52842074	C	A	1	1	0	2
chr12	52842101	C	T	0	0	1	1
chr12	52842131	C	T	0	0	1	1
chr12	52842208	T	C	1	0	0	1
chr12	52842736	T	C	1	0	0	1
chr12	52842830	A	C	1	0	0	1
chr12	52844016	T	C	1	1	0	2
chr12	52844621	G	A	1	1	0	2
chr12	52845161	C	T	1	0	0	1
chr12	52845435	C	T	1	0	0	1
chr12	52845574	C	T	1	0	0	1
chr12	52845952	A	C	1	1	0	2
chr12	52846090	C	T	1	1	0	2
chr12	52846133	T	C	0	0	1	1
chr12	52846534	C	A	0	0	1	1
chr12	52846568	C	G	1	0	0	1
chr12	52846691	CCAAT	C	1	0	0	1
chr12	52846915	G	A	1	0	0	1
chr12	52847604	G	C	0	0	1	1
chr12	52847717	C	T	1	1	0	2
chr12	52847940	G	T	1	1	0	2
chr12	52848241	T	G	0	0	1	1
chr12	52848392	T	C	1	1	1	3
chr12	52848779	CTATTAT	C,CTAT	0	1	0	1
chr12	52848795	T	C	0	1	1	2
chr12	52848937	G	T	0	0	1	1
chr12	52849392	G	A	1	1	0	2
chr12	52849766	A	C	1	1	0	2
chr12	52850363	A	G	0	0	1	1
chr12	52850845	G	T	0	0	1	1
chr12	52851471	C	T	1	1	0	2
chr12	52851650	G	C	1	1	0	2
chr12	52851863	A	G	0	0	1	1
chr12	52851873	T	A	1	1	1	3
chr12	52852007	C	T	1	1	0	2
chr12	52852728	G	A	1	1	0	2
chr12	52853224	C	G	1	1	0	2
chr12	52853224	C	A,G	0	0	1	1
chr12	52853737	T	G	1	1	1	3
chr12	52853761	T	G	1	1	0	2
chr12	52853858	T	C	1	1	0	2
chr12	52853904	T	A	1	1	1	3
chr12	52854142	G	A	1	1	0	2
chr12	52854146	C	T	1	1	0	2
chr12	52854160	G	C	1	1	0	2
chr12	52854451	C	T	0	0	1	1
chr12	52854485	C	T	0	1	0	1
chr12	52854764	G	A	1	1	0	2
chr12	52854780	G	C	0	1	0	1
chr12	52854865	C	G	1	1	0	2
chr12	52854938	G	C	0	0	1	1
chr12	52855176	G	A	1	1	0	2
chr12	52855282	T	A	1	1	0	2
chr12	52855351	G	A	0	1	0	1
chr12	52855360	G	T	0	1	0	1
chr12	52855800	T	C	1	1	0	2
chr12	52855942	G	A	1	1	0	2
chr12	52856064	C	T	1	1	0	2
chr12	52856095	G	T	0	1	0	1
chr12	52856192	C	T	1	1	0	2
chr12	52856368	A	G	1	1	0	2
chr12	52856682	GAT	G	0	0	1	1
chr12	52856735	G	A	1	1	0	2
chr12	52856763	GTA	G	0	0	1	1
chr12	52856892	G	A	1	1	0	2
chr12	52857352	A	G	0	0	1	1
chr12	52857365	A	G	1	1	0	2
chr12	52857420	C	T	1	1	0	2
chr12	52857431	G	T	0	0	1	1
chr12	52857493	T	A	1	1	0	2
chr12	52857498	G	C	1	1	0	2
chr12	52857516	T	G	1	1	0	2
chr12	52857701	G	A	1	1	0	2
chr12	52857712	GA	G	0	0	1	1
chr12	52857727	T	C	1	1	0	2
chr12	52857871	C	T	0	0	1	1
chr12	52858145	T	C	1	1	0	2
chr12	52858544	T	C	1	1	0	2
chr12	52858644	C	A	1	1	0	2
chr12	52858709	A	G	1	1	0	2
chr12	52858828	T	G	1	1	0	2
chr12	52859428	C	G	1	1	0	2
chr12	52859483	A	G	1	1	0	2
chr12	52859619	A	G	1	1	0	2
chr12	52859668	TC	T	1	1	0	2
chr12	52859895	C	T	1	1	0	2
chr12	52859985	C	A	1	1	0	2
chr12	52860358	A	G	1	1	0	2
chr12	52860639	T	C	1	0	0	1
chr12	52860641	T	A	1	0	0	1
chr12	52860675	G	A	0	0	1	1
chr12	52860685	T	C	1	1	0	2
chr12	52860746	T	A	1	1	0	2
chr12	52860888	A	G	1	1	0	2
chr12	52861136	G	A	0	0	1	1
chr12	52861276	C	T	1	1	0	2
chr12	52861588	A	C	1	1	0	2
chr12	52861786	A	G	1	1	0	2
chr12	52861862	A	G	1	1	0	2
chr12	52861965	G	A	1	1	0	2
chr12	52862041	T	C	0	0	1	1
chr12	52862130	A	G	1	1	0	2
chr12	52862257	C	T	1	1	0	2
chr12	52862503	C	T	1	1	0	2
chr12	52862562	G	T	1	1	0	2
chr12	52862614	T	G	0	0	1	1
chr12	52862767	G	C	1	1	0	2
chr12	52862783	G	A	1	1	0	2
chr12	52863038	G	A	1	0	0	1
chr12	52863091	G	T	1	1	0	2
chr12	52863160	G	A	1	1	0	2
chr12	52863213	C	T	1	1	0	2
chr12	52863564	C	T	1	0	0	1
chr12	52863709	C	T	1	1	0	2
chr12	52863732	C	T	1	1	0	2
chr12	52863892	G	A	1	1	0	2
chr12	52864005	A	G	1	1	0	2
chr12	52864031	C	T	1	1	0	2
chr12	52864060	G	A	0	0	1	1
chr12	52864240	G	T	1	1	0	2
chr12	52864588	C	T	0	0	1	1
chr12	52864756	C	G	1	1	0	2
chr12	52864775	T	C	1	1	0	2
chr12	52864843	G	A	1	1	0	2
chr12	52865389	G	C	1	0	0	1
chr12	52865393	C	T	1	0	0	1
chr12	52865443	T	C	1	0	0	1
chr12	52865548	G	C	1	1	0	2
chr12	52865592	A	T	1	0	0	1
chr12	52865652	G	A	1	0	0	1
chr12	52865837	A	G	1	0	0	1
chr12	52865900	C	T	0	1	0	1
chr12	52866060	C	T	0	0	1	1
chr12	52866145	T	G	0	0	1	1
chr12	52866326	C	T	0	1	0	1
chr12	52866543	T	G	1	0	0	1
chr12	52866703	G	A	1	0	0	1
chr12	52866716	C	T	1	0	0	1
chr12	52866748	G	C	1	0	0	1
chr12	52866765	G	A	1	0	0	1
chr12	52866769	C	T	1	0	0	1
chr12	52866821	C	T	1	0	0	1
chr12	52867260	C	T	1	0	0	1
chr12	52867324	G	T	1	0	0	1
chr12	52867339	C	T	1	0	0	1
chr12	52867341	G	A	1	0	0	1
chr12	52867342	A	G	1	0	0	1
chr12	52867375	A	G	1	0	0	1
chr12	52867625	G	T	1	1	1	3
chr12	52867714	C	T	1	1	1	3
chr12	52867910	T	C	1	1	1	3
chr12	52868044	G	GAAC	0	0	1	1
chr12	52868059	G	A	1	0	0	1
chr12	52868061	A	G	1	0	0	1
chr12	52868448	CT	C	1	1	1	3
chr12	52868456	T	G	1	1	0	2
chr12	52868480	A	G	0	0	1	1
chr12	52868565	T	C	1	1	1	3
chr12	52868579	T	C	1	1	0	2
chr12	52868761	C	T	1	1	1	3
chr12	52869016	G	T	1	1	0	2
chr12	52869029	C	T	1	1	1	3
chr12	52869042	G	A	1	1	0	2
chr12	52869045	C	T	1	1	1	3
chr12	52869046	G	A	1	1	0	2
chr12	52869139	G	T	1	1	1	3
chr12	52869443	C	A	1	1	0	2
chr12	52869613	T	C	1	0	0	1
chr12	52869740	A	C	1	1	1	3
chr12	52869831	G	C	0	0	1	1
chr12	52869980	G	A	1	1	1	3
chr12	52870064	C	CA	0	0	1	1
chr12	52870306	C	A	1	1	1	3
chr12	52870386	C	T	1	1	1	3
chr12	52870490	G	A	1	1	1	3
chr12	52870549	A	G	1	1	1	3
chr12	52871652	G	A	1	1	0	2
chr12	52871874	A	C	1	1	1	3
chr12	52872112	C	T	1	1	1	3
chr12	52872510	C	T	0	0	1	1
chr12	52872528	C	T	1	1	1	3
chr12	52872569	G	A	1	1	0	2
chr12	52872734	A	G	1	1	1	3
chr12	52872741	AC	A	0	0	1	1
chr12	52873104	C	G	0	0	1	1
chr12	52873293	C	T	1	0	1	2
chr12	52873724	C	T	1	0	1	2
chr12	52873730	A	ATGCTT	1	1	1	3
chr12	52873798	C	T	1	1	0	2
chr12	52873947	C	A	1	1	0	2
chr12	52874087	T	G	1	1	1	3
chr12	52874155	T	G	0	0	1	1
chr12	52874278	G	A	1	1	0	2
chr12	52874319	CT	C	1	1	0	2
chr12	52874405	A	G	0	0	1	1
chr12	52874453	G	A	0	0	1	1
chr12	52874816	C	G	1	1	1	3
chr12	52874859	C	T	0	0	1	1
chr12	52874941	T	TAA	0	1	0	1
chr12	52874946	C	A	1	1	1	3
chr12	52875245	A	C	1	1	1	3
chr12	52875270	T	C	1	1	1	3
chr12	52875288	C	T	1	1	1	3
chr12	52875289	T	C	1	1	0	2
chr12	52875559	A	G	1	0	0	1
chr12	52875761	T	C	1	1	0	2
chr12	52875935	A	G	1	1	1	3
chr12	52876144	C	T	1	1	0	2
chr12	52876239	A	G	0	0	1	1
chr12	52876246	T	C	1	1	0	2
chr12	52876351	A	T	1	1	1	3
chr12	52876374	A	T	1	1	1	3
chr12	52876427	G	A	1	1	0	2
chr12	52876490	C	T	1	1	0	2
chr12	52876576	C	T	1	1	1	3
chr12	52876610	T	C	1	1	1	3
chr12	52876628	C	CT	0	0	1	1
chr12	52876687	T	C	1	1	1	3
chr12	52876847	C	A	1	1	1	3
chr12	52877118	C	T	1	1	0	2
chr12	52877279	G	A	1	1	1	3
chr12	52877300	A	AT	1	1	1	3
chr12	52877363	A	G	1	1	1	3
chr12	52877598	C	A	1	1	1	3
chr12	52877643	A	G	1	1	0	2
chr12	52877778	G	A	0	0	1	1
chr12	52877890	G	A	0	1	0	1
chr12	52877912	G	A	0	1	0	1
chr12	52878352	A	T	1	1	1	3
chr12	52878379	G	T	1	1	1	3
chr12	52878403	C	T	1	1	1	3
chr12	52878426	G	A	1	1	1	3
chr12	52878519	A	G	0	0	1	1
chr12	52878585	T	G	0	0	1	1
chr12	52878810	A	G	1	1	1	3
chr12	52878910	G	A	1	1	1	3
chr12	52878937	C	T	1	1	1	3
chr12	52878938	T	C	1	1	0	2
chr12	52879641	G	A	1	1	1	3
chr12	52879654	G	A	1	1	1	3
chr12	52879668	GC	G	1	1	1	3
chr12	52879923	C	G	1	1	0	2
chr12	52879948	G	A	0	0	1	1
chr12	52880007	A	G	0	0	1	1
chr12	52880097	T	C	0	1	1	2
chr12	52880271	C	A	0	0	1	1
chr12	52880371	T	C	1	1	0	2
chr12	52880704	T	A	0	0	1	1
chr12	52880884	C	T	1	1	1	3
chr12	52880956	T	A	0	0	1	1
chr12	52880996	C	G	0	0	1	1
chr12	52880999	C	T	1	1	0	2
chr12	52881260	C	CAA	1	0	1	2
chr12	52881337	G	T	0	1	0	1
chr12	52881363	G	A	1	0	1	2
chr12	52881376	C	T	0	0	1	1
chr12	52881380	A	C	0	0	1	1
chr12	52881428	A	C	0	0	1	1
chr12	52881544	G	C	0	0	1	1
chr12	52881910	G	A	1	0	0	1
chr12	52882094	T	G	1	1	1	3
chr12	52882468	GTT	GTTT,G	1	1	0	2
chr12	52882468	GTT	G	0	0	1	1
chr12	52882556	T	A	1	1	1	3
chr12	52882780	C	T	1	1	0	2
chr12	52882850	A	G	1	1	0	2
chr12	52883090	T	G	0	0	1	1
chr12	52883094	G	C	1	1	1	3
chr12	52883177	T	C	0	0	1	1
chr12	52883235	A	T	1	1	1	3
chr12	52883256	C	T	1	1	1	3
chr12	52883477	C	T	0	0	1	1
chr12	52883510	G	A	0	0	1	1
chr12	52883888	C	T	1	0	0	1
chr12	52883932	A	G	1	0	0	1
chr12	52883947	C	A	1	0	1	2
chr12	52884044	C	T	0	0	1	1
chr12	52884735	A	G	1	0	1	2
chr12	52885019	C	T	1	0	0	1
chr12	52885201	C	T	1	1	0	2
chr12	52886027	C	CT	0	0	1	1
chr12	52886114	G	A	1	1	0	2
chr12	52886371	G	A	1	0	0	1
chr12	52886424	C	T	0	1	0	1
chr12	52886478	T	C	1	0	1	2
chr12	52886911	T	C	1	0	0	1
chr12	52887622	T	A	0	0	1	1
chr12	52888155	A	T	1	1	0	2
chr12	52888316	T	C	0	0	1	1
chr12	52889053	A	G	0	0	1	1
chr12	52889113	G	A	1	1	0	2
chr12	52889479	T	C	1	1	0	2
chr12	52889716	T	C	0	0	1	1
chr12	52889717	G	T	0	1	0	1
chr12	52890021	G	C	0	0	1	1
chr12	52891090	AT	A	1	1	1	3
chr12	52891511	T	C	1	1	0	2
chr12	52891543	G	A	1	1	0	2
chr12	52891626	G	A	1	1	0	2
chr12	52891700	CA	C	1	1	0	2
chr12	52892162	C	T	0	0	1	1
chr12	52892191	G	A	1	1	0	2
chr12	52892276	G	A	1	1	0	2
chr12	52892586	A	C	0	0	1	1
chr12	52892789	T	A	1	1	0	2
chr12	52892901	C	G	0	0	1	1
chr12	52892902	G	A	1	1	0	2
chr12	52893095	G	A	0	0	1	1
chr12	52893816	C	T	1	1	0	2
chr12	52893941	G	C	1	1	0	2
chr12	52894113	C	A	0	1	0	1
chr12	52894311	C	A	0	1	0	1
chr12	52894546	A	G	1	1	0	2
chr12	52894700	CCCA	C	1	1	0	2
chr12	52894855	C	T	0	0	1	1
chr12	52895301	A	G	1	0	0	1
chr12	52895401	T	C	1	1	0	2
chr12	52895442	A	G	1	0	0	1
chr12	52895675	C	G	1	0	0	1
chr12	52895879	G	C	1	0	0	1
chr12	52895887	A	ATTC	1	0	0	1
chr12	52896072	T	A	1	1	0	2
chr12	52896275	C	A	1	0	0	1
chr12	52896294	G	T	1	0	0	1
chr12	52896295	C	T	1	0	0	1
chr12	52896368	T	G	1	0	0	1
chr12	52896742	T	C	1	0	0	1
chr12	52897146	GT	G	1	0	0	1
chr12	52897221	G	C	1	0	0	1
chr12	52897470	T	C	1	0	0	1
chr12	52897503	A	G	1	0	0	1
chr12	52897937	CT	C	1	0	0	1
chr12	52898139	A	AT	0	1	0	1
chr12	52898156	G	T	0	1	0	1
chr12	52898369	G	C	1	0	0	1
chr12	52898693	TA	T	1	0	0	1
chr12	52898760	C	G	0	1	0	1
chr12	52898761	C	A	0	1	0	1
chr12	52898777	CATT	C	1	0	0	1
chr12	52898835	T	C	1	0	0	1
chr12	52898985	A	G	1	0	1	2	['Cutaneous squamous cell carcinoma']
chr12	52899240	C	T	1	0	0	1
chr12	52899317	CTTT	C	1	0	0	1
chr12	52899317	C	CT	0	0	1	1
chr12	52899337	T	C	1	0	0	1
chr12	52900062	G	A	0	0	1	1
chr12	52900188	A	T	0	1	1	2
chr12	52900638	A	T	1	1	0	2
chr12	52900647	A	C	0	0	1	1
chr12	52900648	T	C	0	0	1	1
chr12	52901197	A	G	0	0	1	1
chr12	52901295	G	T	0	0	1	1
chr12	52901369	C	A	0	0	1	1
chr12	52901608	C	T	0	0	1	1
chr12	52902140	A	G	1	1	0	2
chr12	52902702	G	C	0	0	1	1
chr12	52902963	G	GTA	0	0	1	1
chr12	52903072	C	CT	1	0	1	2
chr12	52903112	C	T	0	1	0	1
chr12	52903192	A	T	0	0	1	1
chr12	52903845	A	G	0	0	1	1
chr12	52904051	T	TC	1	0	1	2
chr12	52904385	T	G	1	0	0	1
chr12	52904611	A	G	1	1	0	2
chr12	52905171	A	T	0	0	1	1
chr12	52905464	GGTGTGTGT	G	1	1	0	2
chr12	52906080	T	C	0	0	1	1
chr12	52906097	G	A	0	0	1	1
chr12	52906153	A	G	1	1	0	2
chr12	52906263	C	T	0	0	1	1
chr12	52906415	C	A	0	0	1	1
chr12	52906434	G	GA	1	1	0	2
chr12	52906449	C	A	1	0	0	1
chr12	52906525	A	G	0	1	0	1
chr12	52906536	T	C	0	0	1	1
chr12	52906586	G	A	1	0	1	2
chr12	52906763	G	C	0	0	1	1
chr12	52906922	A	G	0	0	1	1
chr12	52906949	A	G	0	0	1	1
chr12	52906970	T	C	0	0	1	1
chr12	52907066	A	C	0	0	1	1
chr12	52907139	A	G	0	0	1	1
chr12	52907240	G	A	0	0	1	1
chr12	52907300	G	A	0	0	1	1
chr12	52907418	G	C	1	0	0	1
chr12	52907595	G	C	0	0	1	1
chr12	52907803	A	G	1	0	0	1
chr12	52907839	G	A	0	0	1	1
chr12	52907947	C	CTT	0	1	0	1
chr12	52908254	C	T	1	0	0	1
chr12	52908872	C	T	0	0	1	1
chr12	52908917	T	C	0	0	1	1
chr12	52909061	T	A	0	0	1	1
chr12	52909169	A	G	0	0	1	1
chr12	52909419	T	C	0	0	1	1
chr12	52909896	G	T	0	0	1	1
chr12	52910040	C	T	0	0	1	1
chr12	52910053	A	C	0	0	1	1
chr12	52910117	A	G	0	0	1	1
chr12	52910177	A	C	0	0	1	1
chr12	52910344	G	C	0	1	0	1
chr12	52910687	G	T	0	0	1	1
chr12	52910712	A	G	0	0	1	1
chr12	52910851	A	G	0	0	1	1
chr12	52911279	A	G	0	0	1	1
chr12	52911401	T	G	0	0	1	1
chr12	52912768	C	T	0	0	1	1
chr12	52912870	A	G	0	0	1	1
chr12	52912959	G	A	0	0	1	1
chr12	52913029	C	T	0	0	1	1
chr12	52913730	G	A	0	0	1	1
chr12	52913925	C	T	0	0	1	1
chr12	52914714	T	C	0	0	1	1
chr12	52914832	G	A	1	1	0	2
chr12	52915020	G	C	0	0	1	1
chr12	52915400	TGCCAGCTGCTTTAGGGAGG	T	1	0	0	1
chr12	52916022	C	T	1	0	1	2
chr12	52916143	T	C	0	0	1	1
chr12	52916149	A	T	1	0	1	2
chr12	52916283	C	T	1	0	1	2
chr12	52916606	C	T	1	0	1	2
chr12	52917080	TC	T	1	0	0	1
chr12	52918146	G	A	0	0	1	1
chr12	52918162	T	C	0	1	0	1
chr12	52918346	G	A	1	1	0	2
chr12	52918823	A	C	1	0	0	1
chr12	52919117	C	T	0	0	1	1
chr12	52919350	G	T	1	1	0	2
chr12	52919450	G	A	0	0	1	1
chr12	52919539	A	G	0	0	1	1
chr12	52920061	C	G	1	0	0	1
chr12	52920203	T	C	1	0	1	2
chr12	52920392	G	A	0	0	1	1
chr12	52920414	A	G	0	0	1	1
chr12	52920470	A	G	0	0	1	1
chr12	52921215	C	T	0	0	1	1
chr12	52921279	T	C	0	0	1	1
chr12	52921294	G	A	0	0	1	1
chr12	52921633	C	T	0	0	1	1
chr12	52922407	A	G	0	0	1	1
chr12	52922470	G	A	0	0	1	1
chr12	52922872	A	G	0	0	1	1
chr12	52923067	G	A	0	0	1	1
chr12	52923788	G	A	1	1	0	2
chr12	52923847	G	A	0	0	1	1
chr12	52923981	C	T	1	0	0	1
chr12	52925193	C	A	0	0	1	1
chr12	52925256	C	T	0	0	1	1
chr12	52925420	C	T	0	0	1	1
chr12	52925524	G	A	0	0	1	1
chr12	52925611	G	T	0	0	1	1
chr12	52925659	G	A	0	0	1	1
chr12	52925969	G	C	0	0	1	1
chr12	52926039	C	T	0	0	1	1
chr12	52926258	C	T	0	0	1	1
chr12	52926281	C	T	0	1	0	1
chr12	52926386	C	G	0	0	1	1
chr12	52926494	C	T	1	1	0	2
chr12	52926495	G	A	0	0	1	1
chr12	52926564	C	T	0	0	1	1
chr12	52926822	C	T	0	0	1	1
chr12	52926876	C	T	0	0	1	1
chr12	52927088	T	C	0	0	1	1
chr12	52927152	C	T	0	0	1	1
chr12	52927398	G	A	0	0	1	1
chr12	52927915	C	T	1	0	0	1
chr12	52928193	C	T	0	0	1	1
chr12	52928194	A	G	0	0	1	1
chr12	52928449	T	G	0	0	1	1
chr12	52928493	C	T	0	0	1	1
chr12	52928522	T	A	0	0	1	1
chr12	52928610	T	C	0	0	1	1
chr12	52929049	G	T	0	0	1	1
chr12	52929245	G	A	1	1	0	2
chr12	52929370	T	C	0	0	1	1
chr12	52930215	T	G	0	0	1	1
chr12	52930262	A	G	0	0	1	1
chr12	52931467	G	A	1	0	0	1
chr12	52931547	C	T	1	0	0	1
chr12	52931747	T	A	1	0	0	1
chr12	52931812	T	C	0	1	0	1
chr12	52932031	C	T	1	0	0	1
chr12	52932592	G	T	1	0	0	1	['Male-pattern baldness']
chr12	52932686	G	C	1	0	0	1
chr12	52933499	A	G	1	1	0	2
chr12	52933628	A	G	1	1	0	2
chr12	52933917	T	C	1	0	0	1
chr12	52934349	T	A	1	0	0	1
chr12	52934486	G	A	1	1	0	2
chr12	52934916	A	T	0	1	0	1	['Balding type 1']
chr12	52935161	T	C	1	0	0	1
chr12	52935247	C	T	1	1	0	2
chr12	52935419	G	A	1	1	1	3
chr12	52936453	A	G	1	0	0	1
chr12	52936487	AAC	A	1	0	0	1
chr12	52936879	C	T	1	1	1	3
chr12	52937287	G	A	1	0	0	1
chr12	52937951	T	C	1	0	0	1
chr12	52938364	T	C	1	0	0	1
chr12	52938497	A	C	1	0	0	1
chr12	52938535	A	G	1	0	0	1
chr12	52939407	AGAG	A	1	0	0	1
chr12	52939765	A	G	1	0	0	1
chr12	52939828	C	T	1	0	0	1
chr12	52939994	T	C	1	0	0	1
chr12	52940597	A	G	1	0	0	1
chr12	52940653	C	T	1	0	0	1
chr12	52940729	G	A	1	0	0	1
chr12	52940752	A	T	1	0	0	1
chr12	52940958	G	A	1	0	0	1
chr12	52941529	T	C	1	0	0	1
chr12	52941784	CAG	C	1	0	0	1
chr12	52942235	G	T	1	0	0	1
chr12	52942301	C	T	1	0	0	1
chr12	52942362	G	A	0	1	0	1
chr12	52942694	C	T	1	0	0	1
chr12	52943144	G	A	1	0	0	1
chr12	52943684	T	C	0	1	0	1
chr12	52944060	T	C	0	1	1	2
chr12	52944740	A	T	1	1	1	3
chr12	52944771	C	T	1	1	1	3
chr12	52945280	G	A	1	0	0	1
chr12	52945452	A	C	1	0	0	1
chr12	52945592	C	T	1	1	1	3
chr12	52946101	G	T	0	1	1	2
chr12	52946336	A	G	1	0	0	1
chr12	52946346	C	G	0	1	1	2
chr12	52946498	C	T	0	1	0	1	['Hair curvature (quantitative)']
chr12	52946543	C	T	0	1	0	1
chr12	52946890	A	G	0	1	0	1
chr12	52946948	T	G	0	0	1	1
chr12	52947074	C	T	1	1	1	3
chr12	52947176	C	T	0	1	1	2
chr12	52947525	T	A	1	1	1	3
chr12	52947598	G	A	0	1	0	1
chr12	52948285	C	A	0	1	0	1
chr12	52948571	T	A	0	1	1	2
chr12	52948875	C	T	1	0	0	1
chr12	52949713	C	T	1	1	0	2
chr12	52950244	G	A	0	0	1	1
chr12	52950389	T	C	1	1	1	3	['Hair color']
chr12	52950932	C	G	0	0	1	1
chr12	52951008	G	A	1	0	0	1
chr12	52951088	C	G	1	0	0	1
chr12	52951123	A	AAAAT	0	0	1	1
chr12	52951237	T	A	1	1	1	3
chr12	52951527	C	T	1	1	0	2
chr12	52952401	G	T	1	0	0	1
chr12	52952411	CG	C	0	1	0	1
chr12	52952417	G	A	0	1	0	1
chr12	52952719	GC	G	1	0	0	1
[truncated: 1,350 more rows]

## Sheet: H19-IGF2
chrom	Pos	REF	ALT	GM12878	H1-hESC	IMR-90	# Overlaps	GWAS Disease / Trait
chr11	1500912	A	C	0	0	1	1
chr11	1501211	C	T	1	0	0	1
chr11	1502338	A	G	1	0	1	2
chr11	1502638	C	T	1	0	1	2
chr11	1502943	AGCAGGGGCAGGG	A	1	0	0	1
chr11	1502961	GGCAGGGGCAGGGAGGGGC	G	1	0	0	1
chr11	1504778	G	A	1	0	1	2
chr11	1505015	C	T	1	0	1	2
chr11	1505168	A	G	1	0	1	2
chr11	1505619	G	A	1	0	1	2
chr11	1507795	G	A	1	0	0	1
chr11	1507976	T	C	1	0	0	1
chr11	1508649	C	T	1	0	1	2
chr11	1508959	G	A	1	0	1	2
chr11	1509143	T	C	1	0	0	1
chr11	1509421	G	A	1	0	0	1
chr11	1509950	C	T	1	0	1	2
chr11	1510076	T	C	1	0	1	2
chr11	1510142	G	C	1	0	1	2
chr11	1511217	G	A	1	0	1	2
chr11	1511404	C	A	1	0	1	2
chr11	1511932	T	C	1	0	1	2
chr11	1512848	G	A	1	0	1	2
chr11	1513700	T	C	1	0	1	2
chr11	1515271	G	A	1	0	1	2
chr11	1515552	AGAG	A	1	0	1	2
chr11	1516110	G	A	1	0	0	1
chr11	1516492	TTTC	T	1	0	0	1
chr11	1516692	C	T	1	0	1	2
chr11	1516836	C	T	1	0	1	2
chr11	1517172	A	T	1	0	1	2
chr11	1517629	G	A	1	0	1	2
chr11	1517959	C	T	1	0	1	2
chr11	1518068	T	C	1	0	1	2
chr11	1519684	C	T	0	0	1	1
chr11	1519981	C	T	1	0	1	2
chr11	1520063	G	A	0	1	0	1
chr11	1520690	C	T	1	0	0	1
chr11	1520790	G	A	1	0	0	1
chr11	1520908	C	T	1	0	1	2
chr11	1521178	C	T	1	0	0	1
chr11	1521688	T	C	1	0	1	2
chr11	1521917	C	T	1	0	1	2
chr11	1522080	C	T	1	0	0	1
chr11	1523019	C	A	1	0	1	2
chr11	1523347	C	T	1	0	1	2
chr11	1524042	A	G	1	0	1	2
chr11	1524282	T	G	0	0	1	1
chr11	1524302	C	T	1	0	1	2
chr11	1524497	T	G	1	0	1	2
chr11	1524501	C	A	1	0	1	2
chr11	1524784	C	T	1	1	1	3
chr11	1526100	C	T	1	0	0	1
chr11	1526624	C	CAG	0	0	1	1
chr11	1526645	G	A	0	0	1	1
chr11	1527022	A	T	1	0	1	2
chr11	1527487	T	TCAAAACAAAA	1	0	0	1
chr11	1528086	G	A	1	0	1	2
chr11	1529114	C	T	1	0	1	2
chr11	1529339	G	A	0	1	0	1
chr11	1529351	G	A	1	0	1	2
chr11	1529353	G	T	1	0	1	2
chr11	1529452	C	T	1	0	1	2
chr11	1529608	CGGG	C	0	0	1	1
chr11	1529616	G	C	0	0	1	1
chr11	1529801	A	G	1	0	1	2
chr11	1529999	A	G	1	0	0	1
chr11	1530115	G	A	1	0	0	1
chr11	1530521	G	C	1	0	1	2
chr11	1531018	A	G	1	0	1	2
chr11	1531055	G	A	1	0	1	2
chr11	1531311	GC	G	1	0	0	1
chr11	1531446	G	C	1	0	0	1
chr11	1531575	G	C	1	0	0	1
chr11	1531606	G	C	1	0	0	1
chr11	1531668	G	C	1	0	0	1
chr11	1531744	G	C	1	0	0	1
chr11	1531776	G	C	1	0	0	1
chr11	1531790	C	CG	1	0	0	1
chr11	1531902	G	A	1	0	0	1
chr11	1532348	C	CTA	0	1	0	1
chr11	1532423	G	A	1	0	1	2
chr11	1532984	G	A	1	0	1	2
chr11	1533009	A	T	1	0	1	2
chr11	1533056	G	T	1	0	1	2
chr11	1533973	G	A	1	0	0	1
chr11	1534755	C	T	1	0	1	2
chr11	1534852	C	T	1	0	1	2
chr11	1535204	C	T	1	0	1	2
chr11	1535239	A	G	1	0	1	2
chr11	1535354	G	A	0	0	1	1
chr11	1535825	T	C	0	1	0	1
chr11	1536800	G	C	1	0	0	1
chr11	1537106	T	G	1	0	0	1
chr11	1537239	C	G	1	0	0	1
chr11	1537517	A	G	1	0	0	1
chr11	1538365	T	C	1	0	1	2
chr11	1539387	C	A	0	1	0	1
chr11	1539391	G	A	1	0	1	2
chr11	1542120	G	A	1	0	1	2
chr11	1543434	GCTTT	G	1	1	1	3
chr11	1543556	CT	C	1	0	1	2
chr11	1545182	C	T	1	0	0	1
chr11	1545198	T	C	0	1	0	1
chr11	1545214	G	T	0	1	0	1
chr11	1545251	G	A	1	0	0	1
chr11	1545535	T	C	1	0	1	2
chr11	1545651	G	A	1	0	1	2
chr11	1545656	A	C	1	0	1	2
chr11	1546527	A	C	1	0	1	2
chr11	1547624	G	A	1	0	1	2
chr11	1548975	C	CA	1	1	1	3
chr11	1549602	A	G	1	0	1	2
chr11	1549685	T	C	1	0	1	2
chr11	1549697	T	C	1	0	1	2
chr11	1550938	T	C	1	0	1	2
chr11	1551437	G	GT	0	0	1	1
chr11	1553866	T	C	1	0	1	2
chr11	1554083	GC	G	1	0	1	2
chr11	1554936	G	C	0	0	1	1
chr11	1555100	C	CTTT	1	0	1	2
chr11	1555244	A	G	1	0	1	2	['Response to alcohol consumption (flushing response)']
chr11	1555297	C	T	1	0	0	1
chr11	1557767	G	A	1	0	1	2
chr11	1559287	A	G	1	0	0	1
chr11	1559396	T	C	1	0	0	1
chr11	1559590	C	A	1	0	0	1
chr11	1559825	G	A	1	0	0	1
chr11	1559965	C	CTCTTTT	1	0	0	1
chr11	1560339	G	T	1	0	0	1
chr11	1560428	A	G	1	1	0	2
chr11	1561077	C	G	1	0	0	1
chr11	1561227	A	G	1	0	0	1
chr11	1561484	T	C	1	0	0	1
chr11	1562713	G	A	1	0	0	1
chr11	1562719	T	C	1	0	1	2
chr11	1563043	C	T	0	0	1	1
chr11	1564253	CAT	C	1	0	0	1
chr11	1564397	T	C	1	0	0	1
chr11	1564472	T	A	1	0	0	1
chr11	1565446	A	T	0	0	1	1
chr11	1566895	CTCCTTCCTTCCT	C,CTCCTTCCT	1	0	0	1
chr11	1566895	CTCCTTCCTTCCTTCCT	C,CTCCT	0	0	1	1
chr11	1567142	G	C	1	0	1	2
chr11	1568093	G	A	1	0	0	1
chr11	1568192	C	A	1	0	0	1
chr11	1568752	C	G	0	1	0	1
chr11	1569263	T	C	0	1	0	1
chr11	1569267	A	C	0	1	0	1
chr11	1569996	TGGG	T	1	0	0	1
chr11	1570170	T	C	0	0	1	1
chr11	1570177	G	C	0	0	1	1
chr11	1570181	A	C	0	0	1	1
chr11	1571345	T	C	1	0	0	1
chr11	1572648	G	A	1	0	0	1
chr11	1573197	CCCAT	C	1	0	0	1
chr11	1573266	T	TATCC	1	0	0	1
chr11	1573280	C	T	0	1	0	1
chr11	1573283	AT	A	0	1	0	1
chr11	1574833	CA	C	0	1	0	1
chr11	1575068	T	C	1	0	0	1	['Varicose veins']
chr11	1576005	T	C	1	0	0	1
chr11	1576008	G	A	1	1	0	2
chr11	1576079	C	T	1	0	0	1
chr11	1576137	C	T	1	0	0	1
chr11	1576139	G	GATCACCT	0	1	0	1
chr11	1576235	T	C	1	0	0	1
chr11	1576283	G	A	1	0	0	1
chr11	1576863	A	G	1	0	0	1
chr11	1578090	G	A	1	0	0	1
chr11	1579916	C	T	1	0	0	1
chr11	1581028	C	T	1	0	0	1
chr11	1582640	C	T	1	0	0	1
chr11	1582994	G	A	1	0	0	1
chr11	1583540	A	T	1	0	0	1
chr11	1583914	T	C	1	0	0	1
chr11	1583921	G	GCA	1	0	0	1
chr11	1584217	T	C	1	0	0	1
chr11	1584297	C	T	1	0	0	1
chr11	1584591	C	A	1	0	0	1
chr11	1584725	A	G	1	0	0	1
chr11	1585277	C	T	1	0	0	1
chr11	1585985	A	G	1	0	0	1
chr11	1586032	T	C	1	0	0	1
chr11	1586323	G	A	1	0	0	1
chr11	1586478	C	T	1	0	0	1
chr11	1586495	C	A	1	0	0	1
chr11	1586519	C	G	1	0	0	1
chr11	1587970	C	A	1	0	0	1
chr11	1588110	C	T	1	0	0	1
chr11	1588139	AG	A	1	0	0	1
chr11	1588239	T	C	1	0	0	1
chr11	1588762	G	A	1	0	0	1
chr11	1588851	C	T	1	0	0	1
chr11	1588871	G	A	1	0	0	1
chr11	1588981	C	T	1	0	0	1
chr11	1589132	A	G	1	0	0	1
chr11	1589989	G	A	1	0	0	1
chr11	1590155	C	T	1	0	1	2
chr11	1590666	C	T	1	0	0	1
chr11	1590667	A	G	1	0	0	1
chr11	1590909	A	T	1	0	0	1
chr11	1591080	T	C	1	0	0	1
chr11	1591865	C	CT	1	0	0	1
chr11	1592568	C	A	1	0	0	1
chr11	1592573	A	G	1	0	0	1
chr11	1592835	TC	T	1	0	0	1
chr11	1593698	C	T	1	0	0	1
chr11	1593875	C	G	1	0	0	1
chr11	1594781	A	C	1	0	0	1
chr11	1595111	C	G	1	0	0	1
chr11	1595263	A	G	1	0	0	1
chr11	1595789	G	A	1	0	0	1
chr11	1595958	A	C	1	0	0	1
chr11	1596448	T	G	1	0	0	1
chr11	1596577	AT	A	0	0	1	1
chr11	1597090	C	CTT	1	0	0	1
chr11	1597985	C	T	1	0	0	1
chr11	1598279	C	G	1	0	0	1
chr11	1598297	A	T	0	1	0	1
chr11	1598408	G	A	1	0	0	1
chr11	1598510	G	T	1	0	0	1
chr11	1598594	G	GTTTT	0	0	1	1
chr11	1598614	G	T	0	1	0	1
chr11	1598615	G	T	0	1	0	1
chr11	1598616	A	T	0	1	0	1
chr11	1598657	C	T	1	0	0	1
chr11	1598901	A	C	1	0	0	1
chr11	1599257	G	A	1	0	0	1
chr11	1599472	G	T	1	0	0	1
chr11	1599670	G	A	1	0	0	1
chr11	1599867	A	G	1	0	0	1
chr11	1599924	C	T	0	0	1	1
chr11	1600563	G	GTT	1	0	0	1
chr11	1600563	G	GT,GTT	0	0	1	1
chr11	1600573	C	T	1	0	0	1
chr11	1600584	T	A	1	0	0	1
chr11	1601185	A	G	1	0	0	1
chr11	1601436	T	C	0	0	1	1
chr11	1601770	A	G	1	0	0	1
chr11	1602568	G	A	1	0	0	1
chr11	1602764	C	G	1	0	0	1
chr11	1604473	T	TTTTG	1	0	0	1
chr11	1606305	A	G	0	0	1	1
chr11	1607287	TA	T	1	0	0	1
chr11	1607346	C	A	1	0	0	1
chr11	1607470	A	C	1	0	0	1
chr11	1608097	C	T	1	0	0	1
chr11	1608211	T	G	0	1	0	1
chr11	1608229	A	C	1	0	0	1
chr11	1608877	G	A	1	0	0	1
chr11	1609753	G	A	1	0	0	1
chr11	1609816	T	C	1	0	0	1
chr11	1610056	A	G	1	0	0	1
chr11	1610150	G	GGGCTGTGTCTT	1	0	0	1
chr11	1612011	G	A	1	0	0	1
chr11	1613583	A	G	1	0	0	1
chr11	1614032	C	G	1	0	0	1
chr11	1615071	C	T	1	0	0	1
chr11	1615861	G	T	1	0	0	1	['Subcortical volume (MOSTest)']
chr11	1615955	C	A	1	0	0	1
chr11	1616088	T	C	1	0	0	1
chr11	1619907	G	A	1	0	0	1
chr11	1620193	G	A	1	0	0	1
chr11	1620367	G	A	1	0	0	1
chr11	1622012	T	A	1	0	0	1	['Brain region volumes']
chr11	1622118	AAG	A	1	0	0	1
chr11	1622118	AAG	A,AAGAG	0	0	1	1
chr11	1622768	CA	C	1	0	0	1
chr11	1623879	C	A	1	0	0	1
chr11	1623976	T	C	1	0	0	1
chr11	1624291	GCT	G	1	0	0	1
chr11	1624332	G	T	1	0	0	1
chr11	1624650	T	C	0	0	1	1
chr11	1624689	G	A	1	0	0	1
chr11	1624961	T	C	1	0	0	1
chr11	1625007	C	CACAT	1	0	0	1
chr11	1625363	T	C	1	0	0	1
chr11	1626985	A	T	1	0	0	1
chr11	1627296	C	T	1	0	0	1
chr11	1627926	T	C	1	1	1	3
chr11	1628029	G	T	0	0	1	1
chr11	1628514	A	G	1	0	0	1
chr11	1628844	A	G	1	0	0	1
chr11	1628965	G	A	1	0	0	1
chr11	1628992	G	A	1	0	0	1	['Cathepsin D levels']
chr11	1630342	T	A	1	0	0	1
chr11	1630829	C	G	1	0	0	1
chr11	1631103	A	AT	0	0	1	1
chr11	1631300	T	G	1	0	0	1
chr11	1631312	C	T	1	0	0	1
chr11	1632108	G	T	1	0	0	1
chr11	1632168	C	G	1	0	0	1
chr11	1632180	G	T	1	0	0	1
chr11	1632590	AT	A	1	0	0	1
chr11	1633393	G	C	0	1	0	1
chr11	1633798	C	T	0	1	0	1
chr11	1634284	CTTTATTTTAT	C,CTTTAT	0	1	0	1
chr11	1634850	A	G	1	0	0	1
chr11	1635134	G	GTATGTATGTATGTATGTATGTATC	1	0	0	1
chr11	1635138	C	G	0	1	0	1
chr11	1635142	C	G	0	1	0	1
chr11	1635404	GTATC	G	1	0	0	1
chr11	1635777	G	T	0	1	0	1
chr11	1635997	CA	C,CAAA	0	1	0	1
chr11	1635997	C	CA,CAA	0	0	1	1
chr11	1636317	G	A	0	1	0	1
chr11	1637063	A	G	0	1	0	1
chr11	1637533	G	A	0	1	0	1
chr11	1637544	T	C	1	0	0	1
chr11	1637948	C	CATAG	0	1	0	1
chr11	1638000	C	A	1	1	0	2
chr11	1638044	G	A	1	1	0	2
chr11	1638055	C	CAT	0	1	0	1
chr11	1638238	A	G	1	0	0	1
chr11	1638447	G	T	0	1	0	1
chr11	1638933	C	CT	0	1	0	1
chr11	1638956	T	C	0	1	0	1
chr11	1639388	C	T	0	1	0	1
chr11	1639603	A	C	0	1	0	1
chr11	1640024	C	T	1	0	0	1
chr11	1640455	GAA	G	1	1	0	2
chr11	1640465	A	G	1	0	0	1
chr11	1641031	G	A	1	0	0	1
chr11	1641039	A	G	1	0	0	1
chr11	1641051	G	A	1	0	0	1
chr11	1641411	A	C	1	1	0	2
chr11	1641649	C	T	1	0	0	1
chr11	1641767	C	CT	1	0	0	1
chr11	1641779	C	T	0	1	0	1
chr11	1641904	A	G	1	1	0	2
chr11	1642299	T	A	0	1	0	1
chr11	1643483	T	G	0	0	1	1
chr11	1643551	T	C	0	1	0	1
chr11	1643728	T	G	0	1	0	1
chr11	1644325	C	CA	0	0	1	1
chr11	1644469	G	A	1	0	0	1
chr11	1644853	G	A	0	1	0	1
chr11	1644905	T	C	0	1	1	2
chr11	1645736	G	A	0	1	0	1
chr11	1646095	C	T	1	1	0	2
chr11	1647084	C	T	0	1	0	1
chr11	1647110	T	C	1	0	0	1
chr11	1647339	C	T	1	1	0	2
chr11	1647434	T	C	0	1	0	1
chr11	1648526	TGA	T	1	1	0	2
chr11	1648541	G	GAC	0	1	0	1
chr11	1649350	T	C	1	0	0	1
chr11	1649701	T	C	0	1	0	1
chr11	1650079	C	T	1	1	0	2
chr11	1650490	C	G	1	1	0	2
chr11	1650539	C	G	1	1	0	2
chr11	1650643	G	T	1	1	0	2
chr11	1651169	T	C	1	0	0	1
chr11	1651228	C	G	1	0	0	1
chr11	1651540	C	G	1	0	0	1
chr11	1651550	C	T	1	0	0	1
chr11	1651555	C	A	1	0	0	1
chr11	1651830	G	T	1	1	0	2
chr11	1651917	C	T	1	1	0	2
chr11	1652462	G	A	1	1	0	2
chr11	1652783	C	T	1	0	0	1
chr11	1652855	A	G	1	0	0	1
chr11	1653200	A	G	1	1	0	2
chr11	1653370	A	G	1	1	0	2
chr11	1653445	C	T	1	1	0	2
chr11	1653568	C	T	1	1	0	2
chr11	1653607	A	G	1	1	0	2
chr11	1653690	G	A	1	1	0	2
chr11	1653716	G	A	0	0	1	1
chr11	1653954	A	G	1	1	0	2
chr11	1654272	C	T	0	0	1	1
chr11	1654655	C	T	0	1	0	1
chr11	1654750	T	G	0	1	0	1
chr11	1655078	C	T	0	1	0	1
chr11	1655260	G	A	0	1	0	1
chr11	1655336	G	A	0	1	0	1
chr11	1655444	T	C	0	1	0	1
chr11	1655576	AG	A	0	1	0	1
chr11	1655838	G	A	0	1	0	1
chr11	1656141	G	A	0	1	0	1
chr11	1656706	G	A	1	0	0	1
chr11	1656941	A	G	1	1	0	2
chr11	1656944	A	G	1	1	0	2
chr11	1657131	G	C	1	1	0	2
chr11	1657675	C	G	1	1	0	2
chr11	1657777	T	C	1	1	0	2
chr11	1658082	T	C	1	1	0	2
chr11	1658231	G	C	1	1	0	2
chr11	1658253	G	T	1	0	0	1
chr11	1658352	G	A	1	0	0	1
chr11	1659308	G	A	1	1	0	2
chr11	1659577	G	A	1	1	0	2
chr11	1659810	G	A	1	1	0	2
chr11	1659898	T	C	1	1	0	2
chr11	1659906	C	A	1	1	0	2
chr11	1659948	A	C	1	1	0	2
chr11	1660236	G	A	0	1	0	1
chr11	1660629	C	T	1	1	0	2
chr11	1660804	C	T	1	1	0	2
chr11	1661141	T	A	0	0	1	1
chr11	1661179	C	T	1	1	0	2
chr11	1661561	T	C	1	1	0	2
chr11	1661577	C	T	1	1	0	2
chr11	1661905	C	T	1	1	0	2
chr11	1662115	C	T	1	1	0	2
chr11	1662399	T	C	1	1	0	2
chr11	1662536	G	A	1	1	0	2
chr11	1662818	A	G	1	1	0	2
chr11	1662925	A	G	1	0	0	1
chr11	1665488	G	T	1	0	0	1
chr11	1665583	G	GCTGCCTCTCT	1	0	0	1
chr11	1665612	C	A	1	1	0	2
chr11	1665628	G	C	1	1	0	2
chr11	1665733	C	G	0	0	1	1
chr11	1666008	G	A	1	1	0	2
chr11	1666298	A	T	1	1	0	2
chr11	1666418	T	G	1	1	0	2
chr11	1667948	C	T	1	1	0	2
chr11	1668636	T	TTTTC	1	0	0	1
chr11	1669031	C	T	1	1	0	2
chr11	1669570	C	A	1	1	0	2
chr11	1670949	C	T	1	1	0	2
chr11	1670962	C	CAA	1	1	0	2
chr11	1671339	A	C	1	1	0	2
chr11	1671750	G	C	0	1	0	1
chr11	1671983	C	T	1	1	0	2
chr11	1672036	G	A	1	1	0	2
chr11	1672341	G	A	1	1	0	2
chr11	1672710	C	T	1	1	0	2
chr11	1673636	A	G	1	1	0	2
chr11	1674023	A	T	1	1	0	2
chr11	1674226	G	T	1	1	0	2
chr11	1675559	A	G	1	1	0	2
chr11	1675777	G	A	1	1	0	2
chr11	1676497	C	T	0	0	1	1
chr11	1676757	C	T	1	1	1	3
chr11	1676922	T	C	1	1	1	3
chr11	1676942	G	A	1	1	1	3
chr11	1677131	G	A	0	0	1	1
chr11	1677196	A	G	1	1	1	3
chr11	1677248	A	T	1	1	1	3
chr11	1677351	A	C	1	1	1	3
chr11	1677552	A	G	1	1	1	3
chr11	1678014	T	G	1	1	0	2
chr11	1678055	C	G	1	1	0	2
chr11	1678384	CA	C	1	1	0	2
chr11	1678410	G	GGAAA	0	0	1	1
chr11	1678492	G	A	0	0	1	1
chr11	1678532	C	T	0	0	1	1
chr11	1678683	C	CCA	1	1	0	2
chr11	1678683	C	CA,CCA	0	0	1	1
chr11	1679025	C	T	1	1	1	3
chr11	1679061	G	T	1	1	1	3
chr11	1679154	T	C	1	1	0	2
chr11	1679163	G	A	1	1	0	2
chr11	1679201	G	A	1	1	0	2
chr11	1679232	C	T	1	1	0	2
chr11	1679464	C	T	1	1	1	3
chr11	1679711	C	T	0	0	1	1
chr11	1679783	T	C	1	1	0	2
chr11	1679888	C	T	1	0	0	1
chr11	1679977	C	T	1	0	0	1
chr11	1680161	C	T	1	1	1	3
chr11	1680246	CG	C	1	1	1	3
chr11	1680270	G	A	0	1	0	1
chr11	1680587	C	T	1	1	0	2
chr11	1681025	G	A	0	0	1	1
chr11	1681216	T	G	1	1	0	2
chr11	1681259	A	G	1	1	0	2
chr11	1681782	A	G	0	0	1	1
chr11	1681783	G	GGAGAGGAGGAAAAGGGAGAGGAGGCTGAGGAGGAGAGGGGAGA	1	0	0	1
chr11	1681783	G	A	0	0	1	1
chr11	1681792	G	GAAA	0	1	1	2
chr11	1681797	G	A	0	0	1	1
chr11	1681801	A	G	0	0	1	1
chr11	1681918	T	C	0	0	1	1
chr11	1681922	C	A	1	1	1	3
chr11	1682006	C	T	1	1	0	2
chr11	1682099	T	TGGCCCTGTCACACTCTCCAC	0	1	0	1
chr11	1682109	C	A	1	0	0	1
chr11	1682789	G	A	1	0	0	1
chr11	1683068	G	A	1	0	0	1
chr11	1683492	T	C	1	0	0	1
chr11	1683564	G	T	1	0	0	1
chr11	1683838	A	G	1	0	0	1
chr11	1684009	T	C	0	1	0	1
chr11	1684012	C	T	0	1	0	1
chr11	1684266	G	A	1	1	0	2
chr11	1684428	A	G	1	0	0	1
chr11	1684624	C	T	1	0	0	1
chr11	1685393	A	C	1	0	0	1
chr11	1685642	G	C	1	0	0	1
chr11	1685644	G	A	1	0	0	1
chr11	1685645	A	G	1	0	0	1
chr11	1686721	C	T	0	0	1	1
chr11	1686807	G	A	0	0	1	1
chr11	1686814	G	A	0	0	1	1
chr11	1689215	C	G	0	0	1	1
chr11	1689325	G	A	0	0	1	1
chr11	1689409	G	A	0	0	1	1	['Red blood cell count', 'Hemoglobin', 'Hematocrit']
chr11	1689461	C	G	0	0	1	1
chr11	1690126	T	C	0	0	1	1
chr11	1690147	T	A	0	0	1	1
chr11	1690507	A	C	0	0	1	1
chr11	1690633	G	C	1	1	0	2
chr11	1690887	T	C	0	0	1	1
chr11	1690969	T	C	0	0	1	1
chr11	1690984	C	G	1	1	1	3
chr11	1691314	T	C	0	0	1	1
chr11	1691504	C	T	0	0	1	1
chr11	1691563	T	G	0	0	1	1
chr11	1691621	G	A	0	0	1	1
chr11	1691757	G	A	0	1	0	1
chr11	1691758	C	T	0	1	0	1
chr11	1692190	T	C	0	1	0	1
chr11	1693217	G	A	0	0	1	1
chr11	1694321	A	G	0	0	1	1
chr11	1695076	C	T	0	0	1	1
chr11	1696016	G	A	0	0	1	1
chr11	1696703	C	CAA	0	0	1	1
chr11	1696829	A	C	0	0	1	1
chr11	1697409	G	GT	0	0	1	1
chr11	1697780	G	A	0	1	0	1
chr11	1697786	C	T	0	0	1	1
chr11	1698359	GT	G	0	0	1	1
chr11	1699077	T	C	0	0	1	1
chr11	1699145	T	C	0	0	1	1
chr11	1699829	T	C	0	0	1	1
chr11	1701470	T	G	0	0	1	1
chr11	1702238	TA	T	0	0	1	1
chr11	1702954	C	CA	0	1	0	1
chr11	1703436	TAAC	T	0	0	1	1
chr11	1704072	C	CTT	0	1	0	1
chr11	1706336	T	C	0	1	0	1
chr11	1706337	G	C	0	1	0	1
chr11	1706365	C	T	1	0	0	1
chr11	1706375	G	C	1	0	0	1
chr11	1706938	G	A	0	1	1	2
chr11	1706943	C	A	0	1	1	2
chr11	1707070	T	C	0	0	1	1
chr11	1707077	C	T	0	0	1	1
chr11	1710590	G	A	0	1	0	1
chr11	1710927	C	G	0	0	1	1
chr11	1711907	C	T	0	0	1	1
chr11	1712008	A	G	0	0	1	1
chr11	1712069	A	G	0	0	1	1
chr11	1712132	G	A	0	0	1	1
chr11	1713369	G	GGAGCAGC	0	0	1	1
chr11	1715011	G	A	0	0	1	1
chr11	1715016	C	CAG	0	0	1	1
chr11	1715189	G	A	0	0	1	1
chr11	1716113	C	T	0	1	0	1
chr11	1716132	AC	A	0	1	1	2
chr11	1716153	G	A	0	0	1	1
chr11	1716194	A	G	0	1	1	2
chr11	1716663	T	C	0	1	1	2
chr11	1716706	G	A	0	1	1	2
chr11	1717577	C	T	0	1	0	1
chr11	1718034	T	A	1	0	0	1
chr11	1718060	G	A	0	0	1	1
chr11	1718463	A	G	0	0	1	1
chr11	1718492	G	T	0	0	1	1
chr11	1719381	C	A	0	0	1	1
chr11	1720181	G	A	0	1	0	1	['Brain region volumes']
chr11	1720335	C	T	0	0	1	1
chr11	1720343	C	T	0	0	1	1
chr11	1721202	G	A	0	0	1	1
chr11	1721807	C	G	0	0	1	1
chr11	1721868	C	T	0	0	1	1
chr11	1722337	G	T	0	0	1	1
chr11	1723008	T	A	0	0	1	1
chr11	1723239	G	A	0	0	1	1
chr11	1723316	AC	A	0	0	1	1
chr11	1723334	A	G	0	0	1	1
chr11	1723422	T	C	0	0	1	1
chr11	1723473	C	T	0	0	1	1
chr11	1723872	G	A	0	0	1	1
chr11	1724442	C	T	0	1	0	1
chr11	1724497	C	T	0	0	1	1
chr11	1724692	A	G	0	0	1	1
chr11	1725159	G	C	0	0	1	1
chr11	1725263	C	G	0	0	1	1
chr11	1725367	G	C	0	0	1	1
chr11	1725506	G	A	1	1	0	2
chr11	1725544	A	G	0	0	1	1
chr11	1725822	G	A	0	0	1	1
chr11	1726196	A	T	0	0	1	1
chr11	1726421	A	AT	0	0	1	1
chr11	1726574	T	TGGG	0	0	1	1
chr11	1726608	C	T	0	0	1	1
chr11	1727298	C	T	0	0	1	1
chr11	1727612	A	G	0	0	1	1
chr11	1727723	G	A	0	0	1	1
chr11	1727831	C	T	0	0	1	1
chr11	1727899	C	G	0	0	1	1
chr11	1728091	G	A	0	0	1	1
chr11	1728138	G	A	0	0	1	1
chr11	1728196	G	A	0	0	1	1
chr11	1728673	C	T	0	0	1	1
chr11	1729015	G	A	0	0	1	1
chr11	1730494	C	A	0	0	1	1
chr11	1730869	G	A	0	0	1	1
chr11	1730870	C	T	0	0	1	1
chr11	1731519	G	A	0	0	1	1
chr11	1731535	T	A	0	0	1	1
chr11	1731607	G	GA	0	0	1	1
chr11	1731786	C	T	0	0	1	1
chr11	1731899	A	G	0	0	1	1
chr11	1732010	G	A	0	0	1	1
chr11	1733266	T	C	0	0	1	1
chr11	1733489	A	C	0	0	1	1
chr11	1734514	TA	T	0	0	1	1
chr11	1734523	A	G	0	0	1	1
chr11	1734604	T	C	0	0	1	1
chr11	1734681	T	C	0	0	1	1
chr11	1734835	G	A	0	0	1	1
chr11	1734993	G	C	0	0	1	1
chr11	1735995	T	C	0	0	1	1
chr11	1736300	A	G	0	0	1	1
chr11	1736513	G	A	0	1	0	1
chr11	1736664	G	A	0	0	1	1
chr11	1736750	C	T	0	0	1	1
chr11	1737061	G	A	0	0	1	1
chr11	1737574	G	C	0	0	1	1
chr11	1737787	TA	T	0	0	1	1
chr11	1739528	A	G	0	0	1	1
chr11	1740079	A	T	0	0	1	1
chr11	1740179	AG	A	0	0	1	1
chr11	1740189	A	G	0	1	0	1
chr11	1740981	T	TA	0	0	1	1
chr11	1741624	T	C	0	0	1	1
chr11	1741994	A	G	0	0	1	1
chr11	1742302	A	G	0	0	1	1
chr11	1742305	C	G	0	0	1	1
chr11	1742835	C	CAA	0	1	0	1
chr11	1742884	G	A	0	0	1	1
chr11	1742916	T	G	0	1	0	1
chr11	1743755	C	T	0	1	0	1
chr11	1744093	G	A	0	1	0	1	['Refractive error']
chr11	1745311	CA	C	0	1	0	1
chr11	1745845	T	C	0	1	0	1
chr11	1746010	G	A	1	0	1	2
chr11	1746261	A	G	0	1	0	1
chr11	1749796	C	G	0	1	0	1
chr11	1749805	T	C	0	1	0	1
chr11	1749816	T	TA	0	1	0	1
chr11	1749964	A	G	0	1	0	1
chr11	1750097	C	T	0	1	0	1
chr11	1751364	A	T	0	0	1	1
chr11	1752834	T	C	0	0	1	1
chr11	1752968	A	G	0	0	1	1
chr11	1753052	C	G	0	0	1	1
chr11	1753132	T	TACAC	0	0	1	1
chr11	1753340	G	A	0	0	1	1
chr11	1753345	A	G	0	0	1	1
chr11	1753576	C	A	0	0	1	1
chr11	1753625	T	A	0	0	1	1
chr11	1756225	A	G	0	0	1	1
chr11	1756291	T	C	0	1	1	2
chr11	1756681	G	A	0	0	1	1
chr11	1756848	C	T	1	0	0	1
chr11	1757327	C	T	0	1	0	1
chr11	1757506	A	G	0	0	1	1
chr11	1757554	T	C	0	0	1	1
chr11	1757566	C	G	0	0	1	1
chr11	1759272	T	C	0	1	1	2
chr11	1759553	T	C	0	0	1	1
chr11	1760556	G	T	0	0	1	1
chr11	1760675	T	C	0	1	0	1
chr11	1761725	A	G	0	1	0	1
chr11	1762739	C	G	0	0	1	1
chr11	1762860	A	G	0	0	1	1
chr11	1763023	T	C	0	0	1	1
chr11	1763413	C	T	0	0	1	1
chr11	1763601	G	T	0	0	1	1
chr11	1763646	A	G	0	0	1	1
chr11	1763659	A	G	0	0	1	1
chr11	1763721	C	T	0	0	1	1
chr11	1764096	C	T	0	0	1	1
chr11	1764220	T	TATGGATGG	0	0	1	1
chr11	1764390	G	A	0	0	1	1
chr11	1764559	AGATG	A	0	0	1	1
chr11	1765238	G	A	0	0	1	1
chr11	1765628	G	A	0	0	1	1
chr11	1765869	T	TG	0	0	1	1
chr11	1767365	GCA	G	0	0	1	1
chr11	1767499	T	TAC	0	1	1	2
chr11	1767725	CCT	C	0	0	1	1
chr11	1768084	G	T	0	0	1	1
chr11	1770224	C	G	0	0	1	1	['Blood protein levels in cardiovascular risk']
chr11	1770440	C	T	0	0	1	1
chr11	1770450	G	A	0	0	1	1
chr11	1770559	TGC	T	0	0	1	1
chr11	1771188	T	G	0	0	1	1
chr11	1771797	T	C	0	0	1	1
chr11	1771871	C	T	1	0	0	1
chr11	1772271	T	C	0	0	1	1
chr11	1772308	C	T	0	0	1	1
chr11	1772339	A	G	0	0	1	1
chr11	1772845	G	A	0	1	0	1
chr11	1773477	T	G	0	0	1	1
chr11	1774666	T	C	1	0	1	2
chr11	1775352	C	T	0	1	0	1
chr11	1777208	G	A	0	0	1	1
chr11	1777866	T	C	0	0	1	1
chr11	1779138	C	T	1	0	0	1
chr11	1779768	C	A	1	0	0	1
chr11	1780334	G	A	0	0	1	1
chr11	1781790	T	C	0	0	1	1
chr11	1785659	C	G	0	1	0	1
chr11	1787186	C	CTT	0	1	0	1
chr11	1787698	G	A	0	0	1	1
chr11	1789169	C	T	1	0	0	1
chr11	1790946	GAAAT	G,GAAATAAAT	1	0	0	1
chr11	1790946	G	GAAAT	0	0	1	1
chr11	1791437	G	A	1	0	0	1
chr11	1791738	G	A	0	1	0	1
chr11	1792239	C	T	0	0	1	1
chr11	1792382	G	A	0	0	1	1
chr11	1795207	A	G	0	0	1	1
chr11	1798656	A	G	0	0	1	1
chr11	1798661	C	G	0	0	1	1
chr11	1799468	G	A	0	0	1	1
chr11	1799574	G	C	0	0	1	1
chr11	1800150	C	T	1	0	0	1
chr11	1801823	T	C	0	0	1	1
chr11	1802908	C	T	0	0	1	1
chr11	1805397	G	A	0	0	1	1
chr11	1805864	C	T	0	0	1	1
chr11	1807411	A	C	0	0	1	1
chr11	1808369	A	AT	0	1	0	1
chr11	1809282	A	C	0	0	1	1
chr11	1809680	C	CA,CAAA	0	1	0	1
chr11	1809680	CA	C	0	0	1	1
chr11	1810017	C	T	0	0	1	1
chr11	1810908	C	T	0	1	0	1
chr11	1811496	G	A	0	0	1	1
chr11	1812367	T	C	0	0	1	1
chr11	1813042	A	AT	0	0	1	1
chr11	1813667	C	A	0	1	0	1
chr11	1815090	T	C	0	0	1	1
chr11	1815136	G	GT	0	0	1	1
chr11	1816260	CT	C	0	0	1	1
chr11	1816798	T	C	0	0	1	1
chr11	1816837	G	C	0	0	1	1
chr11	1817969	G	T	1	0	0	1
chr11	1818095	T	C	0	0	1	1
chr11	1818457	C	T	1	0	0	1
chr11	1818627	T	G	1	0	1	2
chr11	1819030	A	G	0	0	1	1
chr11	1819224	A	AT,ATT	0	1	0	1
chr11	1819224	A	AT	0	0	1	1
chr11	1819312	G	C	0	0	1	1
chr11	1820283	A	C	0	0	1	1
chr11	1820576	A	ATT	0	0	1	1
chr11	1820707	C	T	0	0	1	1
chr11	1821709	G	C	0	0	1	1
chr11	1821801	CA	C	0	1	1	2
chr11	1822665	C	T	0	0	1	1
chr11	1823225	G	T	0	0	1	1
chr11	1823718	C	T	0	0	1	1
chr11	1823819	G	A	0	0	1	1
chr11	1824009	C	CA	0	0	1	1
chr11	1824076	A	G	0	0	1	1
chr11	1824116	T	C	0	0	1	1
chr11	1824200	T	C	0	0	1	1
chr11	1824253	G	A	1	0	1	2
chr11	1824281	A	G	0	0	1	1
chr11	1824460	G	A	1	0	1	2
chr11	1824758	A	G	0	0	1	1
chr11	1824791	C	A	0	0	1	1
chr11	1824809	C	G	0	0	1	1
chr11	1825231	G	A	1	0	1	2
chr11	1825567	C	T	1	0	0	1
chr11	1825632	T	C	0	0	1	1
chr11	1826391	G	C	1	0	0	1
chr11	1827195	T	TA	0	0	1	1
chr11	1827200	T	G	0	0	1	1
chr11	1827356	A	C	0	0	1	1
chr11	1827930	TA	T	0	0	1	1
chr11	1828112	A	G	0	0	1	1
chr11	1828254	C	T	0	0	1	1
chr11	1828271	G	A	0	0	1	1
chr11	1828292	G	C	0	0	1	1
chr11	1828308	C	G	1	0	0	1
chr11	1828506	CA	C	0	0	1	1
chr11	1828941	G	A	1	0	0	1
chr11	1828987	G	A	0	0	1	1
chr11	1829074	T	TA	0	0	1	1
chr11	1829564	G	A	0	0	1	1
chr11	1829878	CA	C	0	0	1	1
chr11	1830050	C	T	0	0	1	1
chr11	1830561	G	A	0	0	1	1
chr11	1830635	C	T	0	0	1	1
chr11	1830673	T	G	0	0	1	1
chr11	1831979	A	T	0	0	1	1
chr11	1832020	T	C	0	0	1	1
chr11	1832636	T	A	0	0	1	1
chr11	1832661	C	CT	0	0	1	1
chr11	1832805	A	ATTTTTTT	0	0	1	1
chr11	1833002	G	A	0	0	1	1
chr11	1834218	C	T	0	0	1	1
chr11	1834254	C	T	0	0	1	1
chr11	1835021	G	A	0	0	1	1
chr11	1835081	G	A	0	0	1	1
chr11	1836097	G	A	0	0	1	1
chr11	1836370	C	T	0	0	1	1
chr11	1838360	G	A	0	0	1	1
chr11	1839413	A	C	0	0	1	1
chr11	1840572	T	C	0	0	1	1
chr11	1840686	G	A	0	0	1	1
chr11	1840922	G	C	0	0	1	1
chr11	1840954	C	T	0	0	1	1	['Adolescent idiopathic scoliosis']
chr11	1841827	T	G	0	0	1	1
chr11	1843421	T	G	0	0	1	1
chr11	1844070	A	G	0	0	1	1
chr11	1844171	C	T	0	0	1	1
chr11	1844221	G	A	0	0	1	1
chr11	1844594	C	T	0	0	1	1
chr11	1844896	C	T	0	0	1	1
chr11	1844925	G	A	0	0	1	1
chr11	1846219	A	G	0	0	1	1
chr11	1846241	G	T	0	0	1	1
chr11	1846610	C	T	0	0	1	1
chr11	1846792	G	A	0	0	1	1
chr11	1846972	G	A	0	0	1	1
chr11	1848892	C	CTA	0	1	0	1
chr11	1849349	G	A	0	0	1	1
chr11	1849354	T	C	0	0	1	1
chr11	1851327	G	A	0	0	1	1
chr11	1852179	T	C	0	0	1	1
chr11	1853586	G	T	0	1	1	2
chr11	1853595	G	A	0	1	0	1
chr11	1854058	C	T	0	1	1	2
chr11	1854087	C	G	0	1	1	2
chr11	1854093	C	G	0	0	1	1
chr11	1857042	G	T	1	1	1	3
chr11	1857112	C	A	0	1	1	2
chr11	1857243	G	A	0	1	0	1
chr11	1857270	C	T	0	1	0	1
chr11	1857642	G	A	0	0	1	1
chr11	1857747	T	C	0	1	1	2
chr11	1857751	C	G	0	1	1	2
chr11	1857762	C	T	1	0	1	2
chr11	1857930	G	A	1	1	0	2
chr11	1858572	C	T	1	1	1	3
chr11	1859182	G	A	1	1	0	2
chr11	1859308	C	G	1	1	0	2
chr11	1859326	C	T	1	1	0	2
chr11	1859942	G	C	1	1	0	2
chr11	1859988	C	G	0	1	0	1
chr11	1860304	G	A	0	1	0	1
chr11	1860424	G	C	1	0	0	1
chr11	1861225	C	A	1	0	0	1
chr11	1861912	G	A	1	1	0	2
chr11	1862168	C	T	1	0	0	1
chr11	1864140	A	C	1	0	0	1
chr11	1864229	C	G	1	1	0	2
chr11	1865091	G	A	0	1	0	1
chr11	1866489	A	G	0	1	0	1
chr11	1866911	G	C	0	0	1	1
chr11	1867936	C	T	1	0	0	1
chr11	1868169	C	G	0	0	1	1
chr11	1868554	C	G	0	0	1	1
chr11	1869410	T	A	1	0	1	2
chr11	1870211	G	C	0	0	1	1
chr11	1870563	T	C	1	0	1	2
chr11	1870704	A	G	0	0	1	1
chr11	1870788	A	G	0	0	1	1
chr11	1870852	G	A	1	0	0	1
chr11	1871246	T	C	0	0	1	1
chr11	1871770	A	AT	0	1	1	2
chr11	1872792	G	A	0	1	0	1
chr11	1873232	A	T	1	0	0	1
chr11	1873367	G	T	0	1	1	2
chr11	1873482	T	G	0	1	1	2
chr11	1873950	G	A	0	1	1	2
chr11	1874072	G	A	1	0	0	1	['Ulcerative colitis', 'Bladder cancer', 'Lymphocyte counts', 'Lymphocyte counts', 'Inflammatory bowel disease', 'Ulcerative colitis', 'Inflammatory bowel disease', 'Ulcerative colitis', 'Inflammatory bowel disease']
chr11	1874221	C	T	1	0	0	1	['Monocyte count', 'Monocyte percentage of white cells', 'Granulocyte percentage of myeloid white cells', 'Monocyte count', 'Monocyte count', 'Monocyte count', 'Monocyte percentage of white cells', 'Monocyte count']
chr11	1874266	C	T	0	1	1	2
chr11	1874292	G	A	1	0	0	1	['Facial morphology (lip thickness 1)', 'Facial morphology (lower lip thickness 1)', 'Facial morphology (lower lip thickness 2)']
chr11	1874404	C	T	0	1	1	2
chr11	1874845	T	C	1	1	1	3
chr11	1874892	G	A	1	0	0	1	['Lymphocyte counts', 'Lymphocyte counts']
chr11	1874934	G	A	0	1	0	1
chr11	1875067	G	A	1	0	0	1
chr11	1875124	G	C	0	1	1	2
chr11	1875511	C	T	0	1	1	2
chr11	1875608	C	T	0	0	1	1
chr11	1875886	C	T	1	0	0	1
chr11	1875991	C	T	0	1	1	2
chr11	1876157	G	A	1	0	0	1
chr11	1876186	C	T	0	1	1	2
chr11	1876228	C	T	0	1	0	1
chr11	1876554	A	G	0	1	1	2
chr11	1876594	C	T	1	0	1	2
chr11	1876595	G	A	0	1	1	2
chr11	1876717	C	T	0	1	1	2
chr11	1876867	C	T	1	0	0	1
chr11	1876945	G	A	1	0	0	1
chr11	1876955	A	C	1	1	0	2
chr11	1877071	C	T	0	1	0	1
chr11	1877274	C	T	1	0	0	1
chr11	1877438	A	G	0	1	0	1
chr11	1877512	C	G	0	1	0	1
chr11	1877519	C	G	0	1	0	1
chr11	1877533	T	C	1	1	0	2
chr11	1877847	T	C	0	1	0	1
chr11	1878073	G	A	0	1	1	2
chr11	1878406	C	T	1	0	1	2
chr11	1878462	T	C	0	1	1	2
chr11	1878574	A	G	0	1	1	2
chr11	1878636	A	G	0	1	1	2
chr11	1879101	C	G	1	0	0	1
chr11	1879229	A	C	0	0	1	1
chr11	1879326	C	T	1	0	0	1
chr11	1879547	A	C	0	0	1	1
chr11	1879944	C	T	0	1	0	1
chr11	1880476	T	C	1	0	1	2
chr11	1880596	C	G	1	0	0	1
chr11	1880782	G	A	1	0	0	1
chr11	1880811	G	A	1	1	1	3
chr11	1881071	G	A	1	1	1	3
chr11	1881256	T	C	0	1	1	2
chr11	1881525	T	TGATGGATG,TGATGGATGGATG	1	0	0	1
chr11	1881539	G	A	0	1	1	2
chr11	1881550	GAGGGATGA	G	0	0	1	1
chr11	1881978	C	T	1	0	0	1
chr11	1882079	T	TATGGGTGGATGAGTGG	1	0	0	1
chr11	1882092	T	G	0	1	1	2
chr11	1882100	C	G	0	1	1	2
chr11	1882103	GAATATGGACATATAA	G	0	0	1	1
chr11	1882248	T	C	1	1	1	3
chr11	1883134	CGGAT	C	1	0	0	1
chr11	1883829	T	C	1	1	1	3
chr11	1883855	T	C	1	1	1	3
chr11	1883995	GCCTCCCCTGGGTGATCTCA	G	1	0	1	2
chr11	1884342	G	A	1	1	0	2
chr11	1884353	G	A	0	0	1	1
chr11	1885025	C	G	0	1	1	2
chr11	1885117	A	T	1	1	0	2
chr11	1886147	G	A	0	1	0	1
chr11	1886306	C	T	1	1	0	2
chr11	1886676	CCT	C	0	1	1	2
chr11	1886775	C	T	0	0	1	1
chr11	1886890	G	A	0	0	1	1
chr11	1886942	G	A	0	0	1	1
chr11	1886978	A	G	1	0	0	1
chr11	1886979	A	T	0	0	1	1
chr11	1887157	C	T	0	1	1	2
chr11	1887531	C	T	0	1	1	2
chr11	1887763	C	G	0	0	1	1
chr11	1887806	T	A	0	0	1	1	['Systolic blood pressure', 'Medication use (agents acting on the renin-angiotensin system)', 'Medication use (agents acting on the renin-angiotensin system)']
chr11	1888341	A	G	0	1	1	2
chr11	1888614	C	T	1	0	0	1	['Medication use (antihypertensives)', 'Medication use (antihypertensives)']
chr11	1888955	G	A	1	0	0	1
chr11	1889076	C	T	1	0	0	1
chr11	1889102	A	G	0	1	1	2
chr11	1889231	C	T	0	1	0	1
chr11	1889249	C	T	1	0	0	1
chr11	1889406	C	T	1	0	0	1
chr11	1889459	G	A	0	1	0	1
chr11	1889672	C	T	0	0	1	1
chr11	1890321	C	T	0	1	0	1
chr11	1890743	C	T	1	0	0	1
chr11	1890810	G	A	0	0	1	1
chr11	1890821	G	A	1	0	0	1
chr11	1890829	C	A	1	0	0	1
chr11	1890844	G	C	0	1	0	1
chr11	1890971	C	A	0	1	0	1
chr11	1891241	G	A	1	0	0	1
chr11	1891284	T	A	0	1	0	1	['Central corneal thickness']
chr11	1891319	C	T	0	1	1	2
chr11	1891325	C	T	0	0	1	1
chr11	1891587	C	T	0	1	0	1
chr11	1891599	A	T	0	0	1	1
chr11	1891722	C	T	1	0	0	1
chr11	1891886	G	A	1	0	0	1
chr11	1891905	C	G	0	1	0	1
chr11	1891948	G	A	0	0	1	1
chr11	1891974	A	C	0	0	1	1
chr11	1892161	G	A	0	0	1	1
chr11	1892930	G	A	1	0	0	1	['Pulse pressure x alcohol consumption interaction (2df test)', 'Systolic blood pressure x alcohol consumption interaction (2df test)', 'Medication use (calcium channel blockers)', 'Medication use (diuretics)', 'Pulse pressure']
chr11	1893037	G	A	1	0	0	1
chr11	1894039	C	T	0	1	0	1
chr11	1895076	CGGCAGAGGAGGGAGGCTGGCAGAGGAGGGAGGCT	C	0	1	0	1
chr11	1895596	T	G	0	0	1	1
chr11	1896777	T	C	0	1	1	2
chr11	1897968	AAGG	A	1	0	0	1
chr11	1897971	GAGA	G	0	1	0	1
chr11	1899899	T	A	0	1	0	1
chr11	1899962	G	A	1	0	0	1	['Menarche (age at onset)']
chr11	1900441	G	A	1	0	0	1
chr11	1900701	C	T	1	0	0	1
chr11	1901165	G	A	1	0	0	1
chr11	1901847	C	T	1	0	0	1
chr11	1901937	T	A	1	0	0	1
chr11	1902097	C	T	0	1	1	2	['Breast cancer', 'Breast cancer (estrogen-receptor negative)']
chr11	1902475	G	A	1	1	0	2
chr11	1902768	G	A	1	1	0	2
chr11	1902923	C	T	0	1	0	1
chr11	1902953	C	T	0	1	0	1
chr11	1902954	G	A	1	0	0	1
chr11	1902983	G	C	0	0	1	1
chr11	1904399	C	T	0	0	1	1
chr11	1904400	C	T	0	0	1	1
chr11	1904431	G	A	0	1	1	2
chr11	1904989	G	C	1	0	0	1
chr11	1905146	GT	G	0	0	1	1
chr11	1905292	T	C	1	0	0	1	['Diastolic blood pressure', 'Systolic blood pressure', 'Systolic blood pressure', 'Hypertension', 'Pulse pressure', 'Mean arterial pressure', 'Diastolic blood pressure (cigarette smoking interaction)', 'Systolic blood pressure (cigarette smoking interaction)']
chr11	1905653	G	C	0	0	1	1
chr11	1905880	C	T	0	1	0	1
chr11	1906174	G	A	0	0	1	1
chr11	1906291	C	G	0	0	1	1
chr11	1907117	C	T	1	0	0	1
chr11	1907422	G	A	1	0	1	2
chr11	1907609	C	G	1	0	0	1	['Pulse pressure x alcohol consumption (light vs heavy) interaction (2df test)']
chr11	1907610	T	C	0	0	1	1
chr11	1909723	AGGT	A	0	0	1	1
chr11	1911115	T	C	0	1	0	1
chr11	1911439	G	T	0	1	0	1
chr11	1913453	A	C	0	0	1	1
chr11	1913605	A	G	0	1	0	1
chr11	1914679	CTGGA	C	1	0	0	1
chr11	1914859	T	G	0	0	1	1
chr11	1915454	AGT	A	1	0	0	1
chr11	1915558	G	T	0	1	0	1
chr11	1916653	G	A	0	1	0	1
chr11	1917354	A	G	0	1	0	1
chr11	1917872	G	A	0	1	0	1
chr11	1918083	T	C	0	1	0	1
chr11	1919208	T	G	1	0	0	1	['Pre-treatment viral load in HIV-1 infection']
chr11	1919500	C	G	0	0	1	1
chr11	1919655	T	C	1	0	0	1
chr11	1919980	A	C	0	0	1	1
chr11	1920255	T	G	1	0	0	1	['Mean arterial pressure x alcohol consumption interaction (2df test)', 'Systolic blood pressure', 'Diastolic blood pressure x smoking status (ever vs never) interaction (2df test)', 'Diastolic blood pressure x smoking status (ever vs never) interaction (2df test)', 'Systolic blood pressure x smoking status (ever vs never) interaction (2df test)', 'Pulse pressure x alcohol consumption interaction…
chr11	1920285	A	G	1	1	1	3
chr11	1920733	C	G	0	0	1	1
chr11	1923461	C	CA	0	1	0	1
chr11	1923947	A	T	0	0	1	1
chr11	1924028	C	G	1	0	0	1
chr11	1925694	G	A	0	1	0	1
chr11	1925953	A	G	1	1	1	3
chr11	1926217	T	C	1	0	0	1
chr11	1926663	C	CT	0	1	0	1
chr11	1927219	AT	A	0	0	1	1
chr11	1927305	A	C	0	0	1	1
chr11	1928217	T	G	0	1	1	2
chr11	1931016	AAAG	A	1	0	0	1
chr11	1931121	G	A	1	0	0	1
chr11	1931412	G	A	1	0	0	1
chr11	1932889	G	A	0	1	0	1
chr11	1933518	CT	C	1	0	0	1
chr11	1934036	C	T	0	0	1	1
chr11	1934530	T	G	1	1	1	3
chr11	1934545	GT	G	1	1	1	3
chr11	1934655	C	T	1	0	0	1
chr11	1935694	C	CTA	0	1	0	1
chr11	1935709	T	TTG	0	1	0	1
chr11	1936085	G	C	0	0	1	1
chr11	1936369	C	CTG	0	1	0	1
chr11	1936369	C	CTGTG	0	0	1	1
chr11	1936428	CTGTG	C	0	0	1	1
chr11	1936712	A	G	1	1	1	3
chr11	1937981	C	T	0	1	0	1
chr11	1938523	C	A	0	0	1	1
chr11	1939527	C	T	0	0	1	1
chr11	1940543	C	T	0	1	0	1
chr11	1941033	C	T	1	0	0	1
chr11	1941375	T	TTA	0	1	0	1
chr11	1941395	C	T	0	1	0	1
chr11	1941481	T	C	0	1	0	1
chr11	1941858	A	C	0	1	1	2
chr11	1941867	C	T	1	0	0	1
chr11	1941946	T	C	1	1	0	2	['Breast cancer', 'Mean arterial pressure']
chr11	1942170	T	C	0	1	0	1
chr11	1942575	C	G	1	0	0	1
chr11	1942973	C	T	1	0	1	2
chr11	1943120	G	A	1	0	0	1	['Pulse pressure x alcohol consumption interaction (2df test)']
chr11	1943708	C	T	1	0	0	1
chr11	1944073	A	ATC	0	1	0	1
chr11	1945456	A	C	0	0	1	1
chr11	1945807	G	A	1	0	0	1
chr11	1945884	G	A	1	0	0	1
chr11	1946092	C	T	1	0	1	2
chr11	1947425	C	G	1	0	0	1
chr11	1947575	C	A	1	0	0	1	['Renin levels']
chr11	1947578	C	T	1	0	0	1
chr11	1947789	G	A	1	0	0	1
chr11	1947793	C	T	1	0	1	2
chr11	1948186	T	C	1	0	0	1
chr11	1948702	C	T	0	0	1	1
chr11	1948961	T	C	1	1	0	2
chr11	1949184	G	A	1	1	0	2
chr11	1949187	C	T	0	1	0	1
chr11	1949425	G	C	0	1	0	1
chr11	1949470	G	A	1	0	0	1
chr11	1949836	G	A	0	1	0	1
chr11	1950062	GCC	G	0	1	0	1
chr11	1950302	A	G	0	1	0	1
chr11	1950588	A	G	0	1	0	1
chr11	1950591	T	C	0	1	0	1
chr11	1950657	C	T	1	1	0	2
chr11	1950906	T	G	0	1	0	1
chr11	1950925	T	C	0	1	0	1
chr11	1951565	C	T	1	1	0	2
chr11	1951972	G	A	1	1	0	2
chr11	1952089	C	A	0	0	1	1
chr11	1952748	CA	C	1	1	0	2
chr11	1954073	C	CCCAT,CCCATCCAT	1	0	0	1
chr11	1954073	C	CCCAT	0	0	1	1
chr11	1954185	TAC	T	1	0	1	2
chr11	1956212	T	C	0	1	1	2
chr11	1956338	G	C	1	0	0	1
chr11	1956342	G	T	1	0	0	1
chr11	1956365	G	A	0	1	0	1
chr11	1957021	A	G	0	1	1	2
chr11	1957881	G	A	1	0	0	1
chr11	1958016	C	T	1	1	0	2
chr11	1958996	C	T	1	0	0	1
chr11	1959215	A	G	0	0	1	1
chr11	1960119	C	T	0	0	1	1
chr11	1961535	A	AACACAC	1	0	0	1
chr11	1961701	T	TCA	0	0	1	1
chr11	1961703	T	A	0	0	1	1
chr11	1961869	T	C	1	1	0	2
chr11	1962160	GGTT	G	1	1	0	2
chr11	1962279	T	G	0	1	0	1
chr11	1962700	C	T	0	0	1	1
chr11	1963677	A	AACAC,AACACAC	0	0	1	1
chr11	1964312	T	C	0	1	0	1
chr11	1965254	CAT	C	0	0	1	1
chr11	1966106	G	A	1	0	0	1
chr11	1966315	G	A	1	0	0	1
chr11	1966403	C	T	0	1	0	1
chr11	1966622	T	G	0	0	1	1
chr11	1968016	G	T	1	0	0	1
chr11	1968478	CG	C	1	0	0	1
chr11	1968804	G	A	1	1	0	2
chr11	1969909	AAGTT	A	1	1	0	2
chr11	1970731	A	G	0	1	0	1
chr11	1970857	G	T	1	0	0	1
chr11	1971123	C	T	1	0	0	1
chr11	1971962	C	T	1	0	0	1
chr11	1972143	G	A	1	1	0	2
chr11	1972205	G	A	1	1	0	2
chr11	1972456	G	C	0	1	0	1
chr11	1972573	G	A	0	1	0	1
chr11	1972628	A	G	1	0	0	1
chr11	1972919	G	T	0	1	0	1
chr11	1974257	G	A	1	0	0	1
chr11	1974542	G	A	1	0	0	1
chr11	1974831	G	A	1	0	0	1
chr11	1974892	C	G	0	1	0	1
chr11	1975106	T	C	0	1	1	2
chr11	1975919	G	A	0	1	1	2
chr11	1976041	G	A	0	1	0	1
chr11	1977552	G	A	0	0	1	1
chr11	1978060	C	T	0	1	0	1
chr11	1978747	C	T	1	0	0	1
chr11	1979118	C	G	0	0	1	1
chr11	1979186	G	A	0	1	0	1
chr11	1979223	G	C	0	1	1	2
chr11	1979367	G	A	0	0	1	1
chr11	1979999	A	G	0	1	0	1
chr11	1981456	G	A	0	1	0	1
chr11	1981623	T	C	0	1	0	1
chr11	1981785	G	T	0	1	1	2
chr11	1983444	G	A	0	1	1	2
chr11	1983768	C	T	0	0	1	1
chr11	1983825	C	T	0	0	1	1
chr11	1983973	C	T	0	1	1	2
chr11	1984809	CAGTG	C	0	0	1	1
chr11	1984911	C	T	0	0	1	1
chr11	1985287	C	T	0	0	1	1
chr11	1986016	C	T	0	1	0	1
chr11	1987045	C	T	0	1	1	2
chr11	1988393	G	A	0	1	1	2
chr11	1988576	G	A	0	0	1	1
chr11	1989274	A	G	0	1	0	1
chr11	1989882	C	T	0	0	1	1
chr11	1990346	C	T	0	1	0	1
chr11	1991943	T	C	0	0	1	1
chr11	1992065	C	T	0	0	1	1
chr11	1992327	C	T	0	0	1	1
chr11	1992430	C	T	0	0	1	1
chr11	1992462	G	A	0	0	1	1
chr11	1992956	G	A	0	0	1	1
chr11	1993975	C	A	0	0	1	1
chr11	1994099	G	A	0	0	1	1
chr11	1994390	C	G	0	0	1	1
chr11	1995316	A	G	0	0	1	1
chr11	1996297	G	A	0	0	1	1
chr11	1996881	C	T	0	1	1	2
chr11	1997155	C	T	0	0	1	1
chr11	1998031	G	A	0	0	1	1
chr11	1998171	C	G	0	0	1	1
chr11	1998602	C	T	0	0	1	1
chr11	1998791	G	T	1	0	0	1
chr11	1999658	G	A	0	0	1	1
chr11	1999974	C	T	0	1	0	1
chr11	2000271	G	A	0	0	1	1
chr11	2000504	C	T	0	0	1	1
chr11	2001032	C	T	0	0	1	1
chr11	2002173	G	C	0	0	1	1
chr11	2003629	G	A	0	1	1	2
chr11	2003944	T	G	0	0	1	1
chr11	2004905	C	T	1	0	0	1
chr11	2004915	CCCT	C	0	0	1	1
chr11	2005021	G	T	0	0	1	1
chr11	2005024	C	G	0	0	1	1
chr11	2005102	T	C	0	0	1	1
chr11	2005110	A	G	0	0	1	1
chr11	2005124	G	C	0	0	1	1
chr11	2009895	T	C	0	0	1	1
chr11	2010077	T	G	0	0	1	1
chr11	2010145	C	G	0	0	1	1
chr11	2010318	A	G	0	0	1	1
chr11	2010414	G	A	0	0	1	1
chr11	2011760	G	A	0	0	1	1
chr11	2012780	TCACA	T	0	0	1	1
chr11	2012839	AAC	A	0	0	1	1
chr11	2013073	C	A	0	0	1	1
chr11	2013335	G	A	1	0	0	1
chr11	2013508	A	G	0	0	1	1
chr11	2017412	C	CTA	0	1	0	1
chr11	2017413	T	TAA	0	1	0	1
chr11	2019496	C	A	1	0	0	1
chr11	2019618	G	C	1	0	0	1
chr11	2019654	C	G	0	1	0	1
chr11	2019995	C	G	1	0	1	2
chr11	2021075	C	T	1	0	0	1
chr11	2021099	C	T	1	0	0	1
chr11	2021301	C	G	1	0	1	2
chr11	2021581	A	G	1	0	1	2
chr11	2021649	T	C	1	0	1	2
chr11	2021815	T	C	1	0	1	2
chr11	2021830	C	T	1	0	1	2
chr11	2022804	A	G	1	0	1	2
chr11	2024354	C	T	1	0	1	2
chr11	2024451	C	T	1	0	1	2
chr11	2025889	C	G	0	0	1	1
chr11	2025930	C	T	0	1	0	1
chr11	2027064	C	T	0	0	1	1
chr11	2027766	G	A	1	0	0	1
chr11	2027941	C	T	0	0	1	1
chr11	2028101	C	T	0	1	0	1
chr11	2028103	G	C	0	0	1	1
chr11	2028146	A	G	0	0	1	1
chr11	2028290	T	C	0	0	1	1
chr11	2029113	C	A	0	0	1	1
chr11	2029278	C	T	1	1	0	2
chr11	2029951	C	G	1	1	0	2
chr11	2030298	A	G	1	0	1	2
chr11	2032233	C	T	0	0	1	1
chr11	2032244	T	C	1	1	1	3
chr11	2032941	C	A	0	0	1	1
chr11	2033785	C	T	1	0	0	1
chr11	2034097	T	A	1	1	1	3
chr11	2034099	G	T	1	1	1	3
chr11	2034181	C	T	0	0	1	1
chr11	2037821	G	A	1	0	1	2
chr11	2037862	C	T	1	0	0	1
chr11	2038785	C	G	0	1	0	1
chr11	2039274	T	G	0	0	1	1
chr11	2039544	A	G	1	0	0	1
chr11	2040623	G	A	1	1	1	3
chr11	2040997	T	C	1	1	0	2
chr11	2041565	C	T	0	1	0	1
chr11	2041600	A	G	1	0	0	1
chr11	2041618	C	A	0	1	0	1
chr11	2041618	CA	C	0	0	1	1
chr11	2042806	G	A	1	0	0	1
chr11	2043093	C	A	0	0	1	1
chr11	2043498	A	T	1	0	1	2
chr11	2043867	G	A	1	0	0	1
chr11	2044080	C	T	0	0	1	1
chr11	2044095	G	A	0	0	1	1
chr11	2044150	G	A	1	0	0	1	['Insulin-like growth factor 1 levels']
chr11	2044339	C	T	0	0	1	1
chr11	2044564	A	C	1	0	0	1
chr11	2044579	C	A	1	0	0	1
chr11	2044624	G	A	1	0	0	1
chr11	2045111	C	T	0	0	1	1
chr11	2045122	A	G	1	0	1	2
chr11	2045231	C	T	0	0	1	1
chr11	2045235	C	T	1	0	0	1
chr11	2045310	G	A	0	0	1	1
chr11	2045424	A	C	0	0	1	1
chr11	2047640	A	G	0	0	1	1
chr11	2047956	G	C	0	1	1	2
chr11	2048077	G	A	1	0	0	1
chr11	2048488	A	G	1	1	0	2	['Celiac disease']
chr11	2048508	T	A	0	0	1	1
chr11	2049136	G	C	1	1	0	2
chr11	2049317	A	G	1	0	0	1
chr11	2049408	A	G	0	1	0	1
chr11	2050147	A	ACTC	0	1	0	1
chr11	2050558	G	A	1	0	0	1
chr11	2050784	T	C	1	0	0	1
chr11	2051212	GTA	G	0	1	0	1
chr11	2051231	C	T	0	0	1	1
chr11	2051475	T	G	1	0	0	1
chr11	2051631	G	A	1	1	0	2
chr11	2053268	C	CTT	0	1	0	1
chr11	2053932	T	C	0	0	1	1
chr11	2054018	G	A	1	1	0	2
chr11	2054045	A	G	1	0	1	2
chr11	2054738	A	C	1	1	0	2
chr11	2055198	C	T	1	0	1	2
chr11	2055756	T	C	1	0	0	1
chr11	2055968	G	A	1	1	0	2
chr11	2056043	C	T	1	0	0	1
chr11	2056354	C	G	0	1	0	1
chr11	2057291	C	A	1	1	0	2
chr11	2057375	A	G	0	0	1	1
chr11	2057611	G	A	1	0	1	2
chr11	2057647	C	T	1	1	0	2
chr11	2057750	G	A	1	0	1	2
chr11	2057756	C	A	1	1	0	2
chr11	2057761	C	T	1	1	0	2
chr11	2057872	T	G	0	0	1	1
chr11	2057962	T	C	0	0	1	1
chr11	2058421	C	G	1	0	0	1
chr11	2058567	G	A	0	1	0	1
chr11	2059195	T	C	1	0	0	1
chr11	2059354	C	G	1	0	1	2
chr11	2059546	A	C	1	0	0	1
chr11	2059649	C	T	1	1	0	2
chr11	2060323	A	G	1	1	0	2
chr11	2060739	A	G	0	0	1	1
chr11	2060960	C	T	1	1	0	2
chr11	2061758	A	G	1	1	0	2
chr11	2062019	A	T	0	0	1	1
chr11	2062284	CAAAAAA	C	0	0	1	1
chr11	2063051	C	T	1	0	0	1
chr11	2063133	C	T	1	0	0	1
chr11	2063598	G	A	1	1	0	2
chr11	2063846	C	T	0	1	0	1
chr11	2064049	A	AT	1	1	0	2
chr11	2064769	A	G	0	1	1	2
chr11	2064896	T	C	1	1	0	2
chr11	2064949	C	CTTCCTTTCCTTTCCT	1	0	0	1
chr11	2065099	T	C	1	1	0	2
chr11	2065765	C	A	1	0	0	1
chr11	2065900	C	T	1	1	0	2
chr11	2066031	T	G	1	1	0	2
chr11	2066970	G	A	1	1	0	2
chr11	2067320	C	T	0	1	1	2
chr11	2068717	A	G	0	0	1	1
chr11	2068776	A	G	1	1	0	2
chr11	2069125	TCTCCATACTCCATTTTCCACA	T	0	1	0	1
chr11	2070076	T	C	1	0	0	1
chr11	2070813	A	C	1	0	0	1
chr11	2070926	A	T	0	1	0	1
chr11	2073182	A	G	0	1	0	1
chr11	2073378	C	T	0	1	0	1
chr11	2073476	A	C	0	1	0	1
chr11	2074265	C	T	0	1	0	1
chr11	2075577	G	A	0	1	0	1
chr11	2075720	C	G	0	1	0	1
chr11	2076850	C	T	0	1	0	1	['Type 1 diabetes']
chr11	2078858	A	AT	0	0	1	1
chr11	2080254	A	G	0	0	1	1
chr11	2080612	C	T	0	1	0	1
chr11	2081917	A	G	0	1	0	1
chr11	2082381	CA	C	0	1	0	1
chr11	2082990	C	T	0	1	0	1
chr11	2083709	C	T	0	0	1	1
chr11	2084330	C	G	0	0	1	1
chr11	2084432	C	A	0	0	1	1
chr11	2084913	T	C	0	1	1	2
chr11	2085511	G	A	0	1	0	1
chr11	2087220	T	C	0	1	0	1
chr11	2087727	T	G	0	0	1	1
chr11	2087911	T	C	0	0	1	1
chr11	2088229	C	T	0	1	0	1
chr11	2089861	A	G	0	0	1	1
chr11	2090336	T	G	0	0	1	1
chr11	2090456	T	G	0	1	1	2
chr11	2092983	G	C	0	1	0	1
chr11	2093065	C	T	0	1	1	2
chr11	2093486	G	A	0	0	1	1
chr11	2093603	C	A	0	1	1	2
chr11	2093744	C	CTA	0	1	0	1
chr11	2093897	G	A	0	1	0	1
chr11	2094303	C	T	0	1	0	1
chr11	2094599	G	A	0	1	1	2
chr11	2094852	T	C	0	1	1	2
chr11	2095273	C	T	0	1	0	1
chr11	2095799	A	G	0	1	1	2
chr11	2095814	GACA	G	0	1	0	1
chr11	2095968	T	C	0	1	0	1
chr11	2096707	G	A	0	1	0	1
chr11	2096800	G	GACAC,GACACACAC	0	1	0	1
chr11	2096800	G	GACAC,GACACAC	0	0	1	1
chr11	2096908	C	T	0	1	0	1
chr11	2096919	G	A	0	1	1	2
chr11	2097561	T	C	0	1	0	1
chr11	2097954	C	T	0	1	0	1
chr11	2098180	AC	A	0	1	0	1
chr11	2098645	C	CA	1	0	0	1
chr11	2098645	C	CAA	0	1	0	1
chr11	2098701	A	AT	0	1	0	1
chr11	2101283	G	A	0	1	0	1
chr11	2101345	C	T	0	1	0	1
chr11	2101804	G	A	0	1	0	1
chr11	2102033	G	A	0	1	0	1
chr11	2102146	A	AC	1	0	0	1
chr11	2102824	C	CTT	0	0	1	1
chr11	2103039	T	G	0	0	1	1
chr11	2103063	T	C	0	1	0	1
chr11	2103073	T	TC	0	1	0	1
chr11	2103121	GT	G	0	1	0	1
chr11	2103897	G	A	0	0	1	1
chr11	2103899	C	CTT	0	0	1	1
chr11	2104138	A	G	0	0	1	1
chr11	2105300	C	T	0	1	0	1
chr11	2106428	A	T	0	1	0	1
chr11	2107107	G	A	0	1	0	1
chr11	2107122	C	T	0	1	0	1
chr11	2107655	C	A	0	1	0	1	['Pursuit maintenance gain']
chr11	2108091	G	GAGTC	0	1	0	1
chr11	2108147	G	A	0	0	1	1
chr11	2108689	C	T	0	1	0	1
chr11	2108794	C	T	0	1	0	1
chr11	2109282	GC	G	0	1	0	1
chr11	2109320	TG	T	0	1	0	1
chr11	2109365	C	T	0	0	1	1
chr11	2109650	G	GC	0	1	1	2
chr11	2110067	G	A	0	1	0	1
chr11	2111243	A	G	0	0	1	1
chr11	2111386	G	C	0	1	0	1
chr11	2111406	A	C	0	0	1	1
chr11	2112258	T	C	0	0	1	1
chr11	2115390	C	T	1	0	0	1
chr11	2116887	C	T	0	0	1	1
chr11	2118338	C	CGCTCTGAG	1	0	0	1
chr11	2118860	T	G	0	1	1	2	['Birth weight', 'Type 2 diabetes', 'Length of menstrual cycle', 'Reticulocyte count']
chr11	2119046	G	A	0	0	1	1
chr11	2119283	C	T	1	0	0	1
chr11	2121123	A	C	0	0	1	1
chr11	2121369	T	A,C	0	1	0	1
chr11	2121369	T	C	0	0	1	1
chr11	2121716	C	T	0	0	1	1
chr11	2121817	A	G	0	0	1	1
chr11	2122284	C	G	0	0	1	1
chr11	2122617	T	C	0	0	1	1
chr11	2123996	A	T	0	0	1	1
chr11	2124463	A	C	0	0	1	1
chr11	2126229	A	G	0	0	1	1
chr11	2127926	TAAGG	T	0	1	0	1
chr11	2127926	T	TAAGGAAGG	0	0	1	1
chr11	2128326	G	A	0	1	0	1
chr11	2128685	A	C	0	0	1	1
chr11	2129030	A	G	0	0	1	1
chr11	2129178	G	A	0	0	1	1
chr11	2130104	G	A	0	0	1	1
chr11	2130717	A	T	0	1	0	1
chr11	2130720	A	T	0	1	0	1
chr11	2131400	C	A	0	0	1	1
chr11	2131693	T	C	0	0	1	1
chr11	2131772	C	A	0	0	1	1
chr11	2132174	C	CTA	0	1	0	1
chr11	2133212	CACT	C	0	0	1	1
chr11	2133958	G	A	0	0	1	1
chr11	2134197	C	CA,CAA	0	1	0	1
chr11	2134246	A	C	0	0	1	1
chr11	2134709	G	A	1	0	0	1
chr11	2135590	A	C	0	0	1	1
chr11	2135779	C	T	0	0	1	1
chr11	2136605	A	G	0	0	1	1
chr11	2136794	A	G	0	0	1	1
chr11	2136957	T	C	0	0	1	1	['Insulin-like growth factor 1 levels']
chr11	2137453	C	T	0	1	0	1
chr11	2138139	A	G	0	0	1	1	['Femoral neck bone geometry and menarche (age at onset)', 'Femoral neck bone geometry and menarche (age at onset)']
chr11	2138152	A	G	0	0	1	1
chr11	2140255	A	G	0	0	1	1
chr11	2140476	CT	C,CTTTTTT	0	1	0	1
chr11	2140476	CT	C	0	0	1	1
chr11	2140929	T	C	0	0	1	1
chr11	2141586	C	T	0	0	1	1
chr11	2143313	G	T	1	0	0	1
chr11	2143781	G	GA	0	0	1	1
chr11	2144445	G	A	1	0	0	1	['Periventricular white matter hyperintensities']
chr11	2145223	T	C	0	0	1	1
chr11	2145333	G	A	0	0	1	1
chr11	2145768	T	C	0	0	1	1
chr11	2146053	T	C	0	0	1	1
chr11	2146904	G	A	1	0	0	1
chr11	2149413	C	T	0	0	1	1
chr11	2149625	T	C	0	0	1	1
chr11	2149659	C	T	0	0	1	1
chr11	2149864	T	C	0	1	0	1	['Cystatin C levels', 'Insulin-like growth factor 1 levels', 'Glycated hemoglobin levels', 'Creatinine levels', 'Estimated glomerular filtration rate', 'Sex hormone-binding globulin levels', 'Urate levels']
chr11	2149995	C	T	0	0	1	1
chr11	2150304	T	C	0	0	1	1
chr11	2150444	T	C	0	0	1	1	['Birth weight (MTAG)']
chr11	2150697	T	C	0	0	1	1
chr11	2151817	AC	A	0	0	1	1
chr11	2151820	A	C	0	0	1	1
chr11	2151994	G	C	0	1	0	1
chr11	2151997	CAG	C	0	1	0	1
chr11	2152052	G	A	1	0	0	1
chr11	2152259	G	A	0	1	0	1
chr11	2152541	C	G	0	0	1	1	['Hip circumference adjusted for BMI']
chr11	2152639	C	T	1	0	0	1
chr11	2155984	C	G	0	0	1	1
chr11	2156213	G	A	1	0	1	2
chr11	2156307	C	T	1	0	0	1
chr11	2156536	G	A	1	0	0	1	['Birth weight']
chr11	2156930	G	A	0	1	0	1
chr11	2157044	C	G	1	0	0	1
chr11	2157793	A	T	0	1	0	1
chr11	2158179	T	C	0	1	0	1
chr11	2158759	AG	A,AGG	0	1	0	1
chr11	2159248	C	A	0	1	0	1
chr11	2159354	C	A	0	1	0	1
chr11	2161680	T	C	0	1	0	1
chr11	2161858	A	G	0	1	1	2
chr11	2163110	T	G	0	1	1	2	['Hip circumference adjusted for BMI', 'Type 1 diabetes', 'Hip circumference adjusted for BMI']
chr11	2163437	T	TA	1	0	1	2
chr11	2163853	T	G	1	1	0	2
chr11	2165173	T	G	0	1	1	2
chr11	2165476	G	A	1	0	0	1
chr11	2165614	AC	A	1	1	0	2
chr11	2165995	GGGGT	G	0	0	1	1
chr11	2167187	A	G	1	0	0	1
chr11	2167303	G	A	0	1	0	1
chr11	2167543	T	G	0	1	0	1
chr11	2167850	C	T	0	1	1	2	['Pediatric autoimmune diseases']
chr11	2168375	G	C,T	1	1	0	2
chr11	2168445	CCT	C	0	1	1	2
chr11	2169014	A	G	0	1	0	1
chr11	2169110	A	G	1	1	0	2
chr11	2169755	G	C	1	1	0	2
chr11	2169774	A	G	1	1	0	2	['Type 1 diabetes']
chr11	2169864	T	C	1	1	0	2
chr11	2169908	T	C	1	1	0	2
chr11	2170143	G	A	1	1	0	2	['Type 1 diabetes', 'Type 1 diabetes']
chr11	2171026	C	CG	0	0	1	1
chr11	2171922	T	C	1	1	0	2
chr11	2173447	T	G	0	1	0	1
chr11	2176042	G	A	1	1	0	2
chr11	2176105	A	G	0	1	0	1
chr11	2176644	G	T	0	0	1	1
chr11	2176852	C	G	1	1	0	2	['Testosterone levels']
chr11	2176866	G	A	0	0	1	1
chr11	2177369	C	T	0	1	0	1
chr11	2178508	G	A	1	1	0	2
chr11	2178616	C	T	1	1	0	2
chr11	2178617	G	A	0	0	1	1
chr11	2178631	A	G	0	0	1	1
chr11	2178670	G	A	0	0	1	1	['Type 2 diabetes']
chr11	2179190	A	G	0	0	1	1
chr11	2179352	G	C	0	0	1	1	['Serum creatinine levels']
chr11	2180772	C	T	0	1	0	1
chr11	2180796	C	A	0	1	0	1
chr11	2180845	G	A	0	1	0	1
chr11	2181060	T	G	0	1	0	1	['Glycated hemoglobin levels', 'Type 1 diabetes', 'Fasting glucose']
chr11	2181073	G	A	0	1	0	1	['Sex hormone-binding globulin levels', 'Urate levels', 'Insulin-like growth factor 1 levels', 'Estimated glomerular filtration rate', 'Glycated hemoglobin levels', 'Blood glucose levels', 'Creatinine levels', 'Urea levels']
chr11	2181395	C	G	0	1	0	1	['Urate levels']
chr11	2182004	A	G	0	0	1	1
chr11	2182224	A	T	0	1	0	1	['Type 1 diabetes', 'Type 1 diabetes', 'Latent autoimmune diabetes vs. type 2 diabetes', 'Type 1 diabetes', 'Type 1 diabetes']
chr11	2182393	C	CGCAA	0	0	1	1
chr11	2182495	C	G	0	0	1	1
chr11	2183264	T	G	0	0	1	1
chr11	2184336	G	A	0	1	1	2
chr11	2184536	C	T	0	0	1	1
chr11	2184848	G	T	0	1	0	1	['Type 1 diabetes autoantibodies in high risk HLA genotype individuals (time to event)', 'Type 1 diabetes autoantibodies in high risk HLA genotype individuals (time to event)', 'Type 1 diabetes', 'Type 1 diabetes in high risk HLA genotype individuals (time to event)']
chr11	2185127	C	G	0	0	1	1
chr11	2186335	A	G	1	0	0	1	['Height', 'Height']
chr11	2187071	T	C	0	0	1	1
chr11	2187398	T	G	0	0	1	1
chr11	2187439	C	A	1	0	0	1
chr11	2187442	C	A	0	0	1	1	['Type 2 diabetes']
chr11	2187455	T	G	1	0	0	1
chr11	2187477	C	T	0	0	1	1
chr11	2187482	C	G	1	0	0	1
chr11	2187855	G	C	1	0	1	2
chr11	2188238	C	T	1	0	0	1
chr11	2188436	A	G	1	0	0	1
chr11	2189185	G	A	1	0	0	1
chr11	2189983	C	T	1	0	1	2
chr11	2190355	G	A	0	0	1	1
chr11	2190519	A	G	1	0	0	1
chr11	2190951	C	T	1	0	0	1
chr11	2191709	C	T	1	0	0	1
chr11	2192330	A	AATGAATGAATG	1	0	0	1
chr11	2193510	C	T	0	1	0	1
chr11	2193597	C	T	0	1	0	1
chr11	2193840	A	G	0	1	0	1
chr11	2194062	A	C	0	1	0	1
chr11	2194390	G	A	0	0	1	1
chr11	2194420	G	C	0	1	1	2
chr11	2194810	T	C	0	1	1	2
chr11	2194914	A	G	0	1	1	2
chr11	2195045	G	A	0	1	1	2
chr11	2195267	C	T	0	1	1	2
chr11	2195288	G	A	0	1	0	1
chr11	2195538	G	A	0	1	1	2
chr11	2195837	A	G	0	1	1	2
chr11	2195844	T	C	0	1	1	2
chr11	2195981	T	C	0	1	1	2
chr11	2196130	G	A	0	1	0	1
chr11	2196232	C	CT	0	1	1	2
chr11	2196349	A	G	0	0	1	1
chr11	2196910	G	A	0	1	0	1
chr11	2196942	A	C	0	0	1	1
chr11	2197112	A	G	0	1	1	2	['Type 2 diabetes']
chr11	2197121	G	A	0	0	1	1
chr11	2197132	T	G	0	1	1	2
chr11	2197148	G	A	0	1	0	1
chr11	2197286	A	G	0	1	0	1	['Type 2 diabetes', 'Type 2 diabetes', 'Type 2 diabetes', 'Type 1 diabetes', 'Type 2 diabetes']
chr11	2197436	C	G	0	1	1	2
chr11	2198259	G	A	0	1	0	1
chr11	2198418	G	T	0	1	0	1
chr11	2198665	C	T	0	1	1	2	['Type 1 diabetes']
chr11	2199458	C	T	0	1	0	1
chr11	2199995	C	CTT	0	1	0	1
chr11	2200873	C	T	0	0	1	1
chr11	2202351	C	T	0	0	1	1
chr11	2202668	A	C	0	0	1	1
chr11	2203154	T	C	0	0	1	1	['Type 2 diabetes']
chr11	2204344	G	A	1	0	0	1
chr11	2206326	C	G	0	0	1	1	['Educational attainment (MTAG)']
chr11	2206429	T	C	0	0	1	1
chr11	2206826	C	G	1	0	0	1
chr11	2207877	T	C	0	0	1	1	['Insulin-like growth factor 1 levels']
chr11	2207905	G	C	0	0	1	1
chr11	2208414	G	GAC	1	0	0	1
chr11	2208448	TACACACC	T	0	0	1	1
chr11	2209110	G	A	0	0	1	1
chr11	2209160	CGCT	C	0	0	1	1
chr11	2209165	C	T	0	0	1	1
chr11	2209176	C	A	0	0	1	1
chr11	2209413	G	A	0	0	1	1
chr11	2209658	C	T	0	0	1	1
chr11	2209967	G	A	0	0	1	1
chr11	2209969	C	T	0	0	1	1
chr11	2210430	T	A	1	0	0	1
chr11	2210448	C	CT	0	1	0	1
chr11	2210658	A	G	0	0	1	1	['Serum metabolite levels', 'Serum metabolite levels']
chr11	2210694	A	C	0	0	1	1
chr11	2211734	G	A	0	0	1	1
chr11	2213764	C	T	0	1	0	1
chr11	2214472	T	C	0	0	1	1
chr11	2215857	A	T	0	0	1	1
chr11	2216163	C	T	1	0	0	1
chr11	2216732	C	CTT	0	1	0	1
chr11	2216786	T	TG	0	0	1	1
chr11	2217111	G	C	0	0	1	1
chr11	2217203	C	A	0	0	1	1
chr11	2217280	G	A	0	0	1	1
chr11	2217544	CTCTG	C	0	0	1	1
chr11	2218953	C	T	0	1	0	1
chr11	2219039	G	A	0	0	1	1
chr11	2219937	G	A	0	0	1	1	['Monocyte count']
chr11	2220304	G	A	0	0	1	1
chr11	2221663	C	T	0	0	1	1
chr11	2221765	T	C	0	0	1	1
chr11	2222538	GTGGA	G	0	0	1	1
chr11	2222636	GTGGA	G,GTGGATGGATGGA	0	0	1	1
chr11	2222815	C	G	1	0	1	2
chr11	2223264	G	T	0	0	1	1
chr11	2223360	C	T	1	0	0	1
chr11	2223474	C	T	1	0	0	1
chr11	2223850	G	C	1	0	0	1
chr11	2224492	G	A	0	0	1	1
chr11	2224664	G	A	0	0	1	1
chr11	2224932	G	A	1	0	0	1
chr11	2224958	C	G	0	0	1	1
chr11	2225023	C	T	1	0	0	1
chr11	2225270	T	A	0	0	1	1
chr11	2225364	G	C	1	0	0	1
chr11	2225626	T	C	0	0	1	1
chr11	2225709	A	AC	0	0	1	1
chr11	2227193	C	G	0	0	1	1
chr11	2228058	TTTC	T	0	0	1	1
chr11	2228618	T	C	0	0	1	1
chr11	2228935	G	A	1	0	0	1
chr11	2228952	C	A	0	0	1	1	['Prostate cancer (early onset)']
chr11	2229012	G	A	0	0	1	1
chr11	2229111	C	T	0	0	1	1
chr11	2229152	T	A	0	0	1	1
chr11	2229155	G	A	0	0	1	1
chr11	2229360	C	T	0	0	1	1
chr11	2229361	G	A	0	0	1	1
chr11	2229573	G	T	0	0	1	1
chr11	2229645	T	G	0	0	1	1
chr11	2229759	A	G	0	0	1	1	["Chronic inflammatory diseases (ankylosing spondylitis, Crohn's disease, psoriasis, primary sclerosing cholangitis, ulcerative colitis) (pleiotropy)"]
chr11	2230354	T	C	0	0	1	1
chr11	2230460	A	C	0	0	1	1
chr11	2230762	G	A	1	0	0	1
chr11	2230887	T	C	1	0	0	1
chr11	2231001	C	T	0	0	1	1
chr11	2231273	C	T	1	0	0	1
chr11	2231341	G	A	0	0	1	1
chr11	2231427	G	A	0	0	1	1
chr11	2231694	C	T	0	0	1	1
chr11	2231774	G	T	0	0	1	1
chr11	2231863	C	A	1	0	1	2
chr11	2232042	C	T	0	0	1	1
chr11	2232056	A	G	0	0	1	1
chr11	2232553	T	G	1	0	0	1	['Iron status biomarkers (ferritin levels)']
chr11	2232665	G	A	0	0	1	1
chr11	2232809	G	A	1	0	0	1
chr11	2232814	C	T	0	0	1	1
chr11	2232911	C	G	0	0	1	1	['Prostate cancer']
chr11	2233041	G	A	0	0	1	1
chr11	2233219	G	A	0	0	1	1
chr11	2233234	C	T	0	0	1	1
chr11	2233451	G	A	0	0	1	1
chr11	2233485	C	G	0	0	1	1
chr11	2233495	CAAA	C	0	1	1	2
chr11	2233549	T	C	0	0	1	1
chr11	2233574	A	G	0	0	1	1	['Prostate cancer', 'Prostate cancer', 'Prostate cancer (SNP x SNP interaction)', 'Prostate cancer', 'Prostate cancer (SNP x SNP interaction)', 'Prostate cancer (SNP x SNP interaction)', 'Prostate cancer (early onset)', 'Prostate cancer (SNP x SNP interaction)']
chr11	2233603	A	G	0	0	1	1
chr11	2233609	G	A	0	0	1	1
chr11	2233617	C	T	0	0	1	1
chr11	2233630	C	T	0	0	1	1
chr11	2233635	A	C	0	0	1	1
chr11	2233797	A	G	0	0	1	1
chr11	2233951	T	C	0	0	1	1
chr11	2234042	A	G	0	0	1	1
chr11	2234093	T	C	0	0	1	1	['Prostate cancer', 'Prostate cancer', 'Prostate cancer']
chr11	2234169	G	C	0	0	1	1
chr11	2234413	C	G	0	0	1	1
chr11	2234690	A	G	0	0	1	1	['Body mass index', 'Prostate cancer', 'Body mass index', 'Prostate cancer', 'Body mass index']
chr11	2235590	A	T	0	0	1	1
chr11	2236980	G	A	0	0	1	1
chr11	2237393	C	T	0	0	1	1
chr11	2243322	G	GA	1	0	0	1
chr11	2248200	C	T	1	0	1	2
chr11	2249928	A	G	1	0	0	1
chr11	2249973	G	C	0	1	0	1
chr11	2250149	T	C	1	0	1	2
chr11	2250889	T	C	1	0	1	2
chr11	2250930	T	C	1	0	1	2
chr11	2251574	A	G	0	1	0	1
chr11	2252493	A	G	1	0	0	1
chr11	2253079	A	G	1	0	1	2
chr11	2253319	A	C	1	0	0	1
chr11	2254023	T	TA	1	0	0	1
chr11	2254333	T	C	1	0	0	1
chr11	2254644	A	G	1	0	1	2
chr11	2255018	T	G	1	0	1	2
chr11	2255018	T	A,G	0	1	0	1
chr11	2255147	T	G	1	0	1	2
chr11	2256371	C	T	1	0	1	2
chr11	2257333	G	A	1	0	1	2
chr11	2258462	A	AT	1	0	0	1
chr11	2258462	AT	A	0	1	0	1
chr11	2258786	C	A	1	0	1	2
chr11	2258913	T	C	0	0	1	1
chr11	2259364	C	CTGAAGACACAAGTAAGTTACATGAAGAAGTGGCCCAAATGCCCGTGGTCCCCATTCCTGCTA	1	0	0	1
chr11	2259499	T	C	1	0	1	2
chr11	2260076	C	T	1	0	0	1
chr11	2260607	G	A	1	0	0	1
chr11	2260778	C	CA	1	0	1	2
chr11	2260854	C	T	1	0	1	2
chr11	2262357	C	T	1	0	0	1
chr11	2262440	A	G	1	0	0	1
chr11	2262545	C	T	1	0	0	1
chr11	2262639	A	C	1	0	1	2
chr11	2263913	A	G	1	0	1	2
chr11	2264314	CA	C	1	0	1	2
chr11	2264867	C	T	0	1	0	1
chr11	2265162	C	CGTGTGTGTGT	1	0	0	1
chr11	2265162	CGT	C	0	0	1	1
chr11	2266487	G	A	1	0	0	1
chr11	2268640	G	GT	1	0	1	2
chr11	2269112	C	T	1	0	1	2
chr11	2270411	T	TG	1	0	1	2
chr11	2270902	G	A	1	0	1	2
chr11	2271322	C	T	0	1	0	1
chr11	2271323	G	A	1	0	1	2
chr11	2271975	A	G	1	0	1	2
chr11	2272049	C	T	1	0	0	1
chr11	2272054	G	A	1	0	0	1
chr11	2272717	G	A	1	0	1	2
chr11	2272989	C	T	1	0	1	2
chr11	2273557	C	G	1	0	1	2
chr11	2274212	G	A	1	0	1	2
chr11	2274297	G	GC	1	0	1	2
chr11	2274836	A	G	0	0	1	1
chr11	2275125	C	T	1	0	1	2
chr11	2275287	G	A	1	0	1	2
chr11	2275888	CT	C	1	0	1	2
chr11	2276694	T	C	1	0	1	2
chr11	2277990	G	A	0	1	0	1
chr11	2278110	G	A	1	0	0	1
chr11	2278578	T	C	0	1	0	1
chr11	2279118	G	A	1	0	0	1
chr11	2279710	T	C	0	0	1	1
chr11	2279711	G	A	0	0	1	1
chr11	2280630	C	A	1	0	1	2
chr11	2280751	G	A	0	0	1	1
chr11	2280792	T	G	0	0	1	1
chr11	2281501	A	C	1	0	1	2
chr11	2281779	G	A	1	0	0	1
chr11	2282360	G	A	1	0	0	1
chr11	2282725	T	C	1	0	1	2
chr11	2282904	G	A	1	0	1	2
chr11	2283007	C	G	1	0	1	2
chr11	2283011	C	G	1	0	1	2
chr11	2283017	T	G	1	0	1	2
chr11	2283039	C	T	1	0	1	2
chr11	2283089	G	A	1	0	1	2
chr11	2283155	T	C	0	0	1	1
chr11	2283459	A	G	1	0	1	2
chr11	2283497	A	G	1	0	1	2
chr11	2283540	TG	T	1	0	1	2
chr11	2283602	G	A	1	0	1	2
chr11	2283608	A	C	1	0	1	2
chr11	2284064	A	AC	0	0	1	1
chr11	2284299	G	A	0	1	0	1
chr11	2284590	C	A	0	0	1	1
chr11	2285994	G	A	0	0	1	1
chr11	2286243	G	A	0	0	1	1
chr11	2286348	C	T	0	0	1	1
chr11	2286651	C	T	0	0	1	1
chr11	2286960	C	T	1	0	0	1
chr11	2287135	A	AT	0	0	1	1
chr11	2287484	G	A	1	0	0	1
chr11	2288303	A	G	0	0	1	1
chr11	2289482	T	TCCA	0	0	1	1
chr11	2290196	C	G	0	0	1	1
chr11	2291680	CG	C	0	0	1	1
chr11	2291682	C	A	0	0	1	1
chr11	2291715	G	T	0	0	1	1
chr11	2291982	T	A	0	0	1	1
chr11	2292080	G	A	0	0	1	1
chr11	2292218	G	A	0	0	1	1
chr11	2292384	C	A	0	0	1	1
chr11	2292520	C	T	0	0	1	1
chr11	2292733	C	G	0	0	1	1
chr11	2294415	T	A	0	0	1	1
chr11	2294537	G	A	0	0	1	1
chr11	2295849	A	G	0	0	1	1
chr11	2296007	C	CGTTTT	0	0	1	1
chr11	2297099	CCTCA	C	0	0	1	1
chr11	2297127	G	A	0	0	1	1
chr11	2297343	A	G	0	0	1	1
chr11	2297345	T	G	0	0	1	1
chr11	2297586	C	A	0	0	1	1
chr11	2297615	C	A	0	0	1	1
chr11	2298304	C	T	0	0	1	1
chr11	2299035	G	T	0	0	1	1
chr11	2299577	T	C	0	0	1	1
chr11	2299990	A	C	0	0	1	1
				774	591	964
